# Supplementary material for: Genome-Wide DNA Methylation Changes of Perirenal Adipose Tissue in Rabbits Fed a High-Fat Diet
Source: Animals (Basel). 2020 Nov 26;10(12):2213. doi: 10.3390/ani10122213 (PMC7761299; doi:10.3390/ani10122213)
Supplement: Supplementary file 1 [file animals-10-02213-s001.zip › Table S1.xlsx]

## Sheet: Sheet1
Samples	Clean reads	Clean bases (bp)	Mapped reads	Mapping rate (%)	Unique mapped reads	Unique mapping rate (%)	Bisulfite conversion rate (%)
SND	609778440	91466766000	517774176	84.91	489664911	80.3	99.55
HFD	611677048	91751557200	518286122	84.73	489053024	79.95	99.52
* Bisulfite conversion rate = 1-methylation rate of control DNA.
