# Supplementary material for: Genome-Wide DNA Methylation Changes of Perirenal Adipose Tissue in Rabbits Fed a High-Fat Diet
Source: Animals (Basel). 2020 Nov 26;10(12):2213. doi: 10.3390/ani10122213 (PMC7761299; doi:10.3390/ani10122213)
Supplement: Supplementary file 1 [file animals-10-02213-s001.zip › Table S10.xlsx]

## Sheet: Sheet1
	GO term	DMRs-associated genes annotation in term	DMRs-associated genes with GO annotation	Genes annotation in term	All genes with GO annotation	Pvalue	FDR	Enrichment factor	GO id	Gene list
BP	neurological system process	13	427	1279	13691	8.62e-07	0.000996645	0.325897	GO:0050877	1.00343e+116
	detection of stimulus involved in sensory perception	4	427	768	13691	1.192e-06	0.000996645	0.166996	GO:0050906	1.00343e+35
	sensory perception	9	427	1043	13691	1.345e-06	0.000996645	0.276672	GO:0007600	1.00343e+80
	detection of chemical stimulus involved in sensory perception	4	427	724	13691	3.426e-06	0.00179137	0.177145	GO:0050907	1.00343e+35
	sensory perception of chemical stimulus	5	427	781	13691	4.514e-06	0.00179137	0.20527	GO:0007606	1.00343e+44
	detection of chemical stimulus involved in sensory perception of smell	4	427	706	13691	4.835e-06	0.00179137	0.181661	GO:0050911	1.00343e+35
	sensory perception of smell	5	427	738	13691	1.259e-05	0.00399822	0.217231	GO:0007608	1.00343e+44
	detection of chemical stimulus	6	427	747	13691	4.013e-05	0.0111511	0.257536	GO:0009593	1.00343e+53
	system process	25	427	1604	13691	7.869e-05	0.0194364	0.499739	GO:0003008	1.00343e+224
	detection of stimulus	9	427	849	13691	0.0001231	0.0273651	0.339893	GO:0051606	1.00343e+80
	G-protein coupled receptor signaling pathway	26	427	1415	13691	0.003345	0.608661	0.589148	GO:0007186	100343185,100344026,100009275,100008874,100345006,100351753,100356666,100337693,100356759,100338795,100345228,100352521,100345896,100345808,100355879,100353676,103350153,100009382,100356782,100350903,100346186,100351284,100355375,100353309,100357776,100009357
	leukocyte chemotaxis involved in inflammatory response	2	427	2	13691	0.005259	0.608661	32.0632	GO:0002232	1.00346e+17
	leukocyte chemotaxis	7	427	67	13691	0.006944	0.608661	3.34989	GO:0030595	1.00346e+62
	negative regulation of mitochondrion organization	5	427	36	13691	0.007561	0.608661	4.45323	GO:0010823	1.00338e+44
	hypothalamus cell migration	2	427	3	13691	0.00859	0.608661	21.3755	GO:0021855	1.00009e+17
	pre-mRNA cleavage required for polyadenylation	2	427	3	13691	0.00859	0.608661	21.3755	GO:0098789	1.0034e+17
	mRNA cleavage involved in mRNA processing	2	427	3	13691	0.00859	0.608661	21.3755	GO:0098787	1.0034e+17
	response to aluminum ion	2	427	3	13691	0.00859	0.608661	21.3755	GO:0010044	1.00356e+17
	regulation of vesicle-mediated transport	2	427	300	13691	0.009707	0.608661	0.213755	GO:0060627	1.00356e+17
	immune response	30	427	581	13691	0.01046	0.608661	1.65559	GO:0006955	100346517,100355950,100355553,100009275,100352905,100353941,100009359,100008874,100352256,100348637,103350744,100009124,100345896,100340021,100352510,100349667,100353676,100340371,100357457,100357382,100358558,100347367,100346186,100356232,100348663,100354614,100354471,100356594,100347160,100346106
	cell chemotaxis	9	427	111	13691	0.01061	0.608661	2.59972	GO:0060326	1.00343e+80
	mitophagy in response to mitochondrial depolarization	9	427	112	13691	0.01117	0.608661	2.57651	GO:0098779	1.00329e+80
	response to mitochondrial depolarisation	9	427	112	13691	0.01117	0.608661	2.57651	GO:0098780	1.00329e+80
	negative regulation of axon guidance	3	427	13	13691	0.01147	0.608661	7.39921	GO:1902668	1.0001e+26
	negative regulation of T-helper 2 cell differentiation	2	427	4	13691	0.01263	0.608661	16.0316	GO:0045629	1.00354e+17
	trigeminal nerve morphogenesis	2	427	4	13691	0.01263	0.608661	16.0316	GO:0021636	1.00357e+17
	ribonucleoside monophosphate catabolic process	2	427	4	13691	0.01263	0.608661	16.0316	GO:0009158	1.00357e+17
	negative regulation of DNA endoreduplication	2	427	4	13691	0.01263	0.608661	16.0316	GO:0032876	1.00329e+17
	positive regulation of histone H3-K27 methylation	2	427	4	13691	0.01263	0.608661	16.0316	GO:0061087	1.00355e+17
	purine ribonucleoside monophosphate catabolic process	2	427	4	13691	0.01263	0.608661	16.0316	GO:0009169	1.00357e+17
	trigeminal nerve structural organization	2	427	4	13691	0.01263	0.608661	16.0316	GO:0021637	1.00357e+17
	positive regulation of inflammatory response	7	427	77	13691	0.01354	0.608661	2.91484	GO:0050729	1.00346e+62
	negative regulation of multi-organism process	9	427	116	13691	0.01362	0.608661	2.48766	GO:0043901	1.00357e+80
	macromitophagy	9	427	116	13691	0.01362	0.608661	2.48766	GO:0000423	1.00329e+80
	mitochondrion disassembly	10	427	137	13691	0.01389	0.608661	2.34038	GO:0061726	1.00329e+89
	mitophagy	10	427	137	13691	0.01389	0.608661	2.34038	GO:0000422	1.00329e+89
	positive regulation of lipid biosynthetic process	5	427	43	13691	0.01455	0.608661	3.72828	GO:0046889	1.00344e+44
	cation transmembrane transport	5	427	429	13691	0.01504	0.608661	0.373697	GO:0098655	1.0035e+44
	metal ion transport	4	427	386	13691	0.01531	0.608661	0.332261	GO:0030001	1.00357e+35
	intracellular transport of virus	3	427	15	13691	0.01599	0.608661	6.41265	GO:0075733	1.00342e+26
	multi-organism intracellular transport	3	427	15	13691	0.01599	0.608661	6.41265	GO:1902583	1.00342e+26
	regulation of cholesterol metabolic process	3	427	15	13691	0.01599	0.608661	6.41265	GO:0090181	1.00356e+26
	response to molecule of bacterial origin	12	427	179	13691	0.01617	0.608661	2.14949	GO:0002237	1.00346e+107
	protein O-linked glycosylation	5	427	45	13691	0.01715	0.608661	3.56258	GO:0006493	1.00349e+44
	regulation of cell cycle	11	427	696	13691	0.01732	0.608661	0.506746	GO:0051726	1.00347e+98
	purine nucleoside monophosphate catabolic process	2	427	5	13691	0.01733	0.608661	12.8253	GO:0009128	1.00357e+17
	ureteric bud elongation	2	427	5	13691	0.01733	0.608661	12.8253	GO:0060677	1.00349e+17
	negative regulation of cellular response to hypoxia	2	427	5	13691	0.01733	0.608661	12.8253	GO:1900038	1.00355e+17
	regulation of mitochondrion organization	11	427	155	13691	0.01812	0.608661	2.27546	GO:0010821	1.00356e+98
	cellular response to glucose stimulus	4	427	30	13691	0.01869	0.608661	4.2751	GO:0071333	1.00353e+35
	chromosome segregation	12	427	185	13691	0.01906	0.608661	2.07978	GO:0007059	1.00356e+107
	negative regulation of intracellular transport	8	427	103	13691	0.01934	0.608661	2.49035	GO:0032387	1.00349e+71
	vesicle-mediated transport	12	427	723	13691	0.0199	0.608661	0.53217	GO:0016192	1.00344e+107
	cellular response to monosaccharide stimulus	4	427	31	13691	0.02061	0.608661	4.13719	GO:0071326	1.00353e+35
	cellular response to hexose stimulus	4	427	31	13691	0.02061	0.608661	4.13719	GO:0071331	1.00353e+35
	response to glucagon	3	427	17	13691	0.02137	0.608661	5.65822	GO:0033762	1.00347e+26
	negative regulation of chondrocyte differentiation	3	427	17	13691	0.02137	0.608661	5.65822	GO:0032331	1.00329e+26
	substrate-dependent cell migration	3	427	17	13691	0.02137	0.608661	5.65822	GO:0006929	1.00345e+26
	regulation of angiogenesis	11	427	163	13691	0.02144	0.608661	2.16378	GO:0045765	1.00352e+98
	regulation of glucocorticoid secretion	2	427	6	13691	0.02265	0.608661	10.6877	GO:2000849	1.00347e+17
	tubulin complex assembly	2	427	6	13691	0.02265	0.608661	10.6877	GO:0007021	1.00345e+17
	myeloid progenitor cell differentiation	2	427	6	13691	0.02265	0.608661	10.6877	GO:0002318	1.0034e+17
	dicarboxylic acid catabolic process	2	427	6	13691	0.02265	0.608661	10.6877	GO:0043649	1.00339e+17
	sebaceous gland development	2	427	6	13691	0.02265	0.608661	10.6877	GO:0048733	1.00347e+17
	viral mRNA export from host cell nucleus	2	427	6	13691	0.02265	0.608661	10.6877	GO:0046784	1.00342e+17
	regulation of RNA polymerase II regulatory region sequence-specific DNA binding	2	427	6	13691	0.02265	0.608661	10.6877	GO:1903025	1.00356e+17
	vitamin K metabolic process	2	427	6	13691	0.02265	0.608661	10.6877	GO:0042373	1.00348e+17
	regulation of histone H3-K27 methylation	2	427	6	13691	0.02265	0.608661	10.6877	GO:0061085	1.00355e+17
	DNA damage response, detection of DNA damage	2	427	6	13691	0.02265	0.608661	10.6877	GO:0042769	1.00353e+17
	regulation of isotype switching to IgE isotypes	2	427	6	13691	0.02265	0.608661	10.6877	GO:0048293	1.00356e+17
	skeletal muscle adaptation	2	427	6	13691	0.02265	0.608661	10.6877	GO:0043501	1.00009e+17
	drug metabolic process	3	427	18	13691	0.02438	0.608661	5.34387	GO:0017144	1.00348e+26
	transport of virus	3	427	18	13691	0.02438	0.608661	5.34387	GO:0046794	1.00342e+26
	positive regulation of lymphocyte proliferation	7	427	89	13691	0.02627	0.608661	2.52183	GO:0050671	1.00339e+62
	post-translational protein modification	8	427	110	13691	0.02678	0.608661	2.33187	GO:0043687	1.00349e+71
	cation transport	9	427	590	13691	0.02702	0.608661	0.4891	GO:0006812	1.00357e+80
	cerebral cortex development	7	427	90	13691	0.02761	0.608661	2.49381	GO:0021987	1.0335e+62
	multi-organism localization	3	427	19	13691	0.02761	0.608661	5.06262	GO:1902579	1.00342e+26
	positive regulation of mononuclear cell proliferation	7	427	90	13691	0.02761	0.608661	2.49381	GO:0032946	1.00339e+62
	multi-organism transport	3	427	19	13691	0.02761	0.608661	5.06262	GO:0044766	1.00342e+26
	pyrimidine nucleobase metabolic process	3	427	19	13691	0.02761	0.608661	5.06262	GO:0006206	1.0034e+26
	establishment or maintenance of cell polarity	8	427	111	13691	0.02798	0.608661	2.31086	GO:0007163	1.00349e+71
	leukocyte migration involved in inflammatory response	2	427	7	13691	0.02854	0.608661	9.16092	GO:0002523	1.00346e+17
	regulation of mitochondrial translation	2	427	7	13691	0.02854	0.608661	9.16092	GO:0070129	1.00351e+17
	regulation of corticosteroid hormone secretion	2	427	7	13691	0.02854	0.608661	9.16092	GO:2000846	1.00347e+17
	nucleoside monophosphate catabolic process	2	427	7	13691	0.02854	0.608661	9.16092	GO:0009125	1.00357e+17
	response to peptidoglycan	2	427	7	13691	0.02854	0.608661	9.16092	GO:0032494	1.0035e+17
	regulation of DNA endoreduplication	2	427	7	13691	0.02854	0.608661	9.16092	GO:0032875	1.00329e+17
	macrophage chemotaxis	2	427	7	13691	0.02854	0.608661	9.16092	GO:0048246	1.00346e+17
	positive regulation of tumor necrosis factor biosynthetic process	2	427	7	13691	0.02854	0.608661	9.16092	GO:0042535	1.00358e+17
	regulation of blood pressure	8	427	112	13691	0.02922	0.608661	2.29023	GO:0008217	1.00344e+71
	organelle disassembly	10	427	150	13691	0.03079	0.608661	2.13755	GO:1903008	1.00329e+89
	negative regulation of cartilage development	3	427	20	13691	0.03106	0.608661	4.80948	GO:0061037	1.00329e+26
	inactivation of MAPK activity	3	427	20	13691	0.03106	0.608661	4.80948	GO:0000188	1.00359e+26
	positive regulation of tissue remodeling	3	427	20	13691	0.03106	0.608661	4.80948	GO:0034105	1.00355e+26
	positive regulation of leukocyte proliferation	7	427	93	13691	0.0319	0.608661	2.41336	GO:0070665	1.00339e+62
	cellular response to carbohydrate stimulus	4	427	36	13691	0.03199	0.608661	3.56258	GO:0071322	1.00353e+35
	pigment metabolic process	4	427	36	13691	0.03199	0.608661	3.56258	GO:0042440	1.00356e+35
	regulation of protein targeting to mitochondrion	6	427	73	13691	0.03225	0.608661	2.63533	GO:1903214	1.00356e+53
	regulation of Notch signaling pathway	5	427	54	13691	0.03258	0.608661	2.96882	GO:0008593	1.00356e+44
	negative regulation of axonogenesis	4	427	37	13691	0.03464	0.608661	3.4663	GO:0050771	1.0001e+35
	cerebral cortex cell migration	4	427	37	13691	0.03464	0.608661	3.4663	GO:0021795	1.00356e+35
	sister chromatid cohesion	4	427	37	13691	0.03464	0.608661	3.4663	GO:0007062	1.00329e+35
	autonomic nervous system development	4	427	37	13691	0.03464	0.608661	3.4663	GO:0048483	1.00353e+35
	response to nutrient	5	427	55	13691	0.03469	0.608661	2.91484	GO:0007584	1.00355e+44
	B cell differentiation	5	427	55	13691	0.03469	0.608661	2.91484	GO:0030183	1.00347e+44
	mitochondrion localization	3	427	21	13691	0.03472	0.608661	4.58046	GO:0051646	1.00355e+26
	nuclear pore complex assembly	2	427	8	13691	0.03497	0.608661	8.01581	GO:0051292	1.00344e+17
	CENP-A containing nucleosome assembly	2	427	8	13691	0.03497	0.608661	8.01581	GO:0034080	1.00358e+17
	CENP-A containing chromatin organization	2	427	8	13691	0.03497	0.608661	8.01581	GO:0061641	1.00358e+17
	facial nerve structural organization	2	427	8	13691	0.03497	0.608661	8.01581	GO:0021612	1.00357e+17
	mitochondrion distribution	2	427	8	13691	0.03497	0.608661	8.01581	GO:0048311	1.00355e+17
	positive regulation of intracellular estrogen receptor signaling pathway	2	427	8	13691	0.03497	0.608661	8.01581	GO:0033148	1.00009e+17
	epithelial cell differentiation involved in prostate gland development	2	427	8	13691	0.03497	0.608661	8.01581	GO:0060742	1.00009e+17
	negative regulation of type 2 immune response	2	427	8	13691	0.03497	0.608661	8.01581	GO:0002829	1.00354e+17
	positive regulation of oxidative stress-induced cell death	2	427	8	13691	0.03497	0.608661	8.01581	GO:1903209	1.00355e+17
	branchiomotor neuron axon guidance	2	427	8	13691	0.03497	0.608661	8.01581	GO:0021785	1.00357e+17
	regulation of mitotic cell cycle	4	427	347	13691	0.03797	0.608661	0.369605	GO:0007346	1.00353e+35
	regulation of response to external stimulus	30	427	651	13691	0.03814	0.608661	1.47757	GO:0032101	100343537,100356214,100009275,100352905,100353941,100349135,100352862,100328763,100009529,100357954,100357394,100338148,100009124,100345896,100345808,100343670,108176016,100357382,100345067,100357227,100328898,100346186,100348486,100350821,100344221,100356449,100356979,100356594,100346106,100357958
	regulation of membrane potential	2	427	251	13691	0.03816	0.608661	0.255484	GO:0042391	1.00344e+17
	purine ribonucleotide catabolic process	3	427	22	13691	0.0386	0.608661	4.37226	GO:0009154	1.00352e+26
	lipid biosynthetic process	3	427	300	13691	0.03903	0.608661	0.320632	GO:0008610	1.00353e+26
	protein dephosphorylation	10	427	161	13691	0.04023	0.608661	1.99151	GO:0006470	1.00343e+89
	immune system process	51	427	1233	13691	0.04034	0.608661	1.32622	GO:0002376	100346517,100355553,100351265,100346914,100352905,100353941,100349135,100009359,100347511,100008874,100347800,100351753,100339579,103350744,100351858,100009124,100355997,100359066,100349667,100353676,100340371,100357457,100350244,100358558,100346186,100338775,100354614,100356594,100346106,100347160,100357958,100355950,100356265,100349102,100009275,100352256,100348637,100009529,100357954,100126071…
	regulation of lipid biosynthetic process	7	427	99	13691	0.04175	0.608661	2.2671	GO:0046890	1.00356e+62
	response to yeast	2	427	9	13691	0.0419	0.608661	7.12516	GO:0001878	1.00342e+17
	regulation of cellular response to hypoxia	2	427	9	13691	0.0419	0.608661	7.12516	GO:1900037	1.00355e+17
	maintenance of gastrointestinal epithelium	2	427	9	13691	0.0419	0.608661	7.12516	GO:0030277	1.00353e+17
	regulation of cholesterol biosynthetic process	2	427	9	13691	0.0419	0.608661	7.12516	GO:0045540	1.00345e+17
	facial nerve morphogenesis	2	427	9	13691	0.0419	0.608661	7.12516	GO:0021610	1.00357e+17
	detection of molecule of bacterial origin	2	427	9	13691	0.0419	0.608661	7.12516	GO:0032490	1.00357e+17
	negative regulation of T-helper cell differentiation	2	427	9	13691	0.0419	0.608661	7.12516	GO:0045623	1.00354e+17
	negative regulation of mesenchymal cell apoptotic process	2	427	9	13691	0.0419	0.608661	7.12516	GO:2001054	1.00329e+17
	trigeminal nerve development	2	427	9	13691	0.0419	0.608661	7.12516	GO:0021559	1.00357e+17
	positive regulation of cell fate commitment	2	427	9	13691	0.0419	0.608661	7.12516	GO:0010455	1.00347e+17
	facial nerve development	2	427	9	13691	0.0419	0.608661	7.12516	GO:0021561	1.00357e+17
	chemotaxis	20	427	401	13691	0.04236	0.608661	1.59916	GO:0006935	1.00343e+179
	ribonucleotide catabolic process	3	427	23	13691	0.04268	0.608661	4.18216	GO:0009261	1.00352e+26
	regulation of type 2 immune response	3	427	23	13691	0.04268	0.608661	4.18216	GO:0002828	1.00354e+26
	taxis	20	427	402	13691	0.04281	0.608661	1.59519	GO:0042330	1.00343e+179
	nucleobase metabolic process	4	427	40	13691	0.0433	0.608661	3.20632	GO:0009112	1.0034e+35
	establishment of cell polarity	6	427	79	13691	0.04375	0.608661	2.43518	GO:0030010	1.00303e+53
	regulation of ion transport	6	427	420	13691	0.044	0.608661	0.458046	GO:0043269	1.00345e+53
	respiratory system development	10	427	165	13691	0.04465	0.608661	1.94323	GO:0060541	1.00347e+89
	response to lipopolysaccharide	10	427	165	13691	0.04465	0.608661	1.94323	GO:0032496	1.00346e+89
	regulation of response to biotic stimulus	10	427	165	13691	0.04465	0.608661	1.94323	GO:0002831	1.00346e+89
	brain development	23	427	479	13691	0.04552	0.608661	1.53957	GO:0007420	1.00347e+206
	B cell activation	6	427	80	13691	0.04589	0.608661	2.40474	GO:0042113	1.00347e+53
	regulation of axon guidance	3	427	24	13691	0.04698	0.608661	4.0079	GO:1902667	1.0001e+26
	reciprocal DNA recombination	3	427	24	13691	0.04698	0.608661	4.0079	GO:0035825	1.00338e+26
	positive regulation of NIK/NF-kappaB signaling	3	427	24	13691	0.04698	0.608661	4.0079	GO:1901224	1.00343e+26
	reciprocal meiotic recombination	3	427	24	13691	0.04698	0.608661	4.0079	GO:0007131	1.00338e+26
	regulation of intracellular estrogen receptor signaling pathway	3	427	24	13691	0.04698	0.608661	4.0079	GO:0033146	1.00009e+26
	negative regulation of Notch signaling pathway	3	427	24	13691	0.04698	0.608661	4.0079	GO:0045746	1.00356e+26
	regulation of epithelial cell migration	9	427	141	13691	0.04836	0.608661	2.04659	GO:0010632	1.00352e+80
	response to interleukin-1	5	427	61	13691	0.04913	0.608661	2.62813	GO:0070555	1.00346e+44
	myeloid leukocyte migration	5	427	61	13691	0.04913	0.608661	2.62813	GO:0097529	1.00346e+44
	positive regulation of response to oxidative stress	2	427	10	13691	0.0493	0.608661	6.41265	GO:1902884	1.00355e+17
	positive regulation of muscle cell apoptotic process	2	427	10	13691	0.0493	0.608661	6.41265	GO:0010661	1.0034e+17
	chromatin remodeling at centromere	2	427	10	13691	0.0493	0.608661	6.41265	GO:0031055	1.00358e+17
	semaphorin-plexin signaling pathway involved in axon guidance	2	427	10	13691	0.0493	0.608661	6.41265	GO:1902287	1.00357e+17
	purine nucleoside catabolic process	2	427	10	13691	0.0493	0.608661	6.41265	GO:0006152	1.00357e+17
	purine ribonucleoside catabolic process	2	427	10	13691	0.0493	0.608661	6.41265	GO:0046130	1.00357e+17
	nucleoside salvage	2	427	10	13691	0.0493	0.608661	6.41265	GO:0043174	1.00352e+17
	poly(A)+ mRNA export from nucleus	2	427	10	13691	0.0493	0.608661	6.41265	GO:0016973	1.00342e+17
	macrophage activation involved in immune response	2	427	10	13691	0.0493	0.608661	6.41265	GO:0002281	1.00009e+17
	response to epinephrine	2	427	10	13691	0.0493	0.608661	6.41265	GO:0071871	1.00352e+17
	mRNA cleavage	2	427	10	13691	0.0493	0.608661	6.41265	GO:0006379	1.0034e+17
	positive regulation of steroid biosynthetic process	2	427	10	13691	0.0493	0.608661	6.41265	GO:0010893	1.00349e+17
	positive regulation of cellular response to oxidative stress	2	427	10	13691	0.0493	0.608661	6.41265	GO:1900409	1.00355e+17
	lung development	9	427	142	13691	0.04946	0.608661	2.03218	GO:0030324	1.00347e+80
	regulation of vasculature development	11	427	179	13691	0.04952	0.608661	1.97037	GO:1901342	1.00352e+98
	ATP-dependent chromatin remodeling	4	427	42	13691	0.04969	0.608661	3.05364	GO:0043044	1.0035e+35
	ribosomal large subunit biogenesis	3	427	25	13691	0.05147	0.608661	3.84759	GO:0042273	1.00329e+26
	cranial nerve morphogenesis	3	427	25	13691	0.05147	0.608661	3.84759	GO:0021602	1.00347e+26
	negative regulation of viral life cycle	5	427	62	13691	0.05183	0.608661	2.58574	GO:1903901	1.00348e+44
	negative regulation of cell proliferation	21	427	437	13691	0.05204	0.608661	1.5408	GO:0008285	1.00347e+188
	regulation of response to stimulus	97	427	2587	13691	0.05205	0.608661	1.20222	GO:0048583	100342872,100349860,100355553,100356658,100339324,100355487,100008874,100328763,100351753,100354982,100357394,100009124,100357457,100350842,100356059,100358558,100328898,100346186,100341789,100341419,100349539,100357958,100355364,108175354,100347160,100356265,100343537,100351833,100358386,100356840,100340993,100338924,100352256,100354727,100009529,100009047,100339102,100357382,100357227,100348486…
	respiratory tube development	9	427	145	13691	0.05303	0.608661	1.99013	GO:0030323	1.00347e+80
	cellular response to stress	44	427	1057	13691	0.0541	0.608661	1.3347	GO:0033554	100346517,100352466,100347778,100328700,100356214,100353941,100350648,100347511,100340872,100350642,100354982,100344986,103346344,100338148,100355997,108178174,100328898,100351185,100346402,100344858,100346106,100357958,108175354,100347160,100355950,100328897,100343715,100338134,100354702,100350121,100347510,100345808,100347047,100345017,100345067,100347904,100349219,100339160,100353357,100350600…
	ribonucleoprotein complex export from nucleus	5	427	63	13691	0.05462	0.608661	2.5447	GO:0071426	1.00342e+44
	positive regulation of B cell proliferation	3	427	26	13691	0.05617	0.608661	3.6996	GO:0030890	1.00356e+26
	positive regulation of BMP signaling pathway	3	427	26	13691	0.05617	0.608661	3.6996	GO:0030513	1.00347e+26
	androgen receptor signaling pathway	3	427	26	13691	0.05617	0.608661	3.6996	GO:0030521	1.00009e+26
	vasculogenesis	4	427	44	13691	0.05657	0.608661	2.91484	GO:0001570	1.00356e+35
	cellular glucose homeostasis	4	427	44	13691	0.05657	0.608661	2.91484	GO:0001678	1.00353e+35
	angiogenesis involved in wound healing	2	427	11	13691	0.05712	0.608661	5.82968	GO:0060055	1.00346e+17
	cranial nerve structural organization	2	427	11	13691	0.05712	0.608661	5.82968	GO:0021604	1.00357e+17
	regulation of T-helper 2 cell differentiation	2	427	11	13691	0.05712	0.608661	5.82968	GO:0045628	1.00354e+17
	removal of superoxide radicals	2	427	11	13691	0.05712	0.608661	5.82968	GO:0019430	1.00344e+17
	protein insertion into membrane	2	427	11	13691	0.05712	0.608661	5.82968	GO:0051205	1.00355e+17
	regulation of synapse maturation	2	427	11	13691	0.05712	0.608661	5.82968	GO:0090128	1.0035e+17
	regulation of mesenchymal cell apoptotic process	2	427	11	13691	0.05712	0.608661	5.82968	GO:2001053	1.00329e+17
	positive regulation of transforming growth factor beta production	2	427	11	13691	0.05712	0.608661	5.82968	GO:0071636	1.00346e+17
	regulation of tumor necrosis factor biosynthetic process	2	427	11	13691	0.05712	0.608661	5.82968	GO:0042534	1.00358e+17
	negative regulation of DNA-dependent DNA replication	2	427	11	13691	0.05712	0.608661	5.82968	GO:2000104	1.00329e+17
	semaphorin-plexin signaling pathway involved in neuron projection guidance	2	427	11	13691	0.05712	0.608661	5.82968	GO:1902285	1.00357e+17
	carbohydrate homeostasis	8	427	117	13691	0.05714	0.608661	2.19236	GO:0033500	1.00346e+71
	glucose homeostasis	8	427	117	13691	0.05714	0.608661	2.19236	GO:0042593	1.00346e+71
	regulation of multi-organism process	17	427	337	13691	0.05742	0.608661	1.61743	GO:0043900	1.00344e+152
	regulation of systemic arterial blood pressure	5	427	64	13691	0.0575	0.608661	2.50494	GO:0003073	1.00352e+44
	ribonucleoprotein complex localization	5	427	64	13691	0.0575	0.608661	2.50494	GO:0071166	1.00342e+44
	regulation of establishment of protein localization to mitochondrion	6	427	85	13691	0.05753	0.608661	2.26329	GO:1903747	1.00356e+53
	regulation of inflammatory response	11	427	191	13691	0.05776	0.608661	1.84657	GO:0050727	1.00346e+98
	positive regulation of lipid metabolic process	6	427	86	13691	0.06005	0.608661	2.23697	GO:0045834	1.00343e+53
	response to bacterium	15	427	289	13691	0.0601	0.608661	1.66418	GO:0009617	1.00347e+134
	mRNA-containing ribonucleoprotein complex export from nucleus	4	427	45	13691	0.06019	0.608661	2.85007	GO:0071427	1.00342e+35
	mRNA export from nucleus	4	427	45	13691	0.06019	0.608661	2.85007	GO:0006406	1.00342e+35
	regulation of cell proliferation	42	427	1007	13691	0.06043	0.608661	1.33729	GO:0042127	100346517,100342872,100356214,100353941,100349185,100351858,100008830,100126564,100352172,100353676,100353701,100356059,100328898,100352777,100338775,100349539,100328686,100346106,100328897,100356265,100351833,100341164,100009193,100009275,100338924,100009529,100357954,100009047,103345488,100347933,100355650,100349219,100352059,100353357,100342672,100339934,100009361,100349475,100337764,100345229…
	negative regulation of viral process	5	427	65	13691	0.06045	0.608661	2.4664	GO:0048525	1.00348e+44
	membrane protein proteolysis	3	427	27	13691	0.06106	0.608661	3.56258	GO:0033619	1.00352e+26
	regulation of DNA-dependent DNA replication	3	427	27	13691	0.06106	0.608661	3.56258	GO:0090329	1.00329e+26
	positive regulation of leukocyte activation	11	427	195	13691	0.06167	0.608661	1.8087	GO:0002696	1.00356e+98
	inorganic cation transmembrane transport	5	427	367	13691	0.0631	0.608661	0.436829	GO:0098662	1.0035e+44
	response to glucose	5	427	66	13691	0.0635	0.608661	2.42903	GO:0009749	1.00353e+44
	positive regulation of protein targeting to mitochondrion	5	427	66	13691	0.0635	0.608661	2.42903	GO:1903955	1.00356e+44
	regulation of defense response to virus	8	427	124	13691	0.06417	0.608661	2.0686	GO:0050688	1.00346e+71
	pallium development	8	427	124	13691	0.06417	0.608661	2.0686	GO:0021543	1.0335e+71
	cellular response to glucagon stimulus	2	427	12	13691	0.06534	0.608661	5.34387	GO:0071377	1.0335e+17
	mature B cell differentiation involved in immune response	2	427	12	13691	0.06534	0.608661	5.34387	GO:0002313	1.00354e+17
	response to morphine	2	427	12	13691	0.06534	0.608661	5.34387	GO:0043278	1.00356e+17
	response to isoquinoline alkaloid	2	427	12	13691	0.06534	0.608661	5.34387	GO:0014072	1.00356e+17
	nuclear pore organization	2	427	12	13691	0.06534	0.608661	5.34387	GO:0006999	1.00344e+17
	regulation of protein polyubiquitination	2	427	12	13691	0.06534	0.608661	5.34387	GO:1902914	1.00329e+17
	positive regulation of bone resorption	2	427	12	13691	0.06534	0.608661	5.34387	GO:0045780	1.00355e+17
	positive regulation of bone remodeling	2	427	12	13691	0.06534	0.608661	5.34387	GO:0046852	1.00355e+17
	negative regulation of axon extension involved in axon guidance	2	427	12	13691	0.06534	0.608661	5.34387	GO:0048843	1.00357e+17
	spongiotrophoblast layer development	2	427	12	13691	0.06534	0.608661	5.34387	GO:0060712	1.00356e+17
	cellular response to superoxide	2	427	12	13691	0.06534	0.608661	5.34387	GO:0071451	1.00344e+17
	cytochrome complex assembly	2	427	12	13691	0.06534	0.608661	5.34387	GO:0017004	1.00355e+17
	response to muramyl dipeptide	2	427	12	13691	0.06534	0.608661	5.34387	GO:0032495	1.0035e+17
	positive regulation of intracellular steroid hormone receptor signaling pathway	2	427	12	13691	0.06534	0.608661	5.34387	GO:0033145	1.00009e+17
	bile acid and bile salt transport	2	427	12	13691	0.06534	0.608661	5.34387	GO:0015721	1.00354e+17
	O-glycan processing	2	427	12	13691	0.06534	0.608661	5.34387	GO:0016266	1.00349e+17
	regulation of steroid hormone secretion	2	427	12	13691	0.06534	0.608661	5.34387	GO:2000831	1.00347e+17
	cellular response to oxygen radical	2	427	12	13691	0.06534	0.608661	5.34387	GO:0071450	1.00344e+17
	negative regulation of CD4-positive, alpha-beta T cell differentiation	2	427	12	13691	0.06534	0.608661	5.34387	GO:0043371	1.00354e+17
	negative regulation of CD4-positive, alpha-beta T cell activation	2	427	12	13691	0.06534	0.608661	5.34387	GO:2000515	1.00354e+17
	ncRNA transcription	3	427	28	13691	0.06615	0.608661	3.43535	GO:0098781	1.00354e+26
	pigment biosynthetic process	3	427	28	13691	0.06615	0.608661	3.43535	GO:0046148	1.00356e+26
	macroautophagy	11	427	199	13691	0.06617	0.608661	1.77234	GO:0016236	1.00329e+98
	regulation of immune effector process	15	427	297	13691	0.06626	0.608661	1.61936	GO:0002697	1.00346e+134
	leukocyte migration	8	427	126	13691	0.0667	0.610181	2.03576	GO:0050900	1.00346e+71
	positive regulation of cell activation	11	427	201	13691	0.06863	0.625264	1.7547	GO:0050867	1.00356e+98
	mitochondrion organization	18	427	370	13691	0.06938	0.629517	1.55983	GO:0007005	1.00348e+161
	response to hexose	5	427	68	13691	0.06984	0.631115	2.35759	GO:0009746	1.00353e+44
	ion transmembrane transport	11	427	605	13691	0.07032	0.63288	0.582968	GO:0034220	1.00357e+98
	heart valve development	3	427	29	13691	0.07142	0.633731	3.31689	GO:0003170	1.00353e+26
	NAD metabolic process	3	427	29	13691	0.07142	0.633731	3.31689	GO:0019674	1.00344e+26
	purine nucleotide catabolic process	3	427	29	13691	0.07142	0.633731	3.31689	GO:0006195	1.00352e+26
	cellular response to interleukin-1	4	427	48	13691	0.07178	0.633731	2.67194	GO:0071347	1.00346e+35
	cellular response to DNA damage stimulus	24	427	520	13691	0.07184	0.633731	1.47984	GO:0006974	1.00356e+215
	regulation of metal ion transport	2	427	222	13691	0.07225	0.634829	0.288858	GO:0010959	1.00352e+17
	histone H3-K4 trimethylation	2	427	13	13691	0.07393	0.63948	4.9328	GO:0080182	1.00355e+17
	hypothalamus development	2	427	13	13691	0.07393	0.63948	4.9328	GO:0021854	1.00009e+17
	pore complex assembly	2	427	13	13691	0.07393	0.63948	4.9328	GO:0046931	1.00344e+17
	positive regulation of interleukin-5 production	2	427	13	13691	0.07393	0.63948	4.9328	GO:0032754	1.00352e+17
	telencephalon cell migration	4	427	49	13691	0.07588	0.648505	2.61741	GO:0022029	1.00356e+35
	phosphatidylinositol-mediated signaling	4	427	49	13691	0.07588	0.648505	2.61741	GO:0048015	1.00343e+35
	response to monosaccharide	5	427	70	13691	0.07652	0.648505	2.29023	GO:0034284	1.00353e+44
	neuron migration	6	427	92	13691	0.07655	0.648505	2.09108	GO:0001764	1.00355e+53
	response to transforming growth factor beta	6	427	92	13691	0.07655	0.648505	2.09108	GO:0071559	1.00356e+53
	regulation of neuron apoptotic process	8	427	133	13691	0.07737	0.648505	1.92862	GO:0043523	1.00355e+71
	positive regulation of lymphocyte activation	10	427	176	13691	0.07831	0.648505	1.82177	GO:0051251	1.00356e+89
	single-organism transport	54	427	2168	13691	0.07919	0.648505	0.798623	GO:0044765	100346517,100344135,100349860,100353941,100354365,100009015,100353580,100354982,100341055,100339626,100356536,100347641,100345792,100354167,100009124,100355641,100359066,100353735,100342122,100345112,100339368,100355375,100340272,100340545,100356449,100356594,100009441,100344140,100347277,100357958,100328897,103346786,100356840,100341981,100338902,100359296,100339659,100356200,100342486,100356317…
	forebrain development	14	427	276	13691	0.08046	0.648505	1.6264	GO:0030900	1.00347e+125
	positive regulation of response to external stimulus	12	427	227	13691	0.08242	0.648505	1.69497	GO:0032103	1.00346e+107
	regulation of reactive oxygen species biosynthetic process	3	427	31	13691	0.0825	0.648505	3.10289	GO:1903426	1.00355e+26
	response to stress	76	427	2007	13691	0.0828	0.648505	1.21415	GO:0006950	100347778,100347554,100354982,100356666,100009124,100355997,100358558,100328898,100346186,100351185,100344858,100354614,100357958,108175354,100347160,100343715,100345006,100354702,100347510,100357382,100338161,100347367,100356232,100339160,100348663,100356141,100344221,100345229,100344788,100346517,100352466,100328700,100356214,100354037,100339523,100353941,100352905,100351265,100350648,100347511…
	regulation of fibroblast apoptotic process	2	427	14	13691	0.08285	0.648505	4.58046	GO:2000269	1.00009e+17
	histone H4-K5 acetylation	2	427	14	13691	0.08285	0.648505	4.58046	GO:0043981	1.00355e+17
	2-oxoglutarate metabolic process	2	427	14	13691	0.08285	0.648505	4.58046	GO:0006103	1.00329e+17
	ribonucleoside catabolic process	2	427	14	13691	0.08285	0.648505	4.58046	GO:0042454	1.00357e+17
	embryonic digestive tract morphogenesis	2	427	14	13691	0.08285	0.648505	4.58046	GO:0048557	1.00009e+17
	detection of external biotic stimulus	2	427	14	13691	0.08285	0.648505	4.58046	GO:0098581	1.00357e+17
	regulation of cell migration involved in sprouting angiogenesis	2	427	14	13691	0.08285	0.648505	4.58046	GO:0090049	1.00352e+17
	response to superoxide	2	427	14	13691	0.08285	0.648505	4.58046	GO:0000303	1.00344e+17
	negative regulation of viral entry into host cell	2	427	14	13691	0.08285	0.648505	4.58046	GO:0046597	1.00355e+17
	histone H4-K8 acetylation	2	427	14	13691	0.08285	0.648505	4.58046	GO:0043982	1.00355e+17
	response to arsenic-containing substance	2	427	14	13691	0.08285	0.648505	4.58046	GO:0046685	1.00349e+17
	reactive nitrogen species metabolic process	2	427	14	13691	0.08285	0.648505	4.58046	GO:2001057	1.00344e+17
	histone H4-K16 acetylation	2	427	14	13691	0.08285	0.648505	4.58046	GO:0043984	1.00355e+17
	glomerular epithelium development	2	427	14	13691	0.08285	0.648505	4.58046	GO:0072010	1.0001e+17
	negative regulation of alpha-beta T cell differentiation	2	427	14	13691	0.08285	0.648505	4.58046	GO:0046639	1.00354e+17
	inositol lipid-mediated signaling	4	427	51	13691	0.08441	0.658398	2.51476	GO:0048017	1.00343e+35
	morphogenesis of a branching epithelium	8	427	138	13691	0.08667	0.66625	1.85874	GO:0061138	1.00349e+71
	regulation of cellular component biogenesis	11	427	589	13691	0.08747	0.66625	0.598804	GO:0044087	1.00339e+98
	neutrophil chemotaxis	3	427	32	13691	0.0883	0.66625	3.00593	GO:0030593	1.00346e+26
	regulation of ion transmembrane transport	4	427	302	13691	0.08878	0.66625	0.424679	GO:0034765	1.00352e+35
	positive regulation of B cell activation	4	427	52	13691	0.08885	0.66625	2.4664	GO:0050871	1.00356e+35
	forebrain cell migration	4	427	52	13691	0.08885	0.66625	2.4664	GO:0021885	1.00356e+35
	regulation of intracellular steroid hormone receptor signaling pathway	4	427	52	13691	0.08885	0.66625	2.4664	GO:0033143	1.00347e+35
	positive regulation of NF-kappaB transcription factor activity	7	427	109	13691	0.09014	0.66625	2.05911	GO:0051092	1.00348e+62
	nephron epithelium development	5	427	74	13691	0.09087	0.66625	2.16643	GO:0072009	1.0001e+44
	double-strand break repair via homologous recombination	5	427	74	13691	0.09087	0.66625	2.16643	GO:0000724	1.00352e+44
	pyridine nucleotide metabolic process	5	427	74	13691	0.09087	0.66625	2.16643	GO:0019362	1.00344e+44
	nicotinamide nucleotide metabolic process	5	427	74	13691	0.09087	0.66625	2.16643	GO:0046496	1.00344e+44
	negative regulation of viral release from host cell	2	427	15	13691	0.09208	0.66625	4.2751	GO:1902187	1.00348e+17
	positive regulation of neuroblast proliferation	2	427	15	13691	0.09208	0.66625	4.2751	GO:0002052	1.00356e+17
	NADH metabolic process	2	427	15	13691	0.09208	0.66625	4.2751	GO:0006734	1.00344e+17
	preganglionic parasympathetic fiber development	2	427	15	13691	0.09208	0.66625	4.2751	GO:0021783	1.00357e+17
	atrioventricular valve development	2	427	15	13691	0.09208	0.66625	4.2751	GO:0003171	1.00353e+17
	response to oxygen radical	2	427	15	13691	0.09208	0.66625	4.2751	GO:0000305	1.00344e+17
	positive regulation of mRNA splicing, via spliceosome	2	427	15	13691	0.09208	0.66625	4.2751	GO:0048026	1.00357e+17
	monocyte chemotaxis	2	427	15	13691	0.09208	0.66625	4.2751	GO:0002548	1.00346e+17
	regulation of transcription from RNA polymerase II promoter in response to hypoxia	2	427	15	13691	0.09208	0.66625	4.2751	GO:0061418	1.00347e+17
	head development	23	427	516	13691	0.09411	0.66625	1.42918	GO:0060322	1.00347e+206
	negative regulation of chemotaxis	3	427	33	13691	0.09427	0.66625	2.91484	GO:0050922	1.0001e+26
	positive regulation of neural precursor cell proliferation	3	427	33	13691	0.09427	0.66625	2.91484	GO:2000179	1.00356e+26
	positive regulation of mRNA processing	3	427	33	13691	0.09427	0.66625	2.91484	GO:0050685	1.00357e+26
	synapsis	3	427	33	13691	0.09427	0.66625	2.91484	GO:0007129	1.00338e+26
	regulation of NIK/NF-kappaB signaling	3	427	33	13691	0.09427	0.66625	2.91484	GO:1901222	1.00343e+26
	recombinational repair	5	427	75	13691	0.09466	0.66625	2.13755	GO:0000725	1.00352e+44
	positive regulation of response to wounding	7	427	112	13691	0.0948	0.66625	2.00395	GO:1903036	1.00346e+62
	cell migration	23	427	519	13691	0.09562	0.66625	1.42091	GO:0016477	1.00343e+206
	positive regulation of cell projection organization	2	427	200	13691	0.09697	0.66625	0.320632	GO:0031346	1.00349e+17
	regulation of metabolic process	163	427	4684	13691	0.0976	0.66625	1.11578	GO:0019222	100342872,100356835,100347778,100356658,100346914,100328776,100339324,100355323,100349185,100351753,100339579,100009124,100355641,100356059,100346186,100341789,100344858,100341419,100343841,100349149,100356265,100358386,100339283,100352341,100338132,100339913,100339102,100338853,100338161,100347367,100348663,100350628,100354037,100347641,103350744,100351858,100352172,100353676,100350244,100350903…
	response to biotic stimulus	23	427	523	13691	0.0979	0.66625	1.41005	GO:0009607	1.00347e+206
	positive regulation of neuron differentiation	2	427	205	13691	0.098	0.66625	0.312812	GO:0045666	1.00343e+17
	regulation of neural precursor cell proliferation	4	427	54	13691	0.09805	0.66625	2.37505	GO:2000177	1.00356e+35
	regulation of acute inflammatory response	3	427	34	13691	0.1004	0.66625	2.82911	GO:0002673	1.00346e+26
	regulation of nucleoside metabolic process	3	427	34	13691	0.1004	0.66625	2.82911	GO:0009118	1.00355e+26
	hindlimb morphogenesis	3	427	34	13691	0.1004	0.66625	2.82911	GO:0035137	1.00329e+26
	neutrophil migration	3	427	34	13691	0.1004	0.66625	2.82911	GO:1990266	1.00346e+26
	regulation of ATP metabolic process	3	427	34	13691	0.1004	0.66625	2.82911	GO:1903578	1.00355e+26
	positive regulation of interleukin-8 production	3	427	34	13691	0.1004	0.66625	2.82911	GO:0032757	1.00346e+26
	purine-containing compound catabolic process	3	427	34	13691	0.1004	0.66625	2.82911	GO:0072523	1.00352e+26
	DNA repair	15	427	313	13691	0.1016	0.66625	1.53658	GO:0006281	1.00352e+134
	pyrimidine-containing compound catabolic process	2	427	16	13691	0.1016	0.66625	4.0079	GO:0072529	1.0034e+17
	innervation	2	427	16	13691	0.1016	0.66625	4.0079	GO:0060384	1.00355e+17
	positive regulation of steroid metabolic process	2	427	16	13691	0.1016	0.66625	4.0079	GO:0045940	1.00349e+17
	GMP metabolic process	2	427	16	13691	0.1016	0.66625	4.0079	GO:0046037	1.00349e+17
	regulation of skeletal muscle cell differentiation	2	427	16	13691	0.1016	0.66625	4.0079	GO:2001014	1.00341e+17
	detection of biotic stimulus	2	427	16	13691	0.1016	0.66625	4.0079	GO:0009595	1.00357e+17
	negative regulation of mRNA splicing, via spliceosome	2	427	16	13691	0.1016	0.66625	4.0079	GO:0048025	1.0034e+17
	positive regulation of transcription from RNA polymerase II promoter in response to stress	2	427	16	13691	0.1016	0.66625	4.0079	GO:0036003	1.00347e+17
	response to interleukin-6	2	427	16	13691	0.1016	0.66625	4.0079	GO:0070741	1.00356e+17
	positive regulation of mitochondrion organization	7	427	116	13691	0.1021	0.66625	1.93485	GO:0010822	1.00356e+62
	lipid localization	9	427	157	13691	0.1023	0.66625	1.83802	GO:0010876	1.00356e+80
	protein secretion	5	427	77	13691	0.1025	0.66625	2.08203	GO:0009306	1.00347e+44
	positive regulation of immune system process	24	427	545	13691	0.1025	0.66625	1.41196	GO:0002684	1.00356e+215
	positive regulation of establishment of protein localization to mitochondrion	5	427	77	13691	0.1025	0.66625	2.08203	GO:1903749	1.00356e+44
	humoral immune response	4	427	55	13691	0.1028	0.666252	2.33187	GO:0006959	1.00347e+35
	RNA biosynthetic process	15	427	315	13691	0.1035	0.668839	1.52682	GO:0032774	1.00347e+134
	negative regulation of neuron death	7	427	117	13691	0.1041	0.670457	1.91831	GO:1901215	1.00356e+62
	cellular protein complex assembly	11	427	208	13691	0.1056	0.670457	1.69565	GO:0043623	1.00348e+98
	regulation of biological quality	62	427	2406	13691	0.1059	0.670457	0.826235	GO:0065008	100347778,100344135,100349860,100356214,100352905,100353941,100337894,100354365,100009359,100341444,100328763,100350642,100351753,100354982,100350440,100339579,100347641,100352051,100349021,100350842,100356059,100342122,100346186,100355375,100354614,100343850,100356594,100357958,100347160,100357535,100339064,100009193,100358386,100356840,100349102,100009275,100356656,100355204,100355155,100339659…
	negative regulation of DNA metabolic process	5	427	78	13691	0.1065	0.670457	2.05534	GO:0051053	1.00351e+44
	guanosine-containing compound metabolic process	3	427	35	13691	0.1067	0.670457	2.74828	GO:1901068	1.00349e+26
	positive regulation of response to biotic stimulus	3	427	35	13691	0.1067	0.670457	2.74828	GO:0002833	1.00348e+26
	meiotic chromosome segregation	4	427	56	13691	0.1077	0.670457	2.29023	GO:0045132	1.00338e+35
	nerve development	4	427	56	13691	0.1077	0.670457	2.29023	GO:0021675	1.00355e+35
	regulation of defense response	21	427	476	13691	0.1099	0.670457	1.41455	GO:0031347	1.00344e+188
	pyridine-containing compound metabolic process	5	427	79	13691	0.1106	0.670457	2.02932	GO:0072524	1.00344e+44
	response to purine-containing compound	5	427	79	13691	0.1106	0.670457	2.02932	GO:0014074	1.00356e+44
	regulation of neuron death	9	427	164	13691	0.1107	0.670457	1.75957	GO:1901214	1.00355e+80
	cell motility	25	427	575	13691	0.1113	0.670457	1.39405	GO:0048870	1.00343e+224
	localization of cell	25	427	575	13691	0.1113	0.670457	1.39405	GO:0051674	1.00343e+224
	mature B cell differentiation	2	427	17	13691	0.1114	0.670457	3.77214	GO:0002335	1.00354e+17
	chromosome separation	2	427	17	13691	0.1114	0.670457	3.77214	GO:0051304	1.00351e+17
	epithelial structure maintenance	2	427	17	13691	0.1114	0.670457	3.77214	GO:0010669	1.00353e+17
	negative regulation of type I interferon production	2	427	17	13691	0.1114	0.670457	3.77214	GO:0032480	1.00357e+17
	negative regulation of alpha-beta T cell activation	2	427	17	13691	0.1114	0.670457	3.77214	GO:0046636	1.00354e+17
	aorta morphogenesis	2	427	17	13691	0.1114	0.670457	3.77214	GO:0035909	1.00347e+17
	parasympathetic nervous system development	2	427	17	13691	0.1114	0.670457	3.77214	GO:0048486	1.00357e+17
	regulation of synaptic transmission, GABAergic	2	427	17	13691	0.1114	0.670457	3.77214	GO:0032228	1.00351e+17
	positive regulation of ERBB signaling pathway	2	427	17	13691	0.1114	0.670457	3.77214	GO:1901186	1.00347e+17
	negative regulation of heart contraction	2	427	17	13691	0.1114	0.670457	3.77214	GO:0045822	1.00352e+17
	phosphatidylinositol 3-kinase signaling	2	427	17	13691	0.1114	0.670457	3.77214	GO:0014065	1.00349e+17
	vasculature development	16	427	337	13691	0.112	0.670457	1.52229	GO:0001944	1.00347e+143
	inorganic ion transmembrane transport	7	427	422	13691	0.1125	0.670457	0.531855	GO:0098660	1.0035e+62
	detoxification	4	427	57	13691	0.1126	0.670457	2.25005	GO:0098754	1.00344e+35
	protein acylation	7	427	121	13691	0.1128	0.670457	1.8549	GO:0043543	1.00346e+62
	aorta development	3	427	36	13691	0.1131	0.670457	2.67194	GO:0035904	1.00347e+26
	neural crest cell migration	3	427	36	13691	0.1131	0.670457	2.67194	GO:0001755	1.00339e+26
	regulation of programmed cell death	41	427	1032	13691	0.1148	0.675944	1.27383	GO:0043067	100355175,100347778,100328700,100356214,100354037,100353941,100008874,100350401,100354982,100338148,100350244,100343076,100346186,100008622,100349539,100356594,100009295,100328686,100346106,108175354,100355950,100328897,100356265,100351833,100343715,100349102,100009193,100356656,100352862,100009098,100347010,100350121,100344766,108176016,100349203,100347904,100349219,100353357,100356232,100339934…
	transport	68	427	2609	13691	0.1168	0.675944	0.835684	GO:0006810	100344135,100349860,100328764,100354982,100356536,100350055,100345792,100009124,100355641,100355375,100339936,100340545,100009441,100347277,100357958,108175354,100356840,100341981,100341454,100356200,100348637,100350735,100355650,100341976,100356232,100349589,100328757,100344221,100349885,100348432,100347926,100348732,100346517,100353941,100354365,100009015,100353580,100350401,100341055,100339626…
	response to other organism	22	427	502	13691	0.1173	0.675944	1.40516	GO:0051707	1.00347e+197
	response to external biotic stimulus	22	427	503	13691	0.1179	0.675944	1.40237	GO:0043207	1.00347e+197
	regulation of signal transduction	71	427	1909	13691	0.1194	0.675944	1.1925	GO:0009966	100342872,100356658,100355487,100008874,100351753,100354982,100357394,100009124,100357457,100350842,100356059,100358558,100328898,100346186,100341789,100341419,100349539,100355364,108175354,100347160,100356265,100343537,100351833,100358386,100356840,100340993,100009529,100354727,100009047,100339102,100348486,100328799,100328755,100356085,100346517,100352030,100328700,100356214,100353941,100350440…
	regulation of chondrocyte differentiation	3	427	37	13691	0.1197	0.675944	2.59972	GO:0032330	1.00329e+26
	negative regulation of growth	9	427	170	13691	0.1202	0.675944	1.69747	GO:0045926	1.00354e+80
	regulation of interleukin-5 production	2	427	18	13691	0.1214	0.675944	3.56258	GO:0032674	1.00352e+17
	establishment of epithelial cell polarity	2	427	18	13691	0.1214	0.675944	3.56258	GO:0090162	1.00344e+17
	RNA secondary structure unwinding	2	427	18	13691	0.1214	0.675944	3.56258	GO:0010501	1.00359e+17
	cellular response to nerve growth factor stimulus	2	427	18	13691	0.1214	0.675944	3.56258	GO:1990090	1.00009e+17
	regulation of transforming growth factor beta production	2	427	18	13691	0.1214	0.675944	3.56258	GO:0071634	1.00346e+17
	positive regulation of neutrophil chemotaxis	2	427	18	13691	0.1214	0.675944	3.56258	GO:0090023	1.00353e+17
	positive regulation of fatty acid metabolic process	2	427	18	13691	0.1214	0.675944	3.56258	GO:0045923	1.00344e+17
	regulation of ryanodine-sensitive calcium-release channel activity	2	427	18	13691	0.1214	0.675944	3.56258	GO:0060314	1.00352e+17
	regulation of release of sequestered calcium ion into cytosol by sarcoplasmic reticulum	2	427	18	13691	0.1214	0.675944	3.56258	GO:0010880	1.00352e+17
	mRNA transport	4	427	59	13691	0.1229	0.675944	2.17378	GO:0051028	1.00342e+35
	regulation of canonical Wnt signaling pathway	9	427	172	13691	0.1238	0.675944	1.67773	GO:0060828	1.00347e+80
	regulation of cell death	43	427	1092	13691	0.1238	0.675944	1.26256	GO:0010941	100355175,100347778,100328700,100356214,100354037,100353941,100008874,100350401,100354982,100338148,100350244,100343076,100346186,100008622,100349539,100356594,100009295,100328686,100346106,108175354,100355950,100328897,100356265,100351833,100343715,100009193,100349102,100356656,100352862,100354727,100009098,100347010,100350121,100344766,108176016,100343670,100349203,100347904,100349219,100353357…
	leukocyte activation	14	427	292	13691	0.1249	0.675944	1.53728	GO:0045321	1.00347e+125
	central nervous system development	26	427	617	13691	0.1249	0.675944	1.35112	GO:0007417	100346517,100341164,100351265,100346914,100357007,100008874,100328763,100354727,100355160,100347010,100338132,100352172,100126071,103350153,100357227,100338332,100356059,100349219,100353357,100356232,100338188,100009361,100340545,100343850,100356979,100345455
	mRNA 3'-end processing	3	427	38	13691	0.1264	0.675944	2.53131	GO:0031124	1.00357e+26
	chemokine-mediated signaling pathway	3	427	38	13691	0.1264	0.675944	2.53131	GO:0070098	1.00346e+26
	negative regulation of angiogenesis	4	427	60	13691	0.1281	0.675944	2.13755	GO:0016525	1.00352e+35
	peptidyl-tyrosine dephosphorylation	6	427	94	13691	0.1284	0.675944	2.04659	GO:0035335	1.00343e+53
	protein acetylation	6	427	94	13691	0.1284	0.675944	2.04659	GO:0006473	1.00355e+53
	cell differentiation	83	427	2272	13691	0.1292	0.675944	1.17132	GO:0030154	100349318,100355175,100347778,100349860,100346914,100328776,100348421,100339324,100328763,100349185,100351753,100339579,100353693,100348816,100357457,100356059,100338775,100343505,100354614,100347277,100357958,100356265,100351833,100341164,100358386,100356840,100355155,100345006,100352256,100009529,100347010,100338132,100347510,100126071,100357227,100338161,100356232,100009361,100345455,100328755…
	autophagy	12	427	237	13691	0.1299	0.675944	1.62345	GO:0006914	1.00329e+107
	striated muscle adaptation	2	427	19	13691	0.1316	0.675944	3.37508	GO:0014888	1.00009e+17
	response to ischemia	2	427	19	13691	0.1316	0.675944	3.37508	GO:0002931	1.00341e+17
	positive regulation of transcription from RNA polymerase II promoter involved in cellular response to chemical stimulus	2	427	19	13691	0.1316	0.675944	3.37508	GO:1901522	1.00347e+17
	regulation of insulin-like growth factor receptor signaling pathway	2	427	19	13691	0.1316	0.675944	3.37508	GO:0043567	1.00009e+17
	negative regulation of viral transcription	2	427	19	13691	0.1316	0.675944	3.37508	GO:0032897	1.00359e+17
	snRNA transcription from RNA polymerase II promoter	2	427	19	13691	0.1316	0.675944	3.37508	GO:0042795	1.00329e+17
	response to monoamine	2	427	19	13691	0.1316	0.675944	3.37508	GO:0071867	1.00352e+17
	epithelial cell differentiation involved in kidney development	2	427	19	13691	0.1316	0.675944	3.37508	GO:0035850	1.0001e+17
	centromere complex assembly	2	427	19	13691	0.1316	0.675944	3.37508	GO:0034508	1.00358e+17
	regulation of vascular endothelial growth factor receptor signaling pathway	2	427	19	13691	0.1316	0.675944	3.37508	GO:0030947	1.00352e+17
	macrophage activation	2	427	19	13691	0.1316	0.675944	3.37508	GO:0042116	1.00009e+17
	nucleoside catabolic process	2	427	19	13691	0.1316	0.675944	3.37508	GO:0009164	1.00357e+17
	protein K63-linked deubiquitination	2	427	19	13691	0.1316	0.675944	3.37508	GO:0070536	1.00346e+17
	lipid storage	2	427	19	13691	0.1316	0.675944	3.37508	GO:0019915	1.00346e+17
	response to catecholamine	2	427	19	13691	0.1316	0.675944	3.37508	GO:0071869	1.00352e+17
	histone deubiquitination	2	427	19	13691	0.1316	0.675944	3.37508	GO:0016578	1.00346e+17
	protein K48-linked deubiquitination	2	427	19	13691	0.1316	0.675944	3.37508	GO:0071108	1.00346e+17
	regulation of T-helper cell differentiation	2	427	19	13691	0.1316	0.675944	3.37508	GO:0045622	1.00354e+17
	positive regulation of granulocyte chemotaxis	2	427	19	13691	0.1316	0.675944	3.37508	GO:0071624	1.00353e+17
	membrane protein ectodomain proteolysis	2	427	19	13691	0.1316	0.675944	3.37508	GO:0006509	1.00352e+17
	anatomical structure arrangement	2	427	19	13691	0.1316	0.675944	3.37508	GO:0048532	1.00357e+17
	regulation of transcription from RNA polymerase II promoter in response to stress	3	427	39	13691	0.1333	0.675944	2.4664	GO:0043618	1.00347e+26
	ureteric bud morphogenesis	3	427	39	13691	0.1333	0.675944	2.4664	GO:0060675	1.00349e+26
	regulation of B cell proliferation	3	427	39	13691	0.1333	0.675944	2.4664	GO:0030888	1.00356e+26
	cellular response to ionizing radiation	3	427	39	13691	0.1333	0.675944	2.4664	GO:0071479	1.00352e+26
	RNA export from nucleus	4	427	61	13691	0.1335	0.675944	2.10251	GO:0006405	1.00342e+35
	dephosphorylation	12	427	242	13691	0.1338	0.675944	1.58991	GO:0016311	1.00343e+107
	response to reactive oxygen species	6	427	97	13691	0.1339	0.675944	1.98329	GO:0000302	1.00344e+53
	regulation of mitotic cell cycle phase transition	2	427	192	13691	0.1347	0.675944	0.333992	GO:1901990	1.00353e+17
	blood vessel morphogenesis	12	427	243	13691	0.1347	0.675944	1.58337	GO:0048514	1.00347e+107
	transcription, DNA-templated	12	427	244	13691	0.1356	0.675944	1.57688	GO:0006351	1.00347e+107
	nucleic acid-templated transcription	12	427	245	13691	0.1366	0.675944	1.57044	GO:0097659	1.00347e+107
	regulation of transmembrane transport	5	427	314	13691	0.1374	0.675944	0.510561	GO:0034762	1.00352e+44
	positive regulation of cellular component biogenesis	5	427	315	13691	0.1374	0.675944	0.50894	GO:0044089	1.00355e+44
	Golgi vesicle transport	2	427	197	13691	0.1378	0.675944	0.325515	GO:0048193	1.00342e+17
	establishment of localization	72	427	2722	13691	0.1385	0.675944	0.848109	GO:0051234	100344135,100349860,100328764,100355487,100354982,100356536,100350055,100345792,100009124,100355641,100355375,100339936,100340545,100009441,100347277,100357958,108175354,100356840,100341981,100341454,100356200,100348637,100350735,100355650,100341976,100356232,100349589,100328757,100344221,100349885,100348432,100347926,100348732,100346517,100353941,100354365,100341444,100009015,100353580,100350401…
	meiosis I	4	427	62	13691	0.1389	0.675944	2.0686	GO:0007127	1.00338e+35
	negative regulation of MAP kinase activity	4	427	62	13691	0.1389	0.675944	2.0686	GO:0043407	1.00359e+35
	negative regulation of blood vessel morphogenesis	4	427	62	13691	0.1389	0.675944	2.0686	GO:2000181	1.00352e+35
	positive regulation of sequence-specific DNA binding transcription factor activity	10	427	191	13691	0.1395	0.675944	1.6787	GO:0051091	1.0034e+89
	regulation of cell communication	79	427	2171	13691	0.1401	0.675944	1.16674	GO:0010646	100342872,100349860,100356658,100355487,100008874,100351753,100354982,100357394,100009124,100357457,100350842,100356059,100358558,100328898,100346186,100341789,100341419,100349539,100355364,108175354,100347160,100356265,100343537,100351833,100358386,100356840,100340993,100354727,100009529,100009047,100339102,100348486,100328799,100347926,100328755,100356085,100346517,100352030,100328700,100356214…
	negative regulation of DNA replication	3	427	40	13691	0.1402	0.675944	2.40474	GO:0008156	1.00329e+26
	labyrinthine layer development	3	427	40	13691	0.1402	0.675944	2.40474	GO:0060711	1.00347e+26
	response to fatty acid	3	427	40	13691	0.1402	0.675944	2.40474	GO:0070542	1.00346e+26
	mesonephric tubule morphogenesis	3	427	40	13691	0.1402	0.675944	2.40474	GO:0072171	1.00349e+26
	positive regulation of tumor necrosis factor production	3	427	40	13691	0.1402	0.675944	2.40474	GO:0032760	1.00358e+26
	protein ubiquitination	7	427	401	13691	0.1406	0.675944	0.559707	GO:0016567	1.00349e+62
	innate immune response	12	427	249	13691	0.141	0.675944	1.54522	GO:0045087	1.00356e+107
	nuclear chromosome segregation	8	427	142	13691	0.1412	0.675944	1.80638	GO:0098813	1.00356e+71
	lung epithelial cell differentiation	2	427	20	13691	0.142	0.675944	3.20632	GO:0060487	1.00347e+17
	glucosamine-containing compound metabolic process	2	427	20	13691	0.142	0.675944	3.20632	GO:1901071	1.00355e+17
	histone exchange	2	427	20	13691	0.142	0.675944	3.20632	GO:0043486	1.00358e+17
	peptidyl-lysine trimethylation	2	427	20	13691	0.142	0.675944	3.20632	GO:0018023	1.00355e+17
	quinone metabolic process	2	427	20	13691	0.142	0.675944	3.20632	GO:1901661	1.00348e+17
	negative regulation of lymphocyte mediated immunity	2	427	20	13691	0.142	0.675944	3.20632	GO:0002707	1.00354e+17
	negative regulation of axon extension	2	427	20	13691	0.142	0.675944	3.20632	GO:0030517	1.00357e+17
	sympathetic nervous system development	2	427	20	13691	0.142	0.675944	3.20632	GO:0048485	1.00353e+17
	positive regulation of neutrophil migration	2	427	20	13691	0.142	0.675944	3.20632	GO:1902624	1.00353e+17
	mitotic prometaphase	2	427	20	13691	0.142	0.675944	3.20632	GO:0000236	1.00329e+17
	regulation of neuroblast proliferation	2	427	20	13691	0.142	0.675944	3.20632	GO:1902692	1.00356e+17
	snRNA transcription	2	427	20	13691	0.142	0.675944	3.20632	GO:0009301	1.00329e+17
	DNA replication-independent nucleosome assembly	2	427	20	13691	0.142	0.675944	3.20632	GO:0006336	1.00358e+17
	regulation of glycolytic process	2	427	20	13691	0.142	0.675944	3.20632	GO:0006110	1.00355e+17
	DNA replication-independent nucleosome organization	2	427	20	13691	0.142	0.675944	3.20632	GO:0034724	1.00358e+17
	protein localization to plasma membrane	6	427	101	13691	0.1426	0.67735	1.90475	GO:0072659	1.00344e+53
	DNA recombination	8	427	144	13691	0.1435	0.680172	1.78129	GO:0006310	1.00352e+71
	regulation of steroid metabolic process	4	427	63	13691	0.1445	0.681469	2.03576	GO:0019218	1.00356e+35
	regulation of type I interferon production	4	427	63	13691	0.1445	0.681469	2.03576	GO:0032479	1.00348e+35
	morphogenesis of a branching structure	8	427	145	13691	0.1448	0.681469	1.76901	GO:0001763	1.00349e+71
	negative regulation of neuron apoptotic process	6	427	102	13691	0.145	0.681469	1.88607	GO:0043524	1.00356e+53
	negative regulation of cell-substrate adhesion	3	427	41	13691	0.1473	0.682183	2.34609	GO:0010812	1.0001e+26
	homologous chromosome segregation	3	427	41	13691	0.1473	0.682183	2.34609	GO:0045143	1.00338e+26
	cranial nerve development	3	427	41	13691	0.1473	0.682183	2.34609	GO:0021545	1.00347e+26
	regulation of DNA-templated transcription in response to stress	3	427	41	13691	0.1473	0.682183	2.34609	GO:0043620	1.00347e+26
	positive regulation of mRNA metabolic process	3	427	41	13691	0.1473	0.682183	2.34609	GO:1903313	1.00357e+26
	granulocyte chemotaxis	3	427	41	13691	0.1473	0.682183	2.34609	GO:0071621	1.00346e+26
	positive regulation of tumor necrosis factor superfamily cytokine production	3	427	41	13691	0.1473	0.682183	2.34609	GO:1903557	1.00358e+26
	protein localization to cell periphery	6	427	104	13691	0.1501	0.689897	1.8498	GO:1990778	1.00344e+53
	response to nerve growth factor	2	427	21	13691	0.1525	0.689897	3.05364	GO:1990089	1.00009e+17
	nonmotile primary cilium assembly	2	427	21	13691	0.1525	0.689897	3.05364	GO:0035058	1.00356e+17
	semaphorin-plexin signaling pathway	2	427	21	13691	0.1525	0.689897	3.05364	GO:0071526	1.00357e+17
	muscle adaptation	2	427	21	13691	0.1525	0.689897	3.05364	GO:0043500	1.00009e+17
	positive regulation of acute inflammatory response	2	427	21	13691	0.1525	0.689897	3.05364	GO:0002675	1.00346e+17
	lung cell differentiation	2	427	21	13691	0.1525	0.689897	3.05364	GO:0060479	1.00347e+17
	regulation of nucleotide catabolic process	2	427	21	13691	0.1525	0.689897	3.05364	GO:0030811	1.00355e+17
	T cell costimulation	2	427	21	13691	0.1525	0.689897	3.05364	GO:0031295	1.00339e+17
	regulation of axon extension involved in axon guidance	2	427	21	13691	0.1525	0.689897	3.05364	GO:0048841	1.00357e+17
	cardiac epithelial to mesenchymal transition	2	427	21	13691	0.1525	0.689897	3.05364	GO:0060317	1.00347e+17
	organonitrogen compound catabolic process	10	427	202	13691	0.1528	0.689897	1.58729	GO:1901565	1.00348e+89
	endocytosis	4	427	272	13691	0.153	0.689897	0.471518	GO:0006897	1.00349e+35
	cellular ketone metabolic process	3	427	42	13691	0.1545	0.692447	2.29023	GO:0042180	1.00348e+26
	histone H4 acetylation	3	427	42	13691	0.1545	0.692447	2.29023	GO:0043967	1.00355e+26
	nucleotide catabolic process	3	427	42	13691	0.1545	0.692447	2.29023	GO:0009166	1.00352e+26
	DNA metabolic process	22	427	519	13691	0.1573	0.703577	1.35914	GO:0006259	1.00351e+197
	skeletal system development	6	427	353	13691	0.1581	0.705736	0.544984	GO:0001501	1.00353e+53
	ion transport	20	427	879	13691	0.1592	0.705824	0.729539	GO:0006811	1.00357e+179
	regulation of apoptotic process	40	427	1022	13691	0.1612	0.705824	1.25492	GO:0042981	100355175,100347778,100328700,100356214,100354037,100353941,100008874,100350401,100338148,100350244,100343076,100346186,100008622,100349539,100356594,100009295,100328686,100346106,108175354,100355950,100328897,100356265,100351833,100343715,100349102,100009193,100356656,100352862,100009098,100347010,100350121,100344766,108176016,100349203,100347904,100349219,100353357,100356232,100339934,100337764
	circadian regulation of gene expression	3	427	43	13691	0.1619	0.705824	2.23697	GO:0032922	1.00355e+26
	cardiac muscle tissue morphogenesis	3	427	43	13691	0.1619	0.705824	2.23697	GO:0055008	1.00347e+26
	regulation of growth	19	427	438	13691	0.1625	0.705824	1.39087	GO:0040008	1.00347e+170
	ventricular septum morphogenesis	2	427	22	13691	0.1632	0.705824	2.91484	GO:0060412	1.00353e+17
	lymphocyte costimulation	2	427	22	13691	0.1632	0.705824	2.91484	GO:0031294	1.00339e+17
	negative regulation of peptidyl-serine phosphorylation	2	427	22	13691	0.1632	0.705824	2.91484	GO:0033137	1.00355e+17
	phospholipid catabolic process	2	427	22	13691	0.1632	0.705824	2.91484	GO:0009395	1.00349e+17
	regulation of viral entry into host cell	2	427	22	13691	0.1632	0.705824	2.91484	GO:0046596	1.00355e+17
	multicellular organismal process	134	427	4756	13691	0.1632	0.705824	0.90338	GO:0032501	100342872,100356835,100347778,100346914,100328776,100337894,100339324,100008874,100349185,100351753,100339579,100356059,100338332,100346186,100340545,100356265,100351833,100358386,100356840,100339283,100355155,100009529,100338132,100339913,100338161,100328757,100348663,100328755,100347641,103350744,100351858,100345228,100008830,100352172,100353676,100351284,100356594,100358894,100009295,100328686…
	regulation of sprouting angiogenesis	2	427	22	13691	0.1632	0.705824	2.91484	GO:1903670	1.00352e+17
	regulation of isotype switching	2	427	22	13691	0.1632	0.705824	2.91484	GO:0045191	1.00356e+17
	regulation of neutrophil chemotaxis	2	427	22	13691	0.1632	0.705824	2.91484	GO:0090022	1.00353e+17
	negative regulation of RNA splicing	2	427	22	13691	0.1632	0.705824	2.91484	GO:0033119	1.0034e+17
	regulation of renal system process	2	427	22	13691	0.1632	0.705824	2.91484	GO:0098801	1.0001e+17
	energy reserve metabolic process	4	427	67	13691	0.1674	0.716712	1.91422	GO:0006112	1.00304e+35
	negative regulation of vasculature development	4	427	67	13691	0.1674	0.716712	1.91422	GO:1901343	1.00352e+35
	forebrain neuron differentiation	3	427	44	13691	0.1693	0.716712	2.18613	GO:0021879	1.00347e+26
	skeletal muscle cell differentiation	3	427	44	13691	0.1693	0.716712	2.18613	GO:0035914	1.00338e+26
	regulation of skeletal muscle tissue development	3	427	44	13691	0.1693	0.716712	2.18613	GO:0048641	1.00341e+26
	granulocyte migration	3	427	44	13691	0.1693	0.716712	2.18613	GO:0097530	1.00346e+26
	monosaccharide metabolic process	6	427	111	13691	0.1708	0.716712	1.73315	GO:0005996	1.00344e+53
	regulation of Wnt signaling pathway	11	427	224	13691	0.1729	0.716712	1.57453	GO:0030111	1.00347e+98
	kidney morphogenesis	4	427	68	13691	0.1733	0.716712	1.88607	GO:0060993	1.00353e+35
	monocarboxylic acid transport	4	427	68	13691	0.1733	0.716712	1.88607	GO:0015718	1.0034e+35
	positive regulation of defense response	11	427	225	13691	0.1737	0.716712	1.56754	GO:0031349	1.00346e+98
	DNA-templated transcription, initiation	6	427	112	13691	0.174	0.716712	1.71767	GO:0006352	1.00352e+53
	negative regulation of adaptive immune response based on somatic recombination of immune receptors built from immunoglobulin superfamily domains	2	427	23	13691	0.1741	0.716712	2.78811	GO:0002823	1.00354e+17
	cardiac atrium morphogenesis	2	427	23	13691	0.1741	0.716712	2.78811	GO:0003209	1.00353e+17
	regulation of fatty acid biosynthetic process	2	427	23	13691	0.1741	0.716712	2.78811	GO:0042304	1.00345e+17
	regulation of cell fate commitment	2	427	23	13691	0.1741	0.716712	2.78811	GO:0010453	1.00347e+17
	endocardial cushion development	2	427	23	13691	0.1741	0.716712	2.78811	GO:0003197	1.00347e+17
	forebrain neuron development	2	427	23	13691	0.1741	0.716712	2.78811	GO:0021884	1.00357e+17
	long-term memory	2	427	23	13691	0.1741	0.716712	2.78811	GO:0007616	1.00355e+17
	glycosyl compound catabolic process	2	427	23	13691	0.1741	0.716712	2.78811	GO:1901658	1.00357e+17
	purine nucleobase metabolic process	2	427	23	13691	0.1741	0.716712	2.78811	GO:0006144	1.00357e+17
	cellular metabolic compound salvage	2	427	23	13691	0.1741	0.716712	2.78811	GO:0043094	1.00352e+17
	regulation of smooth muscle cell migration	2	427	23	13691	0.1741	0.716712	2.78811	GO:0014910	1.00343e+17
	heart valve morphogenesis	2	427	23	13691	0.1741	0.716712	2.78811	GO:0003179	1.00353e+17
	negative regulation of receptor activity	2	427	23	13691	0.1741	0.716712	2.78811	GO:2000272	1.00349e+17
	negative regulation of blood circulation	2	427	23	13691	0.1741	0.716712	2.78811	GO:1903523	1.00352e+17
	regulation of signaling	77	427	2134	13691	0.1761	0.722475	1.15692	GO:0023051	100342872,100349860,100356658,100355487,100008874,100351753,100354982,100357394,100009124,100357457,100350842,100356059,100358558,100328898,100346186,100341789,100341419,100349539,100355364,108175354,100347160,100356265,100343537,100351833,100358386,100356840,100340993,100009529,100354727,100009047,100339102,100348486,100328799,100347926,100328755,100356085,100346517,100352030,100328700,100356214…
	regulation of steroid biosynthetic process	3	427	45	13691	0.1768	0.722475	2.13755	GO:0050810	1.00345e+26
	chromosome organization involved in meiotic cell cycle	3	427	45	13691	0.1768	0.722475	2.13755	GO:0070192	1.00338e+26
	production of molecular mediator of immune response	3	427	45	13691	0.1768	0.722475	2.13755	GO:0002440	1.00356e+26
	cellular response to acid chemical	6	427	113	13691	0.1774	0.723597	1.70247	GO:0071229	1.00346e+53
	regulation of cellular component movement	24	427	579	13691	0.1792	0.729079	1.32905	GO:0051270	1.00343e+215
	regulation of cellular metabolic process	140	427	4071	13691	0.1794	0.729079	1.10264	GO:0031323	100342872,100356835,100347778,100356658,100346914,100328776,100339324,100355323,100349185,100351753,100339579,100009124,100356059,100346186,100344858,100341419,100343841,100349149,100356265,100339283,100352341,100338132,100339913,100339102,100338853,100338161,100347367,100350628,100354037,103350744,100351858,100352172,100353676,100350244,100350903,100008622,100356594,100358894,100009295,100328686…
	positive regulation of Wnt signaling pathway	6	427	114	13691	0.1809	0.73177	1.68754	GO:0030177	1.00347e+53
	positive regulation of growth	2	427	172	13691	0.1814	0.73177	0.372828	GO:0045927	1.00347e+17
	regulation of locomotion	24	427	584	13691	0.1815	0.73177	1.31767	GO:0040012	1.00343e+215
	somatic stem cell population maintenance	3	427	46	13691	0.1844	0.73177	2.09108	GO:0035019	1.00347e+26
	regulation of interleukin-8 production	3	427	46	13691	0.1844	0.73177	2.09108	GO:0032677	1.00346e+26
	aromatic compound biosynthetic process	24	427	590	13691	0.1849	0.73177	1.30427	GO:0019438	1.00358e+215
	embryonic hindlimb morphogenesis	2	427	24	13691	0.185	0.73177	2.67194	GO:0035116	1.00009e+17
	negative chemotaxis	2	427	24	13691	0.185	0.73177	2.67194	GO:0050919	1.00357e+17
	NADP metabolic process	2	427	24	13691	0.185	0.73177	2.67194	GO:0006739	1.0001e+17
	gluconeogenesis	2	427	24	13691	0.185	0.73177	2.67194	GO:0006094	1.00344e+17
	regulation of microtubule polymerization	2	427	24	13691	0.185	0.73177	2.67194	GO:0031113	1.00345e+17
	positive regulation of RNA splicing	2	427	24	13691	0.185	0.73177	2.67194	GO:0033120	1.00357e+17
	motor neuron axon guidance	2	427	24	13691	0.185	0.73177	2.67194	GO:0008045	1.00357e+17
	acute-phase response	2	427	24	13691	0.185	0.73177	2.67194	GO:0006953	1.00009e+17
	positive regulation of TOR signaling	2	427	24	13691	0.185	0.73177	2.67194	GO:0032008	1.00346e+17
	lipid metabolic process	16	427	727	13691	0.1854	0.73205	0.705656	GO:0006629	1.00343e+143
	response to oxygen-containing compound	33	427	848	13691	0.1873	0.738241	1.24774	GO:1901700	100352905,100351753,103350744,100009124,103350153,100350244,100343076,100353735,100338332,100355375,100346402,100356594,100009295,100346106,100347160,100357958,100355950,100357535,100346051,100343715,100009193,100009275,100345006,100354727,100350121,100345896,100347047,100355650,100349219,100353357,100356232,100356141,100348732
	negative regulation of biological process	116	427	3328	13691	0.188	0.739688	1.11759	GO:0048519	100349318,100355175,100356658,100346914,100337894,100353122,100339324,100008874,100328763,100349185,100351753,100354982,100353693,100009124,100350842,100358558,100346186,100354614,100343841,100349539,100349149,100357958,108175354,100356265,100341565,100343715,100351833,100344782,100358386,100340993,100338924,100359213,100345006,100354727,100009529,100352041,100347010,100350411,100009047,100339102…
	organophosphate catabolic process	5	427	81	13691	0.1897	0.745058	1.97921	GO:0046434	1.00352e+44
	negative regulation of multicellular organismal process	29	427	731	13691	0.1907	0.746456	1.272	GO:0051241	100346517,100352030,100328897,100356214,100358386,100009275,100353941,100338924,100356656,100347511,100008874,100328763,100340872,100351753,100009529,100350440,100353005,100358522,100009047,100009124,100343670,100347047,100357382,100357227,100353701,100356232,100009357,100343850,100357958
	regulation of tissue remodeling	3	427	47	13691	0.1921	0.746456	2.04659	GO:0034103	1.00355e+26
	response to cAMP	3	427	47	13691	0.1921	0.746456	2.04659	GO:0051591	1.00356e+26
	regulation of mRNA splicing, via spliceosome	3	427	47	13691	0.1921	0.746456	2.04659	GO:0048024	1.00357e+26
	intracellular steroid hormone receptor signaling pathway	3	427	47	13691	0.1921	0.746456	2.04659	GO:0030518	1.00009e+26
	blood vessel development	14	427	318	13691	0.1931	0.746456	1.41159	GO:0001568	1.00347e+125
	response to nitrogen compound	21	427	506	13691	0.1933	0.746456	1.33069	GO:1901698	1.00356e+188
	positive regulation of metabolic process	94	427	2668	13691	0.1936	0.746456	1.12966	GO:0009893	100342872,100347778,100356658,100353253,100339324,100354982,100339579,100353693,100357394,100343598,100009124,100352051,100339832,100356059,100358558,100328898,100346186,100341789,100355375,100344858,100341419,100343841,100349539,100357958,100342183,100356265,100344782,100339283,100354727,100348637,100352341,100338132,100126071,100339913,100355650,100338161,100347367,100356232,100348486,100348663…
	regulation of protein targeting	11	427	241	13691	0.1938	0.746456	1.46347	GO:1903533	1.0034e+98
	telencephalon development	9	427	182	13691	0.1943	0.746456	1.58554	GO:0021537	1.0335e+80
	regulation of protein export from nucleus	2	427	25	13691	0.1961	0.746456	2.56506	GO:0046825	1.00353e+17
	fat-soluble vitamin metabolic process	2	427	25	13691	0.1961	0.746456	2.56506	GO:0006775	1.00348e+17
	regulation of nitric oxide biosynthetic process	2	427	25	13691	0.1961	0.746456	2.56506	GO:0045428	1.00344e+17
	positive regulation of biological process	138	427	4026	13691	0.1961	0.746456	1.09904	GO:0048518	100342872,100347778,100355553,100356658,100339324,100355487,100351753,100339579,100009124,100356059,100346186,100341789,100344858,100341419,100343841,100356265,100343537,100351833,100358386,100339283,100355155,100352341,100339458,100338132,100339913,100338161,100347367,100352059,100348663,100339583,100342505,100328755,100347800,103350744,100351858,100352172,100353676,100349021,100350244,100008622…
	negative regulation of leukocyte mediated immunity	2	427	25	13691	0.1961	0.746456	2.56506	GO:0002704	1.00354e+17
	superoxide metabolic process	2	427	25	13691	0.1961	0.746456	2.56506	GO:0006801	1.00344e+17
	regulation of cellular response to heat	2	427	25	13691	0.1961	0.746456	2.56506	GO:1900034	1.00344e+17
	negative regulation of mRNA processing	2	427	25	13691	0.1961	0.746456	2.56506	GO:0050686	1.0034e+17
	response to carbohydrate	5	427	84	13691	0.1967	0.747115	1.90853	GO:0009743	1.00353e+44
	lymphocyte activation	11	427	243	13691	0.1972	0.747115	1.45142	GO:0046649	1.00347e+98
	cellular component disassembly	14	427	322	13691	0.198	0.747115	1.39405	GO:0022411	1.00329e+125
	positive regulation of programmed cell death	18	427	419	13691	0.1985	0.747115	1.37742	GO:0043068	1.00356e+161
	regulation of muscle tissue development	5	427	85	13691	0.1993	0.747115	1.88607	GO:1901861	1.00347e+44
	positive regulation of epithelial cell migration	5	427	85	13691	0.1993	0.747115	1.88607	GO:0010634	1.00349e+44
	negative regulation of transport	14	427	323	13691	0.1994	0.747115	1.38974	GO:0051051	1.00356e+125
	regulation of cellular amine metabolic process	3	427	48	13691	0.1998	0.747115	2.00395	GO:0033238	1.00344e+26
	protein localization to mitochondrion	3	427	48	13691	0.1998	0.747115	2.00395	GO:0070585	1.00355e+26
	adenylate cyclase-activating G-protein coupled receptor signaling pathway	3	427	48	13691	0.1998	0.747115	2.00395	GO:0007189	1.00352e+26
	cellular developmental process	87	427	2448	13691	0.2001	0.747115	1.1395	GO:0048869	100349318,100355175,100347778,100344135,100349860,100346914,100328776,100348421,100339324,100328763,100349185,100343681,100351753,100339579,100353693,100348816,100357457,100356059,100338775,100343505,100354614,100357055,100347277,100357958,100356265,100351833,100341164,100358386,100356840,100355155,100345006,100352256,100009529,100347010,100338132,100347510,100126071,100357227,100338161,100356232…
	oxidoreduction coenzyme metabolic process	5	427	86	13691	0.202	0.747115	1.86414	GO:0006733	1.00344e+44
	positive regulation of molecular function	47	427	1256	13691	0.2024	0.747115	1.19982	GO:0044093	100342872,100347778,100356214,100356658,100349135,100353253,100009359,100350401,100350440,103350744,100357394,100349021,100357457,100358558,100328898,100350903,100346186,100341789,100344858,100349539,100343841,100343850,100356594,100357958,100355950,100342183,100344782,100009193,100349102,100354727,100352341,100338132,100342019,100353071,100350121,100352340,100340021,100348465,100347904,100349219…
	protein localization to membrane	12	427	258	13691	0.2039	0.747115	1.49131	GO:0072657	1.00344e+107
	regulation of purine nucleotide metabolic process	7	427	133	13691	0.2042	0.747115	1.68754	GO:1900542	1.00345e+62
	regulation of neutrophil migration	2	427	26	13691	0.2072	0.747115	2.4664	GO:1902622	1.00353e+17
	regulation of CD4-positive, alpha-beta T cell differentiation	2	427	26	13691	0.2072	0.747115	2.4664	GO:0043370	1.00354e+17
	negative regulation of adaptive immune response	2	427	26	13691	0.2072	0.747115	2.4664	GO:0002820	1.00354e+17
	carbohydrate derivative transport	2	427	26	13691	0.2072	0.747115	2.4664	GO:1901264	1.00358e+17
	salivary gland morphogenesis	2	427	26	13691	0.2072	0.747115	2.4664	GO:0007435	1.0034e+17
	hexose biosynthetic process	2	427	26	13691	0.2072	0.747115	2.4664	GO:0019319	1.00344e+17
	organ formation	2	427	26	13691	0.2072	0.747115	2.4664	GO:0048645	1.00347e+17
	response to interleukin-4	2	427	26	13691	0.2072	0.747115	2.4664	GO:0070670	1.00356e+17
	organ regeneration	2	427	26	13691	0.2072	0.747115	2.4664	GO:0031100	1.00329e+17
	positive regulation of Notch signaling pathway	2	427	26	13691	0.2072	0.747115	2.4664	GO:0045747	1.00357e+17
	positive regulation of reactive oxygen species biosynthetic process	2	427	26	13691	0.2072	0.747115	2.4664	GO:1903428	1.00355e+17
	regulation of bone resorption	2	427	26	13691	0.2072	0.747115	2.4664	GO:0045124	1.00355e+17
	negative regulation of intracellular steroid hormone receptor signaling pathway	2	427	26	13691	0.2072	0.747115	2.4664	GO:0033144	1.00347e+17
	histone H3-K4 methylation	2	427	26	13691	0.2072	0.747115	2.4664	GO:0051568	1.00355e+17
	smooth muscle cell differentiation	2	427	26	13691	0.2072	0.747115	2.4664	GO:0051145	1.00009e+17
	positive regulation of defense response to virus by host	5	427	88	13691	0.2077	0.747115	1.82177	GO:0002230	1.00346e+44
	hexose metabolic process	5	427	88	13691	0.2077	0.747115	1.82177	GO:0019318	1.00344e+44
	nucleoside phosphate catabolic process	3	427	49	13691	0.2077	0.747115	1.96306	GO:1901292	1.00352e+26
	nephron tubule morphogenesis	3	427	49	13691	0.2077	0.747115	1.96306	GO:0072078	1.00349e+26
	positive regulation of cell death	18	427	433	13691	0.2089	0.748079	1.33288	GO:0010942	1.00356e+161
	cell communication	109	427	3879	13691	0.2099	0.748079	0.900978	GO:0007154	100342872,100355175,100341084,100347778,100344026,100349860,100338685,100008874,100328763,100349185,100351753,100356666,100350055,100343598,100009124,100348750,103350153,100356059,100338332,100328898,100356782,100346186,100351185,100355375,100347277,108175354,100342183,100356265,100343715,100358386,100356840,100352779,100353561,100345006,100355442,100354727,100009529,100347510,100352510,100342835…
	positive regulation of angiogenesis	5	427	89	13691	0.2108	0.748079	1.80131	GO:0045766	1.00346e+44
	regulation of receptor activity	5	427	89	13691	0.2108	0.748079	1.80131	GO:0010469	1.00352e+44
	cellular response to transforming growth factor beta stimulus	5	427	89	13691	0.2108	0.748079	1.80131	GO:0071560	1.00356e+44
	peptidyl-lysine modification	9	427	192	13691	0.2111	0.748079	1.50296	GO:0018205	1.00352e+80
	gland morphogenesis	5	427	90	13691	0.214	0.748079	1.78129	GO:0022612	1.0034e+44
	nuclear export	5	427	90	13691	0.214	0.748079	1.78129	GO:0051168	1.00342e+44
	activation of immune response	9	427	194	13691	0.2152	0.748079	1.48747	GO:0002253	1.00346e+80
	regulation of ERBB signaling pathway	3	427	50	13691	0.2156	0.748079	1.92379	GO:1901184	1.00347e+26
	regulation of blood vessel endothelial cell migration	3	427	50	13691	0.2156	0.748079	1.92379	GO:0043535	1.00352e+26
	positive regulation of intrinsic apoptotic signaling pathway	3	427	50	13691	0.2156	0.748079	1.92379	GO:2001244	1.00352e+26
	regulation of nucleotide metabolic process	7	427	139	13691	0.216	0.748079	1.6147	GO:0006140	1.00345e+62
	regulation of lymphocyte proliferation	7	427	139	13691	0.216	0.748079	1.6147	GO:0050670	1.00339e+62
	cellular response to radiation	5	427	91	13691	0.2173	0.748079	1.76172	GO:0071478	1.00352e+44
	intracellular transport	24	427	999	13691	0.2173	0.748079	0.770288	GO:0046907	1.00329e+215
	negative regulation of cell death	27	427	687	13691	0.2173	0.748079	1.26013	GO:0060548	100355950,100355175,100328897,100328700,100356265,100009193,100354037,100353941,100356656,100008874,100354727,100009098,100347010,100344766,108176016,100343670,100349203,100343076,100347904,100349219,100346186,100353357,100356232,100337764,100009295,100328686,108175354
	mesenchymal cell development	5	427	91	13691	0.2173	0.748079	1.76172	GO:0014031	1.00347e+44
	locomotion	32	427	830	13691	0.218	0.748079	1.23617	GO:0040011	100342872,100348411,100008874,100328763,100349185,100351753,103350744,100352521,100009124,100101621,100356059,100346186,100338775,100343850,108175354,100357958,100347277,100355950,100358386,100345006,100355199,100348637,100009529,100350121,100347510,100344766,100345896,100343670,100357227,100328799,100348663,100009361
	response to toxic substance	7	427	140	13691	0.2182	0.748079	1.60316	GO:0009636	1.00355e+62
	regulation of mononuclear cell proliferation	7	427	140	13691	0.2182	0.748079	1.60316	GO:0032944	1.00339e+62
	cellular response to cAMP	2	427	27	13691	0.2184	0.748079	2.37505	GO:0071320	1.00352e+17
	regulation of cellular carbohydrate catabolic process	2	427	27	13691	0.2184	0.748079	2.37505	GO:0043471	1.00355e+17
	positive regulation of organ growth	2	427	27	13691	0.2184	0.748079	2.37505	GO:0046622	1.00347e+17
	response to vitamin	2	427	27	13691	0.2184	0.748079	2.37505	GO:0033273	1.00009e+17
	defense response to Gram-negative bacterium	2	427	27	13691	0.2184	0.748079	2.37505	GO:0050829	1.00009e+17
	prostate gland development	2	427	27	13691	0.2184	0.748079	2.37505	GO:0030850	1.00009e+17
	chondroitin sulfate metabolic process	2	427	27	13691	0.2184	0.748079	2.37505	GO:0030204	1.00357e+17
	regulation of carbohydrate catabolic process	2	427	27	13691	0.2184	0.748079	2.37505	GO:0043470	1.00355e+17
	negative regulation of T cell differentiation	2	427	27	13691	0.2184	0.748079	2.37505	GO:0045581	1.00354e+17
	cardiac atrium development	2	427	27	13691	0.2184	0.748079	2.37505	GO:0003230	1.00353e+17
	lipid transport	7	427	141	13691	0.2206	0.754452	1.59179	GO:0006869	1.00356e+62
	negative regulation of nucleic acid-templated transcription	20	427	859	13691	0.2211	0.754865	0.746525	GO:1903507	1.00347e+179
	developmental process	125	427	3637	13691	0.2214	0.754865	1.10198	GO:0032502	100349318,100342872,100355175,100347778,100344135,100349860,100346914,100328776,100337894,100348421,100339324,100008874,100328763,100349185,100343681,100351753,100339579,100353693,103346680,100355997,100348816,100357457,103350153,100356059,100338332,100328898,100346186,100338775,100343505,100338188,100354614,100340545,100357055,100347277,100357958,100356265,100343715,100351833,100341164,100358386…
	regulation of cell cycle phase transition	3	427	204	13691	0.2219	0.754907	0.471518	GO:1901987	1.00353e+26
	regulation of adaptive immune response based on somatic recombination of immune receptors built from immunoglobulin superfamily domains	5	427	93	13691	0.2242	0.754907	1.72383	GO:0002822	1.00356e+44
	nephron development	5	427	93	13691	0.2242	0.754907	1.72383	GO:0072006	1.0001e+44
	response to light stimulus	3	427	213	13691	0.2246	0.754907	0.451595	GO:0009416	1.00351e+26
	single-organism cellular localization	23	427	579	13691	0.225	0.754907	1.27367	GO:1902580	1.00329e+206
	phosphorus metabolic process	52	427	1409	13691	0.2255	0.754907	1.18331	GO:0006793	100342872,100356835,100346705,100349860,100339523,100349185,100350401,100355458,100351753,100356666,103346344,100354704,100350579,100009582,100338656,100357534,100343076,100343505,100338188,100008622,100343850,100347277,100343355,100339064,100347484,100349102,100341981,100340993,100354123,100351617,100350848,100359213,100352862,100343913,100009529,100348637,100126071,108176016,100352510,100347047…
	regulation of leukocyte proliferation	7	427	143	13691	0.2255	0.754907	1.56953	GO:0070663	1.00339e+62
	sensory organ morphogenesis	3	427	215	13691	0.226	0.754907	0.447394	GO:0090596	1.08176e+26
	single organism signaling	107	427	3808	13691	0.2272	0.754907	0.900936	GO:0044700	100342872,100355175,100341084,100347778,100344026,100349860,100338685,100008874,100328763,100349185,100351753,100356666,100350055,100343598,100009124,100348750,103350153,100356059,100338332,100328898,100356782,100346186,100351185,100355375,100347277,108175354,100342183,100356265,100343715,100358386,100356840,100352779,100353561,100345006,100355442,100354727,100009529,100347510,100352510,100342835…
	signaling	107	427	3811	13691	0.2272	0.754907	0.900227	GO:0023052	100342872,100355175,100341084,100347778,100344026,100349860,100338685,100008874,100328763,100349185,100351753,100356666,100350055,100343598,100009124,100348750,103350153,100356059,100338332,100328898,100356782,100346186,100351185,100355375,100347277,108175354,100342183,100356265,100343715,100358386,100356840,100352779,100353561,100345006,100355442,100354727,100009529,100347510,100352510,100342835…
	response to growth factor	16	427	375	13691	0.2276	0.754907	1.36803	GO:0070848	1.00343e+143
	regulation of defense response to virus by host	5	427	94	13691	0.2278	0.754907	1.70549	GO:0050691	1.00346e+44
	regulation of microtubule polymerization or depolymerization	7	427	144	13691	0.2281	0.754907	1.55863	GO:0031110	1.00329e+62
	positive regulation of embryonic development	2	427	28	13691	0.2296	0.754907	2.29023	GO:0040019	1.00358e+17
	cellular response to fatty acid	2	427	28	13691	0.2296	0.754907	2.29023	GO:0071398	1.00346e+17
	mitochondrial respiratory chain complex assembly	2	427	28	13691	0.2296	0.754907	2.29023	GO:0033108	1.00348e+17
	regulation of mitophagy	2	427	28	13691	0.2296	0.754907	2.29023	GO:1903146	1.00356e+17
	prostaglandin metabolic process	2	427	28	13691	0.2296	0.754907	2.29023	GO:0006693	1.00354e+17
	prostanoid metabolic process	2	427	28	13691	0.2296	0.754907	2.29023	GO:0006692	1.00354e+17
	embryonic digestive tract development	2	427	28	13691	0.2296	0.754907	2.29023	GO:0048566	1.00009e+17
	regulation of CD4-positive, alpha-beta T cell activation	2	427	28	13691	0.2296	0.754907	2.29023	GO:2000514	1.00354e+17
	regulation of alternative mRNA splicing, via spliceosome	2	427	28	13691	0.2296	0.754907	2.29023	GO:0000381	1.0034e+17
	cytokine secretion	2	427	28	13691	0.2296	0.754907	2.29023	GO:0050663	1.00347e+17
	single-organism catabolic process	24	427	601	13691	0.2306	0.754907	1.2804	GO:0044712	1.00329e+215
	stem cell development	5	427	95	13691	0.2315	0.754907	1.68754	GO:0048864	1.00347e+44
	forebrain generation of neurons	3	427	52	13691	0.2316	0.754907	1.8498	GO:0021872	1.00347e+26
	cardiac ventricle morphogenesis	3	427	52	13691	0.2316	0.754907	1.8498	GO:0003208	1.00347e+26
	neural crest cell development	3	427	52	13691	0.2316	0.754907	1.8498	GO:0014032	1.00339e+26
	regulation of chemokine production	3	427	52	13691	0.2316	0.754907	1.8498	GO:0032642	1.00346e+26
	muscle tissue morphogenesis	3	427	52	13691	0.2316	0.754907	1.8498	GO:0060415	1.00347e+26
	stem cell differentiation	7	427	146	13691	0.2334	0.756766	1.53728	GO:0048863	1.00347e+62
	regulation of primary metabolic process	136	427	3996	13691	0.2351	0.756766	1.09124	GO:0080090	100342872,100347778,100356658,100346914,100328776,100339324,100355323,100349185,100351753,100339579,100009124,100355641,100356059,100346186,100344858,100341419,100343841,100349149,100356265,100339283,100352341,100338132,100339102,100338853,100338161,100347367,100350628,100354037,103350744,100351858,100352172,100353676,100350244,100350903,100356594,100358894,100009295,100328686,100346106,100340952…
	regulation of Rho protein signal transduction	5	427	96	13691	0.2354	0.756766	1.66996	GO:0035023	1.00342e+44
	regulation of reproductive process	5	427	96	13691	0.2354	0.756766	1.66996	GO:2000241	1.00356e+44
	response to ionizing radiation	5	427	96	13691	0.2354	0.756766	1.66996	GO:0010212	1.00352e+44
	positive regulation of vasculature development	5	427	96	13691	0.2354	0.756766	1.66996	GO:1904018	1.00346e+44
	establishment of localization in cell	27	427	1100	13691	0.2377	0.756766	0.787007	GO:0051649	100328897,100344135,100341981,100353941,100354365,100359296,100339659,100341454,100341055,100354982,100342486,100355650,100342122,100345112,100355311,100356232,100302676,100328757,100351856,100345748,100354471,100340545,100344221,100337764,100348432,100356449,100344140
	cell fate specification	3	427	53	13691	0.2397	0.756766	1.8149	GO:0001708	1.00347e+26
	renal tubule morphogenesis	3	427	53	13691	0.2397	0.756766	1.8149	GO:0061333	1.00349e+26
	regulation of molecular function	72	427	2028	13691	0.2405	0.756766	1.13834	GO:0065009	100349318,100342872,100347778,100356658,100353122,100353253,100349185,100351753,100354982,100357394,100357457,100358558,100328898,100346186,100341789,100344858,100343841,100349539,100357958,108175354,100342183,100343715,100344782,100358386,100340993,100345006,100354727,100352341,100350411,100338132,100009047,100337809,100347367,100348486,100009361,100345991,100328700,100356214,100354037,100353941…
	amino sugar metabolic process	2	427	29	13691	0.2409	0.756766	2.21126	GO:0006040	1.00355e+17
	ventricular cardiac muscle tissue morphogenesis	2	427	29	13691	0.2409	0.756766	2.21126	GO:0055010	1.00347e+17
	blastocyst formation	2	427	29	13691	0.2409	0.756766	2.21126	GO:0001825	1.00329e+17
	cell differentiation involved in kidney development	2	427	29	13691	0.2409	0.756766	2.21126	GO:0061005	1.0001e+17
	myeloid cell activation involved in immune response	2	427	29	13691	0.2409	0.756766	2.21126	GO:0002275	1.00009e+17
	B cell activation involved in immune response	2	427	29	13691	0.2409	0.756766	2.21126	GO:0002312	1.00354e+17
	metanephric nephron development	2	427	29	13691	0.2409	0.756766	2.21126	GO:0072210	1.00344e+17
	regulation of gluconeogenesis	2	427	29	13691	0.2409	0.756766	2.21126	GO:0006111	1.00355e+17
	pyrimidine nucleoside metabolic process	2	427	29	13691	0.2409	0.756766	2.21126	GO:0006213	1.00352e+17
	lung epithelium development	2	427	29	13691	0.2409	0.756766	2.21126	GO:0060428	1.00347e+17
	positive regulation of peptidyl-lysine acetylation	2	427	29	13691	0.2409	0.756766	2.21126	GO:2000758	1.00353e+17
	regulation of viral release from host cell	2	427	29	13691	0.2409	0.756766	2.21126	GO:1902186	1.00348e+17
	salivary gland development	2	427	29	13691	0.2409	0.756766	2.21126	GO:0007431	1.0034e+17
	regulation of cell cycle process	8	427	407	13691	0.242	0.756766	0.630236	GO:0010564	1.00347e+71
	microtubule-based process	8	427	408	13691	0.2423	0.756766	0.628691	GO:0007017	1.00329e+71
	regulation of endothelial cell migration	5	427	98	13691	0.2433	0.756766	1.63588	GO:0010594	1.00352e+44
	adenylate cyclase-modulating G-protein coupled receptor signaling pathway	5	427	98	13691	0.2433	0.756766	1.63588	GO:0007188	1.00345e+44
	blood circulation	10	427	223	13691	0.2441	0.756766	1.43781	GO:0008015	1.00344e+89
	regulation of biological process	275	427	8433	13691	0.2455	0.756766	1.04558	GO:0050789	100356835,100347778,100355553,100346914,100355323,100355487,100350055,100356059,100338332,100344858,100341419,100343841,100349149,100356265,100343537,100358386,100356840,100009529,100352341,100339458,100338132,100339102,100352510,100338853,100338161,100340835,100352059,100339160,100339583,100342505,100340067,100328755,100357960,100340872,100346928,100356759,100354864,103350744,100347641,100351858…
	regulation of endocytosis	2	427	158	13691	0.246	0.756766	0.405864	GO:0030100	1.00356e+17
	negative regulation of epithelial cell proliferation	5	427	99	13691	0.2474	0.756766	1.61936	GO:0050680	1.00329e+44
	circulatory system process	10	427	225	13691	0.2475	0.756766	1.42503	GO:0003013	1.00344e+89
	molting cycle process	3	427	54	13691	0.2478	0.756766	1.78129	GO:0022404	1.00347e+26
	mechanoreceptor differentiation	3	427	54	13691	0.2478	0.756766	1.78129	GO:0042490	1.00347e+26
	regulation of cartilage development	3	427	54	13691	0.2478	0.756766	1.78129	GO:0061035	1.00329e+26
	nephron epithelium morphogenesis	3	427	54	13691	0.2478	0.756766	1.78129	GO:0072088	1.00349e+26
	hair follicle development	3	427	54	13691	0.2478	0.756766	1.78129	GO:0001942	1.00347e+26
	hair cycle process	3	427	54	13691	0.2478	0.756766	1.78129	GO:0022405	1.00347e+26
	renal system process	3	427	54	13691	0.2478	0.756766	1.78129	GO:0003014	1.0001e+26
	regulation of fatty acid metabolic process	3	427	54	13691	0.2478	0.756766	1.78129	GO:0019217	1.00345e+26
	negative regulation of developmental growth	3	427	54	13691	0.2478	0.756766	1.78129	GO:0048640	1.00357e+26
	cellular oxidant detoxification	3	427	54	13691	0.2478	0.756766	1.78129	GO:0098869	1.00344e+26
	nephron morphogenesis	3	427	54	13691	0.2478	0.756766	1.78129	GO:0072028	1.00349e+26
	nucleic acid metabolic process	49	427	1343	13691	0.2487	0.756766	1.16984	GO:0090304	100350785,100352466,100354365,100342333,100348421,100350648,100347511,100348935,100350642,100344986,100339579,103350744,100338148,100355997,100343390,108178174,100339832,100339295,100348937,100351185,100341419,100354442,100328686,100358529,100339914,100353966,100346999,100359296,100353654,100338134,100348637,100354702,100357418,100352341,100358522,100354413,100355650,100357382,100345067,100349219…
	leukocyte differentiation	10	427	226	13691	0.2492	0.756766	1.41873	GO:0002521	1.00347e+89
	negative regulation of extrinsic apoptotic signaling pathway in absence of ligand	2	427	30	13691	0.2522	0.756766	2.13755	GO:2001240	1.00346e+17
	positive regulation of smooth muscle cell proliferation	2	427	30	13691	0.2522	0.756766	2.13755	GO:0048661	1.00343e+17
	maternal process involved in female pregnancy	2	427	30	13691	0.2522	0.756766	2.13755	GO:0060135	1.00009e+17
	negative regulation of signal transduction in absence of ligand	2	427	30	13691	0.2522	0.756766	2.13755	GO:1901099	1.00346e+17
	regulation of granulocyte chemotaxis	2	427	30	13691	0.2522	0.756766	2.13755	GO:0071622	1.00353e+17
	myoblast differentiation	2	427	30	13691	0.2522	0.756766	2.13755	GO:0045445	1.00347e+17
	regulation of transcription regulatory region DNA binding	2	427	30	13691	0.2522	0.756766	2.13755	GO:2000677	1.00356e+17
	regulation of endocrine process	2	427	30	13691	0.2522	0.756766	2.13755	GO:0044060	1.00347e+17
	chondroitin sulfate proteoglycan metabolic process	2	427	30	13691	0.2522	0.756766	2.13755	GO:0050654	1.00357e+17
	germ cell development	2	427	168	13691	0.2522	0.756766	0.381705	GO:0007281	1.00338e+17
	response to activity	2	427	30	13691	0.2522	0.756766	2.13755	GO:0014823	1.00356e+17
	negative regulation of tumor necrosis factor production	2	427	30	13691	0.2522	0.756766	2.13755	GO:0032720	1.00344e+17
	protein sumoylation	2	427	30	13691	0.2522	0.756766	2.13755	GO:0016925	1.00329e+17
	positive regulation of apoptotic process	17	427	415	13691	0.2525	0.756766	1.31343	GO:0043065	1.00356e+152
	regulation of anatomical structure size	6	427	324	13691	0.2527	0.756766	0.593764	GO:0090066	1.00355e+53
	phosphate-containing compound metabolic process	50	427	1377	13691	0.2543	0.756766	1.16424	GO:0006796	100342872,100356835,100346705,100349860,100339523,100349185,100350401,100355458,100351753,100356666,103346344,100354704,100350579,100009582,100338656,100357534,100343076,100343505,100338188,100008622,100343850,100347277,100343355,100339064,100347484,100349102,100341981,100340993,100351617,100350848,100359213,100352862,100343913,100009529,100348637,100126071,108176016,100352510,100347047,100328743…
	positive regulation of cellular metabolic process	77	427	2183	13691	0.2544	0.756766	1.13095	GO:0031325	100342872,100347778,100353253,100339324,100354982,100339579,100353693,100357394,100009124,100352051,100339832,100356059,100358558,100328898,100346186,100355375,100344858,100341419,100343841,100349539,100356265,100339283,100348637,100354727,100352341,100338132,100339913,100126071,100355650,100338161,100347367,100356232,100348486,100009361,100345455,100346517,100328700,100356214,100353941,100349135…
	lymphocyte differentiation	8	427	164	13691	0.2545	0.756766	1.56406	GO:0030098	1.00347e+71
	regulation of cell motility	21	427	532	13691	0.2555	0.756766	1.26565	GO:2000145	1.00343e+188
	regulation of adaptive immune response	5	427	101	13691	0.2558	0.756766	1.58729	GO:0002819	1.00356e+44
	protein stabilization	5	427	101	13691	0.2558	0.756766	1.58729	GO:0050821	1.00353e+44
	canonical Wnt signaling pathway	3	427	55	13691	0.256	0.756766	1.7489	GO:0060070	1.00353e+26
	cellular detoxification	3	427	55	13691	0.256	0.756766	1.7489	GO:1990748	1.00344e+26
	diencephalon development	3	427	55	13691	0.256	0.756766	1.7489	GO:0021536	1.00347e+26
	central nervous system neuron development	3	427	55	13691	0.256	0.756766	1.7489	GO:0021954	1.00357e+26
	regulation of hemopoiesis	4	427	240	13691	0.2573	0.756851	0.534387	GO:1903706	1.00355e+35
	negative regulation of transcription, DNA-templated	20	427	839	13691	0.2574	0.756851	0.76432	GO:0045892	1.00347e+179
	protein modification by small protein conjugation	9	427	444	13691	0.2618	0.756851	0.64993	GO:0032446	1.00349e+80
	response to external stimulus	45	427	1220	13691	0.2625	0.756851	1.18266	GO:0009605	100346517,100342872,100339523,100008874,100328763,100349185,100351753,100350994,103350744,100352521,100009124,103350153,100350244,100346186,100338775,100346402,100356594,100359014,100346106,100357958,100355950,100346051,100343715,100341981,100358386,100009275,100352256,100348637,100009529,100354727,100357954,100347510,100345896,100344766,100345808,100347047,100347904,100357227,100345067,100349219…
	cellular response to cytokine stimulus	14	427	332	13691	0.2629	0.756851	1.35206	GO:0071345	1.0035e+125
	negative regulation of mRNA metabolic process	2	427	31	13691	0.2635	0.756851	2.0686	GO:1903312	1.0034e+17
	negative regulation of tumor necrosis factor superfamily cytokine production	2	427	31	13691	0.2635	0.756851	2.0686	GO:1903556	1.00344e+17
	regulation of organ formation	2	427	31	13691	0.2635	0.756851	2.0686	GO:0003156	1.00009e+17
	positive regulation of histone methylation	2	427	31	13691	0.2635	0.756851	2.0686	GO:0031062	1.00355e+17
	alcohol catabolic process	2	427	31	13691	0.2635	0.756851	2.0686	GO:0046164	1.00349e+17
	branching involved in ureteric bud morphogenesis	2	427	31	13691	0.2635	0.756851	2.0686	GO:0001658	1.00352e+17
	anatomical structure maturation	2	427	31	13691	0.2635	0.756851	2.0686	GO:0071695	1.00347e+17
	ventricular cardiac muscle tissue development	2	427	31	13691	0.2635	0.756851	2.0686	GO:0003229	1.00347e+17
	negative regulation of lymphocyte differentiation	2	427	31	13691	0.2635	0.756851	2.0686	GO:0045620	1.00354e+17
	spleen development	2	427	31	13691	0.2635	0.756851	2.0686	GO:0048536	1.00009e+17
	regulation of muscle cell apoptotic process	2	427	31	13691	0.2635	0.756851	2.0686	GO:0010660	1.0034e+17
	receptor clustering	2	427	31	13691	0.2635	0.756851	2.0686	GO:0043113	1.00349e+17
	positive regulation of neuron apoptotic process	2	427	31	13691	0.2635	0.756851	2.0686	GO:0043525	1.00344e+17
	positive regulation of receptor activity	2	427	31	13691	0.2635	0.756851	2.0686	GO:2000273	1.00356e+17
	RNA 3'-end processing	3	427	56	13691	0.2642	0.756851	1.71767	GO:0031123	1.00357e+26
	positive regulation of cell proliferation	22	427	558	13691	0.2642	0.756851	1.26414	GO:0008284	1.00347e+197
	stem cell proliferation	3	427	56	13691	0.2642	0.756851	1.71767	GO:0072089	1.00344e+26
	neural nucleus development	3	427	56	13691	0.2642	0.756851	1.71767	GO:0048857	1.00009e+26
	skin epidermis development	3	427	56	13691	0.2642	0.756851	1.71767	GO:0098773	1.00347e+26
	epidermis development	8	427	171	13691	0.2649	0.75788	1.50003	GO:0008544	1.00347e+71
	single-organism intracellular transport	21	427	865	13691	0.2657	0.758217	0.778414	GO:1902582	1.00329e+188
	transmembrane transport	21	427	865	13691	0.2657	0.758217	0.778414	GO:0055085	1.03347e+188
	response to organonitrogen compound	18	427	444	13691	0.2671	0.761235	1.29986	GO:0010243	1.00356e+161
	establishment of protein localization to membrane	8	427	173	13691	0.2685	0.763268	1.48269	GO:0090150	1.00344e+71
	angiogenesis	8	427	173	13691	0.2685	0.763268	1.48269	GO:0001525	1.00347e+71
	cell surface receptor signaling pathway	46	427	1260	13691	0.2699	0.766268	1.17056	GO:0007166	100346517,100342872,100355175,100356214,100352905,100354365,100009359,100347511,100008874,100328763,100346928,100347800,100351753,103350744,100352521,100009124,100359066,100101621,100354941,100350244,100343076,100356059,100328898,100339368,100346186,100351185,100346106,100355950,100328897,100356265,100356840,100345006,100009529,100352844,100355442,100353005,100357954,100347510,103345488,100345896…
	regulation of cysteine-type endopeptidase activity	8	427	174	13691	0.2704	0.766708	1.47417	GO:2000116	1.00348e+71
	response to fungus	2	427	32	13691	0.2748	0.772289	2.00395	GO:0009620	1.00342e+17
	regulation of NF-kappaB import into nucleus	2	427	32	13691	0.2748	0.772289	2.00395	GO:0042345	1.0034e+17
	regulation of cellular amino acid metabolic process	2	427	32	13691	0.2748	0.772289	2.00395	GO:0006521	1.00344e+17
	pituitary gland development	2	427	32	13691	0.2748	0.772289	2.00395	GO:0021983	1.00347e+17
	endoplasmic reticulum organization	2	427	32	13691	0.2748	0.772289	2.00395	GO:0007029	1.00342e+17
	polyamine metabolic process	2	427	32	13691	0.2748	0.772289	2.00395	GO:0006595	1.00348e+17
	one-carbon metabolic process	2	427	32	13691	0.2748	0.772289	2.00395	GO:0006730	1.00342e+17
	ion homeostasis	7	427	356	13691	0.2755	0.773278	0.630457	GO:0050801	1.00353e+62
	negative regulation of cell growth	6	427	117	13691	0.2787	0.78057	1.64427	GO:0030308	1.0034e+53
	heterocycle biosynthetic process	23	427	593	13691	0.2788	0.78057	1.2436	GO:0018130	1.00358e+206
	chromatin modification	15	427	361	13691	0.282	0.788536	1.33227	GO:0016568	1.0034e+134
	response to organic substance	57	427	1596	13691	0.2845	0.789082	1.14512	GO:0010033	100342872,100338685,100352905,100349135,100354365,100342333,100347511,100008874,100340872,100350401,100351753,100354982,103350744,100352521,100009124,103350153,100350244,100343076,100353735,100338332,100328898,100346186,100352777,100355375,100346402,100349539,100356594,100358894,100346106,100357958,108175354,100355950,100357535,100346051,100343715,100009193,100009275,100345006,100009529,100352844…
	positive regulation of cellular process	119	427	3496	13691	0.2848	0.789082	1.0914	GO:0048522	100342872,100347778,100355553,100353253,100339324,100355487,100328763,100354982,100339579,100353693,100357394,100009124,100352051,100339832,100357457,100356059,100358558,100328898,100346186,100355375,100338775,100344858,100341419,100343841,100349539,108175354,100356265,100343537,100343715,100351833,100358386,100338924,100339283,100355155,100354727,100348637,100352341,100339458,100338132,100009047…
	development of primary female sexual characteristics	4	427	69	13691	0.285	0.789082	1.85874	GO:0046545	1.00338e+35
	negative regulation of immune effector process	4	427	69	13691	0.285	0.789082	1.85874	GO:0002698	1.00354e+35
	limbic system development	4	427	69	13691	0.285	0.789082	1.85874	GO:0021761	1.00009e+35
	response to ethanol	4	427	69	13691	0.285	0.789082	1.85874	GO:0045471	1.00344e+35
	localization within membrane	4	427	69	13691	0.285	0.789082	1.85874	GO:0051668	1.00349e+35
	response to acid chemical	8	427	181	13691	0.2858	0.789082	1.41716	GO:0001101	1.00346e+71
	cellular response to retinoic acid	2	427	33	13691	0.2861	0.789082	1.94323	GO:0071300	1.00355e+17
	monosaccharide biosynthetic process	2	427	33	13691	0.2861	0.789082	1.94323	GO:0046364	1.00344e+17
	regulation of coenzyme metabolic process	2	427	33	13691	0.2861	0.789082	1.94323	GO:0051196	1.00355e+17
	negative regulation of intracellular protein transport	4	427	70	13691	0.2878	0.791806	1.83218	GO:0090317	1.00353e+35
	negative regulation of neuron projection development	4	427	70	13691	0.2878	0.791806	1.83218	GO:0010977	1.0001e+35
	response to amino acid	4	427	71	13691	0.2909	0.794616	1.80638	GO:0043200	1.00346e+35
	response to heat	4	427	71	13691	0.2909	0.794616	1.80638	GO:0009408	1.00354e+35
	multicellular organism development	106	427	3101	13691	0.2914	0.794616	1.096	GO:0007275	100349318,100342872,100355175,100347778,100349860,100346914,100328776,100337894,100348421,100339324,100008874,100328763,100349185,100339579,100353693,100355997,100348816,100357457,103350153,100356059,100338332,100328898,100346186,100338775,100338188,100354614,100340545,100347277,100357958,100356265,100351833,100341164,100358386,100356840,100338924,100339283,100355155,100345006,100354727,100009529…
	alcohol metabolic process	3	427	192	13691	0.2922	0.794616	0.500988	GO:0006066	1.00355e+26
	fatty acid metabolic process	3	427	193	13691	0.2925	0.794616	0.498392	GO:0006631	1.00341e+26
	tube morphogenesis	12	427	280	13691	0.2956	0.794616	1.37414	GO:0035239	1.00347e+107
	defense response to bacterium	6	427	125	13691	0.2957	0.794616	1.53904	GO:0042742	1.00347e+53
	cellular response to hormone stimulus	8	427	383	13691	0.2958	0.794616	0.669728	GO:0032870	1.00356e+71
	response to lipid	20	427	504	13691	0.296	0.794616	1.27235	GO:0033993	1.00344e+179
	regulation of cell division	3	427	200	13691	0.2962	0.794616	0.480948	GO:0051302	1.00356e+26
	cellular process involved in reproduction in multicellular organism	3	427	201	13691	0.2971	0.794616	0.478556	GO:0022412	1.00338e+26
	regulation of tumor necrosis factor production	4	427	73	13691	0.2974	0.794616	1.75689	GO:0032680	1.00344e+35
	negative regulation of osteoblast differentiation	2	427	34	13691	0.2974	0.794616	1.88607	GO:0045668	1.00356e+17
	liver development	4	427	73	13691	0.2974	0.794616	1.75689	GO:0001889	1.00329e+35
	regulation of bone remodeling	2	427	34	13691	0.2974	0.794616	1.88607	GO:0046850	1.00355e+17
	positive regulation of stress fiber assembly	2	427	34	13691	0.2974	0.794616	1.88607	GO:0051496	1.0035e+17
	immunoglobulin production	2	427	34	13691	0.2974	0.794616	1.88607	GO:0002377	1.00356e+17
	negative regulation of purine nucleotide metabolic process	2	427	34	13691	0.2974	0.794616	1.88607	GO:1900543	1.00345e+17
	regulation of G-protein coupled receptor protein signaling pathway	4	427	73	13691	0.2974	0.794616	1.75689	GO:0008277	1.00344e+35
	hair cell differentiation	2	427	34	13691	0.2974	0.794616	1.88607	GO:0035315	1.00347e+17
	cardiac muscle cell development	2	427	34	13691	0.2974	0.794616	1.88607	GO:0055013	1.00353e+17
	positive regulation of protein acetylation	2	427	34	13691	0.2974	0.794616	1.88607	GO:1901985	1.00353e+17
	cellular response to hypoxia	4	427	73	13691	0.2974	0.794616	1.75689	GO:0071456	1.00347e+35
	regulation of cofactor metabolic process	2	427	34	13691	0.2974	0.794616	1.88607	GO:0051193	1.00355e+17
	regulation of cell migration	20	427	509	13691	0.299	0.796046	1.25985	GO:0030334	1.00343e+179
	cell activation	16	427	391	13691	0.3007	0.796046	1.31205	GO:0001775	1.00347e+143
	positive regulation of histone modification	4	427	74	13691	0.3008	0.796046	1.73315	GO:0031058	1.00355e+35
	adult locomotory behavior	4	427	74	13691	0.3008	0.796046	1.73315	GO:0008344	1.00355e+35
	embryonic placenta development	4	427	74	13691	0.3008	0.796046	1.73315	GO:0001892	1.00347e+35
	cellular response to decreased oxygen levels	4	427	74	13691	0.3008	0.796046	1.73315	GO:0036294	1.00347e+35
	response to organophosphorus	4	427	74	13691	0.3008	0.796046	1.73315	GO:0046683	1.00356e+35
	negative regulation of cell morphogenesis involved in differentiation	4	427	74	13691	0.3008	0.796046	1.73315	GO:0010771	1.0001e+35
	regulation of tumor necrosis factor superfamily cytokine production	4	427	75	13691	0.3045	0.800488	1.71004	GO:1903555	1.00344e+35
	response to oxidative stress	9	427	202	13691	0.3049	0.800488	1.42856	GO:0006979	1.00344e+80
	negative regulation of locomotion	9	427	202	13691	0.3049	0.800488	1.42856	GO:0040013	1.00352e+80
	response to nutrient levels	9	427	203	13691	0.3062	0.800488	1.42152	GO:0031667	1.00344e+80
	regulation of response to wounding	12	427	290	13691	0.3069	0.800488	1.32675	GO:1903034	1.00346e+107
	histone acetylation	4	427	76	13691	0.3082	0.800488	1.68754	GO:0016573	1.00355e+35
	xenophagy	4	427	76	13691	0.3082	0.800488	1.68754	GO:0098792	1.00346e+35
	hepaticobiliary system development	4	427	76	13691	0.3082	0.800488	1.68754	GO:0061008	1.00329e+35
	negative regulation of T cell activation	4	427	76	13691	0.3082	0.800488	1.68754	GO:0050868	1.00359e+35
	snRNA metabolic process	2	427	35	13691	0.3086	0.800488	1.83218	GO:0016073	1.00329e+17
	positive regulation of protein ubiquitination involved in ubiquitin-dependent protein catabolic process	2	427	35	13691	0.3086	0.800488	1.83218	GO:2000060	1.00356e+17
	negative regulation of nucleotide metabolic process	2	427	35	13691	0.3086	0.800488	1.83218	GO:0045980	1.00345e+17
	defense response to Gram-positive bacterium	2	427	35	13691	0.3086	0.800488	1.83218	GO:0050830	1.00009e+17
	regulation of alpha-beta T cell differentiation	2	427	35	13691	0.3086	0.800488	1.83218	GO:0046637	1.00354e+17
	dendrite morphogenesis	2	427	35	13691	0.3086	0.800488	1.83218	GO:0048813	1.00357e+17
	regulation of alcohol biosynthetic process	2	427	35	13691	0.3086	0.800488	1.83218	GO:1902930	1.00345e+17
	cardiac cell development	2	427	35	13691	0.3086	0.800488	1.83218	GO:0055006	1.00353e+17
	regulation of peptidase activity	12	427	292	13691	0.3097	0.802405	1.31767	GO:0052547	1.00349e+107
	single-organism organelle organization	54	427	1520	13691	0.3103	0.802593	1.13909	GO:1902589	100344135,100328700,100356214,100353941,100354365,100345883,100348421,100353253,100339324,100340872,100350642,100343681,100354982,100348781,100355160,100350994,100339579,100347641,100338148,100342023,100352051,100356059,100355311,100346199,100302676,100350037,100343850,100357055,100357958,100328897,100341981,100358386,100346999,100339659,100338134,100354727,100328701,100340954,100352341,100347510…
	regulation of lipid metabolic process	9	427	206	13691	0.3108	0.802593	1.40082	GO:0019216	1.00356e+80
	positive regulation of cellular amide metabolic process	4	427	77	13691	0.3121	0.802593	1.66562	GO:0034250	1.00353e+35
	myeloid cell homeostasis	4	427	77	13691	0.3121	0.802593	1.66562	GO:0002262	1.00355e+35
	regulation of B cell activation	4	427	77	13691	0.3121	0.802593	1.66562	GO:0050864	1.00356e+35
	positive regulation of chromatin modification	4	427	77	13691	0.3121	0.802593	1.66562	GO:1903310	1.00355e+35
	positive regulation of immune effector process	6	427	131	13691	0.3123	0.802593	1.46854	GO:0002699	1.00348e+53
	cellular aromatic compound metabolic process	65	427	1846	13691	0.3142	0.80587	1.12899	GO:0006725	100350785,100348421,100348935,100349185,100351753,100339579,100355997,100357534,100339832,100339295,100348937,100351185,100343505,100338188,100341419,100354442,100358529,100339914,100351617,100354702,100348637,100352341,100126071,100328743,100355650,100357382,100356232,100328757,100356141,100345229,100344788,100356979,100348732,100345455,100352466,100339523,100342333,100354365,100347511,100350648…
	regulation of intracellular protein transport	12	427	295	13691	0.3143	0.80587	1.30427	GO:0033157	1.0034e+107
	single-organism developmental process	122	427	3605	13691	0.3156	0.80769	1.08508	GO:0044767	100349318,100342872,100355175,100347778,100344135,100349860,100346914,100328776,100337894,100348421,100339324,100008874,100328763,100349185,100343681,100351753,100339579,100353693,100355997,100348816,100357457,103350153,100356059,100338332,100328898,100346186,100338775,100343505,100338188,100354614,100340545,100357055,100347277,100357958,100356265,100343715,100351833,100341164,100358386,100356840…
	negative regulation of protein ubiquitination	4	427	78	13691	0.3161	0.80769	1.64427	GO:0031397	1.00353e+35
	positive regulation of cytokine secretion	4	427	78	13691	0.3161	0.80769	1.64427	GO:0050715	1.00346e+35
	monocarboxylic acid metabolic process	6	427	312	13691	0.3172	0.80957	0.616601	GO:0032787	1.00356e+53
	posttranscriptional regulation of gene expression	6	427	313	13691	0.3177	0.809916	0.614631	GO:0010608	1.00353e+53
	regulation of immunoglobulin mediated immune response	2	427	36	13691	0.3199	0.810711	1.78129	GO:0002889	1.00356e+17
	regulation of oxidative stress-induced cell death	2	427	36	13691	0.3199	0.810711	1.78129	GO:1903201	1.00355e+17
	positive regulation of DNA biosynthetic process	2	427	36	13691	0.3199	0.810711	1.78129	GO:2000573	1.00348e+17
	regulation of release of cytochrome c from mitochondria	2	427	36	13691	0.3199	0.810711	1.78129	GO:0090199	1.00348e+17
	female sex differentiation	4	427	79	13691	0.3202	0.810711	1.62345	GO:0046660	1.00338e+35
	cellular response to oxygen levels	4	427	79	13691	0.3202	0.810711	1.62345	GO:0071453	1.00347e+35
	single-organism metabolic process	106	427	3123	13691	0.3206	0.810801	1.08828	GO:0044710	100342872,100344390,100347778,100355553,100350701,100348421,100339324,100347554,100349185,100355458,100351753,100354982,100356666,100339579,100351196,100355641,100355997,100352051,100357534,103350153,100338332,100348937,100351185,100343505,100338188,100352526,100347277,100357958,100347160,100344610,100343715,100339914,100341164,100341981,100351617,100344659,100354702,100354727,100348637,100352341…
	single-organism carbohydrate metabolic process	17	427	426	13691	0.3211	0.811142	1.27952	GO:0044723	1.00344e+152
	regulation of chemotaxis	6	427	134	13691	0.3217	0.811736	1.43567	GO:0050920	1.0001e+53
	positive regulation of canonical Wnt signaling pathway	4	427	80	13691	0.3245	0.813438	1.60316	GO:0090263	1.00347e+35
	internal peptidyl-lysine acetylation	4	427	80	13691	0.3245	0.813438	1.60316	GO:0018393	1.00355e+35
	regulation of cAMP metabolic process	4	427	80	13691	0.3245	0.813438	1.60316	GO:0030814	1.00345e+35
	developmental growth involved in morphogenesis	4	427	80	13691	0.3245	0.813438	1.60316	GO:0060560	1.00357e+35
	positive regulation of immune response	13	427	317	13691	0.3259	0.813438	1.3149	GO:0050778	1.00346e+116
	macromolecule localization	49	427	1370	13691	0.3262	0.813438	1.14679	GO:0033036	100346517,100344135,100328764,100353941,100354365,100009015,100341444,100355487,100349185,100354982,100341055,100356536,100350055,103350744,100009124,100355641,103346566,100359066,100353735,100350842,100356059,100358558,100345112,100355311,100355375,100351284,100351856,100346402,100340545,100356449,100343850,100356594,100346106,108175354,100328897,100339064,100358386,100359296,100341454,100009529…
	movement of cell or subcellular component	34	427	924	13691	0.3278	0.813438	1.17982	GO:0006928	100342872,100348411,100008874,100328763,100349185,100351753,100341055,100350994,103350744,100009124,100101621,100356059,100346186,100338775,100343850,108175354,100357958,100347277,100355950,100358386,100355199,100345006,100009529,100350121,100347510,100345896,100344766,100343670,100349172,100357227,100328799,100348663,100354471,100009361
	regulation of immune system process	34	427	925	13691	0.3281	0.813438	1.17854	GO:0002682	100355553,100353941,100349135,100347511,100347800,100351753,103350744,100009124,100359066,100353676,100338775,100356594,100357958,100355950,100356265,100343537,100349102,100009275,100338924,100356656,100352862,100345006,100354727,100352256,100353005,100357954,100345896,100345808,100345067,100357382,100352059,100348486,100344221,100354471
	peptidyl-lysine acetylation	4	427	81	13691	0.3288	0.813438	1.58337	GO:0018394	1.00355e+35
	antigen receptor-mediated signaling pathway	4	427	81	13691	0.3288	0.813438	1.58337	GO:0050851	1.00348e+35
	response to estrogen	4	427	81	13691	0.3288	0.813438	1.58337	GO:0043627	1.00356e+35
	regulation of mRNA processing	4	427	81	13691	0.3288	0.813438	1.58337	GO:0050684	1.00357e+35
	negative regulation of leukocyte cell-cell adhesion	4	427	81	13691	0.3288	0.813438	1.58337	GO:1903038	1.00359e+35
	positive regulation of response to stimulus	49	427	1380	13691	0.329	0.813438	1.13848	GO:0048584	100346517,100342872,100328700,100356214,100355553,100349135,100355487,100347511,100347800,100351753,100354982,103350744,100351858,100357394,100009124,100359066,100353676,100349021,100357457,100356059,100358558,100328898,100346186,100350821,100346402,100341419,100349539,100356449,100356594,100346106,100355950,100328897,100356265,100351833,100343537,100009193,100349102,100009275,100338924,100339659…
	exocrine system development	2	427	37	13691	0.331	0.813438	1.73315	GO:0035272	1.0034e+17
	regulation of B cell mediated immunity	2	427	37	13691	0.331	0.813438	1.73315	GO:0002712	1.00356e+17
	digestive tract morphogenesis	2	427	37	13691	0.331	0.813438	1.73315	GO:0048546	1.00009e+17
	protein polymerization	2	427	37	13691	0.331	0.813438	1.73315	GO:0051258	1.00344e+17
	endodermal cell differentiation	2	427	37	13691	0.331	0.813438	1.73315	GO:0035987	1.00009e+17
	regulation of immunoglobulin production	2	427	37	13691	0.331	0.813438	1.73315	GO:0002637	1.00356e+17
	negative regulation of transferase activity	4	427	227	13691	0.3311	0.813438	0.564991	GO:0051348	1.00359e+35
	cellular response to insulin stimulus	2	427	141	13691	0.3314	0.813438	0.454798	GO:0032869	1.00356e+17
	nucleoside triphosphate metabolic process	2	427	144	13691	0.3317	0.813438	0.445323	GO:0009141	1.00344e+17
	regulation of proteasomal protein catabolic process	2	427	146	13691	0.3324	0.813438	0.439222	GO:0061136	1.00329e+17
	negative regulation of organelle organization	13	427	323	13691	0.3326	0.813438	1.29047	GO:0010639	1.00329e+116
	regulation of striated muscle tissue development	4	427	82	13691	0.3333	0.813438	1.56406	GO:0016202	1.00347e+35
	regulation of production of molecular mediator of immune response	4	427	82	13691	0.3333	0.813438	1.56406	GO:0002700	1.00346e+35
	response to chemical	81	427	2882	13691	0.3342	0.813438	0.901153	GO:0042221	100342872,100344026,100338685,100008874,100328763,100349185,100351753,100354982,100009124,100355997,103350153,100338332,100328898,100346186,100355375,100338775,100352526,100349539,100357958,108175354,100347160,100343715,100346051,100358386,100345006,100354727,100009529,100348637,100347510,100126071,100339102,100355650,100357227,100356232,100348663,100009361,100356141,100356979,100348732,100328755…
	catabolic process	42	427	1168	13691	0.3342	0.813438	1.15296	GO:0009056	100356659,100356214,100337894,100345883,100339324,100347511,100340872,100351753,100354982,100339579,100008830,100009582,100339832,100349021,100350903,100343505,100356449,100357958,100347160,100349092,100328897,100354123,100343913,100352256,100348637,100126071,100347510,100347933,100345808,100338853,100345017,100355650,100345067,100357382,100349219,100328757,100344221,100349475,100344788,100356979…
	regulation of cation transmembrane transport	2	427	150	13691	0.3349	0.813438	0.42751	GO:1904062	1.00352e+17
	nucleobase-containing compound metabolic process	60	427	1711	13691	0.3349	0.813438	1.12437	GO:0006139	100350785,100352466,100339523,100354365,100342333,100348421,100350648,100347511,100348935,100349185,100350642,100351753,100344986,100339579,103350744,100338148,100355997,100354704,100009582,100343390,108178174,100357534,100339832,100339295,100348937,100351185,100343505,100338188,100341419,100354442,100328686,100358529,100339914,100353966,100346999,100351617,100359296,100353654,100338134,100348637…
	positive regulation of ion transport	2	427	151	13691	0.3358	0.813438	0.424679	GO:0043270	1.00345e+17
	microtubule-based movement	2	427	151	13691	0.3358	0.813438	0.424679	GO:0007018	1.00341e+17
	tissue development	42	427	1173	13691	0.336	0.813438	1.14804	GO:0009888	100346517,100349318,100355175,100346914,100349185,100346928,100351753,100347641,100351858,100008830,100352172,100009174,100101621,100328898,100338775,100302676,100343505,100346406,100347277,100328897,100341164,100009193,100338924,100339659,100009529,100358522,100340021,108176016,100343670,100349172,100347605,100357227,100349219,100338161,100345620,100353357,100356232,100353304,100009361,100354471…
	protein phosphorylation	23	427	599	13691	0.3362	0.813438	1.23114	GO:0006468	1.00343e+206
	internal protein amino acid acetylation	4	427	83	13691	0.3378	0.813438	1.54522	GO:0006475	1.00355e+35
	regulation of purine nucleotide biosynthetic process	4	427	83	13691	0.3378	0.813438	1.54522	GO:1900371	1.00345e+35
	regulation of muscle organ development	4	427	83	13691	0.3378	0.813438	1.54522	GO:0048634	1.00347e+35
	regulation of nucleotide biosynthetic process	4	427	83	13691	0.3378	0.813438	1.54522	GO:0030808	1.00345e+35
	regulation of establishment of protein localization	23	427	606	13691	0.3395	0.813438	1.21692	GO:0070201	1.0035e+206
	inorganic ion homeostasis	7	427	338	13691	0.3395	0.813438	0.664031	GO:0098771	1.00353e+62
	negative regulation of intracellular signal transduction	7	427	342	13691	0.3403	0.813438	0.656265	GO:1902532	1.00359e+62
	cofactor metabolic process	10	427	234	13691	0.3404	0.813438	1.37022	GO:0051186	1.00348e+89
	plasma membrane organization	7	427	151	13691	0.3416	0.813438	1.48637	GO:0007009	1.00344e+62
	positive regulation of tyrosine phosphorylation of STAT protein	2	427	38	13691	0.3422	0.813438	1.68754	GO:0042531	1.00356e+17
	substantia nigra development	2	427	38	13691	0.3422	0.813438	1.68754	GO:0021762	1.00338e+17
	neuron projection extension	2	427	38	13691	0.3422	0.813438	1.68754	GO:1990138	1.00357e+17
	cardiac septum morphogenesis	2	427	38	13691	0.3422	0.813438	1.68754	GO:0060411	1.00353e+17
	endosome to lysosome transport	2	427	38	13691	0.3422	0.813438	1.68754	GO:0008333	1.00346e+17
	proteoglycan biosynthetic process	2	427	38	13691	0.3422	0.813438	1.68754	GO:0030166	1.00338e+17
	epithelial cell morphogenesis	2	427	38	13691	0.3422	0.813438	1.68754	GO:0003382	1.00349e+17
	peptide hormone secretion	2	427	38	13691	0.3422	0.813438	1.68754	GO:0030072	1.00355e+17
	digestive system process	2	427	38	13691	0.3422	0.813438	1.68754	GO:0022600	1.00353e+17
	signal transduction	103	427	3604	13691	0.3424	0.813438	0.916347	GO:0007165	100342872,100355175,100341084,100347778,100344026,100338685,100008874,100328763,100349185,100351753,100356666,100350055,100343598,100009124,100348750,103350153,100356059,100338332,100328898,100356782,100346186,100351185,100355375,100347277,108175354,100342183,100356265,100358386,100356840,100352779,100353561,100345006,100355442,100354727,100009529,100347510,100352510,100342835,100357227,100338161…
	negative regulation of cytoplasmic transport	4	427	84	13691	0.3425	0.813438	1.52682	GO:1903650	1.00353e+35
	morphogenesis of an epithelium	14	427	344	13691	0.3448	0.818026	1.3049	GO:0002009	1.00347e+125
	single-organism biosynthetic process	20	427	800	13691	0.3456	0.818732	0.801581	GO:0044711	1.00341e+179
	negative regulation of protein transport	7	427	154	13691	0.3462	0.818732	1.45742	GO:0051224	1.00353e+62
	nervous system development	53	427	1503	13691	0.3464	0.818732	1.13064	GO:0007399	100346517,100349318,100355175,100347778,100349860,100351265,100346914,100353941,100339324,100008874,100328763,100349185,100355160,103350744,100352172,103350153,100343076,100356059,100338332,100338775,100338188,100340545,100343850,100328686,100355950,100356265,100351833,100341164,100356840,100338924,100357007,100355155,100355199,100345006,100009529,100354727,100342486,100347010,100338132,100347510…
	post-embryonic development	4	427	85	13691	0.3472	0.818732	1.50886	GO:0009791	1.00353e+35
	negative regulation of apoptotic process	24	427	631	13691	0.3482	0.818732	1.21952	GO:0043066	1.00356e+215
	transcription from RNA polymerase II promoter	7	427	156	13691	0.3496	0.818732	1.43873	GO:0006366	1.00352e+62
	intracellular protein transport	11	427	488	13691	0.35	0.818732	0.722737	GO:0006886	1.00329e+98
	cardiac chamber morphogenesis	4	427	86	13691	0.3521	0.818732	1.49131	GO:0003206	1.00347e+35
	cellular amine metabolic process	4	427	86	13691	0.3521	0.818732	1.49131	GO:0044106	1.00348e+35
	cellular biogenic amine metabolic process	4	427	86	13691	0.3521	0.818732	1.49131	GO:0006576	1.00348e+35
	negative regulation of programmed cell death	24	427	641	13691	0.3529	0.818732	1.2005	GO:0043069	1.00356e+215
	regulation of calcium ion transmembrane transporter activity	2	427	39	13691	0.3532	0.818732	1.64427	GO:1901019	1.00352e+17
	glomerulus development	2	427	39	13691	0.3532	0.818732	1.64427	GO:0032835	1.0001e+17
	positive regulation of striated muscle cell differentiation	2	427	39	13691	0.3532	0.818732	1.64427	GO:0051155	1.00347e+17
	regulation of interleukin-2 production	2	427	39	13691	0.3532	0.818732	1.64427	GO:0032663	1.00352e+17
	mitotic anaphase	2	427	39	13691	0.3532	0.818732	1.64427	GO:0000090	1.00329e+17
	organic hydroxy compound catabolic process	2	427	39	13691	0.3532	0.818732	1.64427	GO:1901616	1.00349e+17
	RNA methylation	2	427	39	13691	0.3532	0.818732	1.64427	GO:0001510	1.00354e+17
	positive regulation of transcription factor import into nucleus	2	427	39	13691	0.3532	0.818732	1.64427	GO:0042993	1.0034e+17
	negative regulation of lipid biosynthetic process	2	427	39	13691	0.3532	0.818732	1.64427	GO:0051055	1.00356e+17
	myeloid cell development	2	427	39	13691	0.3532	0.818732	1.64427	GO:0061515	1.00351e+17
	anaphase	2	427	39	13691	0.3532	0.818732	1.64427	GO:0051322	1.00329e+17
	rhythmic process	7	427	159	13691	0.3554	0.822973	1.41159	GO:0048511	1.00349e+62
	negative regulation of protein modification by small protein conjugation or removal	4	427	87	13691	0.357	0.823248	1.47417	GO:1903321	1.00353e+35
	negative regulation of cell projection organization	4	427	87	13691	0.357	0.823248	1.47417	GO:0031345	1.0001e+35
	sister chromatid segregation	4	427	87	13691	0.357	0.823248	1.47417	GO:0000819	1.00329e+35
	circadian rhythm	4	427	87	13691	0.357	0.823248	1.47417	GO:0007623	1.00355e+35
	macromolecule methylation	7	427	160	13691	0.3574	0.823316	1.40277	GO:0043414	1.0034e+62
	cellular response to growth factor stimulus	14	427	359	13691	0.3594	0.824457	1.25038	GO:0071363	1.00343e+125
	regulation of cell projection organization	8	427	368	13691	0.3611	0.824457	0.697027	GO:0031344	1.00352e+71
	heart development	8	427	374	13691	0.3619	0.824457	0.685845	GO:0007507	1.00347e+71
	RNA transport	4	427	88	13691	0.362	0.824457	1.45742	GO:0050658	1.00342e+35
	nucleic acid transport	4	427	88	13691	0.362	0.824457	1.45742	GO:0050657	1.00342e+35
	negative regulation of RNA biosynthetic process	22	427	870	13691	0.3631	0.824457	0.810794	GO:1902679	1.00347e+197
	regulation of cell morphogenesis	8	427	378	13691	0.3632	0.824457	0.678587	GO:0022604	1.00357e+71
	regulation of biosynthetic process	96	427	2833	13691	0.3637	0.824457	1.08651	GO:0009889	100338685,100346914,100328776,100353122,100353253,100347851,100339324,100355323,100348935,100354982,100339579,100353693,100009124,100352051,100339832,100358558,100328898,100355375,100344858,100341419,100343841,100349149,100347277,100341565,100338924,100339283,100345006,100354727,100351444,100338438,100352341,100347010,100338132,100339102,100339913,100338853,100355650,100350824,100338161,100347367…
	immune response-regulating cell surface receptor signaling pathway	7	427	163	13691	0.3641	0.824457	1.37695	GO:0002768	1.00356e+62
	regulation of cysteine-type endopeptidase activity involved in apoptotic process	7	427	163	13691	0.3641	0.824457	1.37695	GO:0043281	1.0035e+62
	peptide secretion	2	427	40	13691	0.3642	0.824457	1.60316	GO:0002790	1.00355e+17
	regulation of T cell mediated immunity	2	427	40	13691	0.3642	0.824457	1.60316	GO:0002709	1.00354e+17
	positive regulation of muscle tissue development	2	427	40	13691	0.3642	0.824457	1.60316	GO:1901863	1.00347e+17
	positive regulation of cytokine biosynthetic process	2	427	40	13691	0.3642	0.824457	1.60316	GO:0042108	1.00358e+17
	positive regulation of actin filament bundle assembly	2	427	40	13691	0.3642	0.824457	1.60316	GO:0032233	1.0035e+17
	epithelial to mesenchymal transition	2	427	40	13691	0.3642	0.824457	1.60316	GO:0001837	1.00347e+17
	endoderm formation	2	427	40	13691	0.3642	0.824457	1.60316	GO:0001706	1.00009e+17
	epithelial cell differentiation	15	427	375	13691	0.3652	0.824915	1.28253	GO:0030855	1.00347e+134
	macromolecule metabolic process	140	427	4208	13691	0.3659	0.824915	1.06674	GO:0043170	100342872,100356835,100344390,100347778,100328764,100355553,100337894,100339324,100355487,100347554,100339579,100351196,100101603,100347984,100344858,100341419,100349092,100358529,100343537,100341981,100358974,100354702,100009529,100352341,100354959,100357382,100352059,100339160,100359256,100328757,100348663,100354082,100348432,100346688,100352466,100346705,100340872,100008765,103350744,100344986…
	positive regulation of cell-cell adhesion	7	427	164	13691	0.3664	0.824915	1.36855	GO:0022409	1.00346e+62
	negative regulation of establishment of protein localization	7	427	164	13691	0.3664	0.824915	1.36855	GO:1904950	1.00353e+62
	negative regulation of extrinsic apoptotic signaling pathway	4	427	89	13691	0.367	0.824915	1.44104	GO:2001237	1.00346e+35
	transcription initiation from RNA polymerase II promoter	4	427	89	13691	0.367	0.824915	1.44104	GO:0006367	1.00352e+35
	organic hydroxy compound transport	4	427	89	13691	0.367	0.824915	1.44104	GO:0015850	1.00356e+35
	defense response	25	427	679	13691	0.3677	0.825045	1.18053	GO:0006952	1.00347e+224
	eye development	5	427	268	13691	0.3678	0.825045	0.598195	GO:0001654	1.08176e+44
	negative regulation of RNA metabolic process	23	427	899	13691	0.3712	0.82641	0.820305	GO:0051253	1.00347e+206
	nucleic acid phosphodiester bond hydrolysis	7	427	166	13691	0.3713	0.82641	1.35206	GO:0090305	1.00351e+62
	negative regulation of homotypic cell-cell adhesion	4	427	90	13691	0.3722	0.82641	1.42503	GO:0034111	1.00359e+35
	cellular response to lipopolysaccharide	4	427	90	13691	0.3722	0.82641	1.42503	GO:0071222	1.00355e+35
	regulation of lymphocyte mediated immunity	4	427	90	13691	0.3722	0.82641	1.42503	GO:0002706	1.00356e+35
	establishment of RNA localization	4	427	90	13691	0.3722	0.82641	1.42503	GO:0051236	1.00342e+35
	cardiac ventricle development	4	427	90	13691	0.3722	0.82641	1.42503	GO:0003231	1.00347e+35
	cellular process	326	427	10704	13691	0.3726	0.82641	0.976515	GO:0009987	100356835,100347778,100346914,100341032,100355487,100343681,100349538,100350055,100343973,100351196,100356059,100338332,100343505,100346199,100344858,100341419,100352526,100343841,100009441,100349092,100358529,100356265,100358386,100358974,100356840,100354702,100009529,100352341,100339458,100340954,100338132,100348029,100352510,100338853,100338161,100352059,100340835,100339160,100349589,100328757…
	regulation of lymphocyte activation	11	427	269	13691	0.3742	0.82641	1.31114	GO:0051249	1.00356e+98
	glucan metabolic process	2	427	41	13691	0.3751	0.82641	1.56406	GO:0044042	1.00304e+17
	positive regulation of neuron death	2	427	41	13691	0.3751	0.82641	1.56406	GO:1901216	1.00344e+17
	xenobiotic metabolic process	2	427	41	13691	0.3751	0.82641	1.56406	GO:0006805	1.00344e+17
	positive regulation of chemokine production	2	427	41	13691	0.3751	0.82641	1.56406	GO:0032722	1.00346e+17
	cellular glucan metabolic process	2	427	41	13691	0.3751	0.82641	1.56406	GO:0006073	1.00304e+17
	SMAD protein signal transduction	2	427	41	13691	0.3751	0.82641	1.56406	GO:0060395	1.00356e+17
	glycogen metabolic process	2	427	41	13691	0.3751	0.82641	1.56406	GO:0005977	1.00304e+17
	acute inflammatory response	2	427	41	13691	0.3751	0.82641	1.56406	GO:0002526	1.00009e+17
	artery morphogenesis	2	427	41	13691	0.3751	0.82641	1.56406	GO:0048844	1.00347e+17
	metabolic process	216	427	6627	13691	0.3767	0.829113	1.04507	GO:0008152	100342872,100356835,100344390,100341084,100347778,100328764,100355553,100350701,100337894,100339324,100355487,100347554,100349185,100351753,100356666,100339579,100351196,100355641,100348750,100357181,100338332,100101603,100347984,100343505,100344858,100341419,100352526,100349092,100358529,100343537,100341981,100358974,100354702,100009529,100352341,100339913,100354959,100348029,100352510,100338853…
	hemopoiesis	15	427	390	13691	0.3777	0.830169	1.2332	GO:0030097	1.00347e+134
	carbohydrate metabolic process	20	427	536	13691	0.3781	0.830169	1.19639	GO:0005975	1.00344e+179
	protein modification by small protein conjugation or removal	13	427	546	13691	0.3783	0.830169	0.76341	GO:0070647	1.00349e+116
	cellular lipid metabolic process	13	427	551	13691	0.3788	0.830446	0.756483	GO:0044255	1.00343e+116
	regulation of protein kinase activity	13	427	558	13691	0.3806	0.831825	0.746993	GO:0045859	1.00356e+116
	carboxylic acid biosynthetic process	3	427	176	13691	0.3813	0.831825	0.546532	GO:0046394	1.00341e+26
	negative regulation of phosphorus metabolic process	9	427	405	13691	0.3813	0.831825	0.712516	GO:0010563	1.00359e+80
	negative regulation of phosphate metabolic process	9	427	405	13691	0.3813	0.831825	0.712516	GO:0045936	1.00359e+80
	organic acid biosynthetic process	3	427	176	13691	0.3813	0.831825	0.546532	GO:0016053	1.00341e+26
	sensory organ development	9	427	410	13691	0.3826	0.833843	0.703827	GO:0007423	1.00347e+80
	regulation of protein transport	21	427	558	13691	0.3843	0.834706	1.20668	GO:0051223	1.0035e+188
	cellular response to organic substance	42	427	1189	13691	0.3844	0.834706	1.1326	GO:0071310	100342872,100338685,100352905,100349135,100354365,100342333,100347511,100008874,100340872,100351753,100354982,103350744,100352521,100009124,103350153,100350244,100343076,100338332,100328898,100346186,100352777,100346402,100349539,100356594,100358894,108175354,100355950,100357535,100009193,100009275,100345006,100352844,100354727,100358522,103345488,100345896,100349203,100349219,100353357,100356232…
	response to metal ion	3	427	185	13691	0.3856	0.834706	0.519944	GO:0010038	1.00356e+26
	DNA duplex unwinding	2	427	42	13691	0.386	0.834706	1.52682	GO:0032508	1.00343e+17
	ribosome assembly	2	427	42	13691	0.386	0.834706	1.52682	GO:0042255	1.00329e+17
	establishment of protein localization to mitochondrion	2	427	42	13691	0.386	0.834706	1.52682	GO:0072655	1.00355e+17
	regulation of ATPase activity	2	427	42	13691	0.386	0.834706	1.52682	GO:0043462	1.00353e+17
	myotube differentiation	2	427	42	13691	0.386	0.834706	1.52682	GO:0014902	1.00009e+17
	heterocycle metabolic process	63	427	1827	13691	0.3869	0.835839	1.10563	GO:0046483	100350785,100352466,100339523,100354365,100342333,100348421,100350648,100347511,100348935,100349185,100350642,100351753,100344986,100339579,103350744,100338148,100355997,100354704,100009582,100343390,108178174,100357534,100339832,100339295,100348937,100351185,100343505,100338188,100341419,100354442,100328686,100358529,100357535,100339914,100353966,100346999,100351617,100359296,100353654,100338134…
	kidney epithelium development	5	427	104	13691	0.3879	0.836374	1.5415	GO:0072073	1.0001e+44
	skeletal muscle tissue development	5	427	104	13691	0.3879	0.836374	1.5415	GO:0007519	1.00009e+44
	cellular nitrogen compound biosynthetic process	35	427	971	13691	0.3891	0.836629	1.15573	GO:0044271	100354365,100353122,100342333,100347511,100348935,103350744,103346344,100354704,100356921,100339295,100338188,100328686,100344140,100357535,100339914,100343715,100351617,100346999,100353966,100353654,100338902,100352341,100358522,100354413,100349062,100126071,100355650,100349219,100328757,100352973,100356141,100337764,100348432,108176782,100356979
	response to temperature stimulus	5	427	105	13691	0.3899	0.836629	1.52682	GO:0009266	1.00354e+44
	G-protein coupled receptor signaling pathway, coupled to cyclic nucleotide second messenger	5	427	105	13691	0.3899	0.836629	1.52682	GO:0007187	1.00345e+44
	regulation of cellular ketone metabolic process	5	427	105	13691	0.3899	0.836629	1.52682	GO:0010565	1.00344e+44
	mesenchymal cell differentiation	5	427	105	13691	0.3899	0.836629	1.52682	GO:0048762	1.00347e+44
	regulation of endopeptidase activity	11	427	281	13691	0.3906	0.836894	1.25514	GO:0052548	1.00349e+98
	small molecule biosynthetic process	6	427	288	13691	0.3912	0.836894	0.667984	GO:0044283	1.00355e+53
	regulation of protein complex assembly	6	427	290	13691	0.3913	0.836894	0.663377	GO:0043254	1.00355e+53
	regulation of protein ubiquitination	8	427	186	13691	0.3919	0.836894	1.37906	GO:0031396	1.00329e+71
	muscle organ development	8	427	189	13691	0.396	0.836894	1.35717	GO:0007517	1.00347e+71
	nucleocytoplasmic transport	8	427	189	13691	0.396	0.836894	1.35717	GO:0006913	1.00329e+71
	anatomical structure development	115	427	3441	13691	0.3962	0.836894	1.07157	GO:0048856	100349318,100342872,100355175,100347778,100344135,100349860,100346914,100328776,100337894,100348421,100339324,100008874,100328763,100349185,100343681,100351753,100339579,100353693,100355997,100348816,100357457,103350153,100356059,100338332,100328898,100346186,100338775,100343505,100338188,100354614,100340545,100357055,100347277,100357958,100356265,100351833,100341164,100358386,100356840,100338924…
	negative regulation of microtubule polymerization or depolymerization	5	427	108	13691	0.3966	0.836894	1.48441	GO:0031111	1.00329e+44
	peptidyl-tyrosine phosphorylation	5	427	108	13691	0.3966	0.836894	1.48441	GO:0018108	1.00343e+44
	skeletal muscle organ development	5	427	108	13691	0.3966	0.836894	1.48441	GO:0060538	1.00009e+44
	positive regulation of cysteine-type endopeptidase activity	5	427	108	13691	0.3966	0.836894	1.48441	GO:2001056	1.0035e+44
	regulation of protein processing	2	427	43	13691	0.3968	0.836894	1.49131	GO:0070613	1.00329e+17
	ethanolamine-containing compound metabolic process	2	427	43	13691	0.3968	0.836894	1.49131	GO:0042439	1.00349e+17
	ovarian follicle development	2	427	43	13691	0.3968	0.836894	1.49131	GO:0001541	1.00338e+17
	regulation of extrinsic apoptotic signaling pathway in absence of ligand	2	427	43	13691	0.3968	0.836894	1.49131	GO:2001239	1.00346e+17
	homotypic cell-cell adhesion	2	427	43	13691	0.3968	0.836894	1.49131	GO:0034109	1.00345e+17
	positive regulation of type I interferon production	2	427	43	13691	0.3968	0.836894	1.49131	GO:0032481	1.00348e+17
	positive regulation of fat cell differentiation	2	427	43	13691	0.3968	0.836894	1.49131	GO:0045600	1.00353e+17
	intracellular signal transduction	36	427	1013	13691	0.3996	0.841414	1.13946	GO:0035556	100342872,100347778,100357960,100009359,100351753,100356666,100350055,103350744,100343598,100343076,100356059,100350903,100008622,100356449,100343850,100356594,100346106,100347277,100342183,100355950,100358386,100352779,100350848,100353561,100354727,100337931,100352510,100339160,100353357,100356442,100342672,100348663,100357776,100354471,100345991,100356648
	regulation of nitrogen compound metabolic process	97	427	2883	13691	0.3997	0.841414	1.07878	GO:0051171	100347778,100338685,100346914,100328776,100353122,100353253,100347851,100339324,100355323,100348935,100351753,100339579,100353693,100352051,100339832,100358558,100328898,100355375,100344858,100341419,100347277,100356265,100341565,100343715,100338924,100339283,100345006,100354727,100351444,100338438,100352341,100347010,100338132,100126071,100339102,100339913,100355650,100350824,100338161,100347367…
	gland development	12	427	301	13691	0.4005	0.8423	1.27827	GO:0048732	1.00347e+107
	peptidyl-tyrosine modification	5	427	110	13691	0.4016	0.843816	1.45742	GO:0018212	1.00343e+44
	negative regulation of developmental process	22	427	599	13691	0.4026	0.845118	1.17761	GO:0051093	1.00347e+197
	cytoskeleton organization	15	427	611	13691	0.4037	0.84608	0.78715	GO:0007010	1.00339e+134
	cellular macromolecular complex assembly	17	427	443	13691	0.4039	0.84608	1.23042	GO:0034622	1.00348e+152
	proton transport	5	427	111	13691	0.4042	0.84608	1.44429	GO:0015992	1.0035e+44
	carboxylic acid metabolic process	15	427	619	13691	0.4048	0.846538	0.776977	GO:0019752	1.00356e+134
	hydrogen transport	5	427	112	13691	0.4069	0.85013	1.43139	GO:0006818	1.0035e+44
	nuclear transport	8	427	196	13691	0.4079	0.851419	1.3087	GO:0051169	1.00329e+71
	regulation of DNA replication	5	427	113	13691	0.4097	0.852983	1.41873	GO:0006275	1.00329e+44
	placenta development	5	427	113	13691	0.4097	0.852983	1.41873	GO:0001890	1.00347e+44
	positive regulation of intracellular protein transport	8	427	197	13691	0.4098	0.852983	1.30206	GO:0090316	1.0034e+71
	positive regulation of cellular component movement	12	427	310	13691	0.4106	0.853848	1.24116	GO:0051272	1.00343e+107
	immune response-activating cell surface receptor signaling pathway	5	427	114	13691	0.4127	0.856613	1.40628	GO:0002429	1.00346e+44
	positive regulation of endopeptidase activity	5	427	114	13691	0.4127	0.856613	1.40628	GO:0010950	1.0035e+44
	regulation of leukocyte activation	12	427	312	13691	0.4133	0.857058	1.2332	GO:0002694	1.00356e+107
	negative regulation of response to external stimulus	8	427	199	13691	0.4138	0.857295	1.28897	GO:0032102	1.00344e+71
	negative regulation of cell cycle	7	427	323	13691	0.416	0.85989	0.694869	GO:0045786	1.00353e+62
	cation homeostasis	7	427	325	13691	0.4164	0.85989	0.690593	GO:0055080	1.00353e+62
	monovalent inorganic cation transport	7	427	325	13691	0.4164	0.85989	0.690593	GO:0015672	1.0035e+62
	negative regulation of phosphorylation	7	427	326	13691	0.4166	0.85989	0.688474	GO:0042326	1.00359e+62
	positive regulation of binding	5	427	116	13691	0.4187	0.863423	1.38204	GO:0051099	1.00351e+44
	positive regulation of macromolecule metabolic process	74	427	2166	13691	0.4194	0.864065	1.09542	GO:0010604	100342872,100347778,100353253,100339324,100354982,100339579,100353693,100357394,100343598,100009124,100352051,100339832,100356059,100358558,100328898,100346186,100344858,100341419,100349539,100356265,100339283,100348637,100354727,100352341,100338132,100355650,100338161,100347367,100356232,100348486,100348663,100009361,100345455,100346517,100328700,100356214,100353941,100349135,100350401,103350744…
	branching morphogenesis of an epithelial tube	5	427	117	13691	0.4219	0.868411	1.37022	GO:0048754	1.00009e+44
	negative regulation of cell communication	23	427	882	13691	0.423	0.86987	0.836116	GO:0010648	1.00356e+206
	organic cyclic compound biosynthetic process	24	427	662	13691	0.4242	0.870726	1.16241	GO:1901362	1.00358e+215
	establishment of organelle localization	4	427	217	13691	0.4242	0.870726	0.591027	GO:0051656	1.00303e+35
	regulation of cellular process	259	427	8030	13691	0.4248	0.871154	1.03417	GO:0050794	100356835,100347778,100355553,100346914,100355323,100355487,100350055,100356059,100338332,100344858,100341419,100343841,100349149,100356265,100343537,100358386,100356840,100009529,100352341,100339458,100338132,100339102,100352510,100338853,100338161,100340835,100352059,100339160,100339583,100342505,100340067,100328755,100357960,100340872,100346928,100356759,100354864,103350744,100351858,100352172…
	response to endogenous stimulus	32	427	891	13691	0.4255	0.871785	1.15154	GO:0009719	100338685,100352905,100342333,100347511,100340872,100351753,103350744,103350153,100350244,100338332,100328898,100355375,100346402,100349539,100356594,108175354,100355950,100357535,100343715,100009193,100009275,100345006,100009529,100358522,100339102,100126071,103345488,100347047,100349219,100356232,100356141,100009361
	regulation of transferase activity	17	427	679	13691	0.4264	0.872824	0.802761	GO:0051338	1.00343e+152
	regulation of cellular biosynthetic process	94	427	2794	13691	0.4283	0.875102	1.07872	GO:0031326	100338685,100346914,100328776,100353122,100353253,100347851,100339324,100355323,100348935,100339579,100353693,100009124,100352051,100339832,100358558,100328898,100355375,100344858,100341419,100343841,100349149,100347277,100341565,100338924,100339283,100345006,100354727,100351444,100338438,100352341,100347010,100338132,100339102,100339913,100338853,100355650,100350824,100338161,100347367,100356232…
	positive regulation of cytoplasmic transport	9	427	217	13691	0.4283	0.875102	1.32981	GO:1903651	1.0034e+80
	cellular response to chemical stimulus	51	427	1478	13691	0.4298	0.875782	1.10638	GO:0070887	100346517,100342872,100338685,100352905,100349135,100354365,100342333,100347511,100008874,100340872,100351753,100354982,103350744,100352521,100009124,100349021,103350153,100350244,100343076,100338332,100328898,100346186,100352777,100346402,100349539,100356594,100358894,100357958,108175354,100347160,100355950,100357535,100343715,100009193,100009275,100345006,100009529,100352844,100354727,100358522…
	pyrimidine-containing compound metabolic process	3	427	57	13691	0.4302	0.875782	1.68754	GO:0072527	1.0034e+26
	positive regulation of production of molecular mediator of immune response	3	427	57	13691	0.4302	0.875782	1.68754	GO:0002702	1.00346e+26
	positive regulation of chromosome organization	5	427	120	13691	0.4318	0.875782	1.33597	GO:2001252	1.00355e+44
	single-organism localization	66	427	2334	13691	0.4323	0.875782	0.906672	GO:1902578	100344135,100349860,100328764,100355487,100349185,100354982,100356536,100345792,100009124,100355641,100350842,100355375,100340545,100009441,100347277,100357958,100356840,100341981,100356200,100354727,100350735,100355650,100341976,100349589,100328757,100344221,100349885,100348432,100347926,100348732,100346517,100353941,100354365,100341444,100009015,100353580,100341055,100339626,100347641,100354167…
	positive regulation of protein transport	13	427	342	13691	0.4326	0.875782	1.21878	GO:0051222	1.00346e+116
	regulation of immune response	19	427	505	13691	0.4334	0.875782	1.20634	GO:0050776	1.00356e+170
	nephron tubule development	3	427	58	13691	0.4336	0.875782	1.65844	GO:0072080	1.00349e+26
	negative regulation of ossification	3	427	58	13691	0.4336	0.875782	1.65844	GO:0030279	1.00347e+26
	regulation of glucose transport	3	427	58	13691	0.4336	0.875782	1.65844	GO:0010827	1.00356e+26
	immune response-regulating signaling pathway	9	427	222	13691	0.4338	0.875782	1.29986	GO:0002764	1.00356e+80
	regulation of multicellular organismal process	65	427	1895	13691	0.434	0.875782	1.09979	GO:0051239	100355175,100346914,100328776,100008874,100328763,100351753,100354982,100357394,100009124,100356059,100328898,100346186,100355375,100341419,100347277,100357958,100356265,100341164,100358386,100338924,100339283,100355155,100345006,100352256,100348637,100009529,100354727,100009047,100357382,100357227,100356232,100348486,100352030,100346517,100356214,100353941,100349135,100341444,100340872,100347511…
	response to extracellular stimulus	9	427	223	13691	0.435	0.875782	1.29403	GO:0009991	1.00344e+80
	positive regulation of peptidase activity	5	427	121	13691	0.4353	0.875782	1.32493	GO:0010952	1.0035e+44
	positive regulation of ERK1 and ERK2 cascade	5	427	121	13691	0.4353	0.875782	1.32493	GO:0070374	1.00346e+44
	muscle organ morphogenesis	3	427	59	13691	0.4373	0.875782	1.63033	GO:0048644	1.00347e+26
	dicarboxylic acid metabolic process	3	427	59	13691	0.4373	0.875782	1.63033	GO:0043648	1.00339e+26
	neural crest cell differentiation	3	427	59	13691	0.4373	0.875782	1.63033	GO:0014033	1.00339e+26
	viral transcription	3	427	59	13691	0.4373	0.875782	1.63033	GO:0019083	1.00329e+26
	proteoglycan metabolic process	3	427	59	13691	0.4373	0.875782	1.63033	GO:0006029	1.00357e+26
	neuroepithelial cell differentiation	3	427	59	13691	0.4373	0.875782	1.63033	GO:0060563	1.00347e+26
	cellular response to reactive oxygen species	3	427	59	13691	0.4373	0.875782	1.63033	GO:0034614	1.00344e+26
	regulation of multicellular organismal development	43	427	1227	13691	0.439	0.876684	1.12365	GO:2000026	100346517,100355175,100352030,100356214,100346914,100353941,100341444,100008874,100328763,100340872,100350440,100351858,100357394,100352172,100343076,100356059,100328898,100346186,100341419,100343850,100328686,100346106,100328897,100356265,100009193,100358386,100338924,100339283,100356656,100355204,100355155,100345006,100352256,100348637,100009529,100354727,100353005,100358522,100009047,100352103…
	glucose metabolic process	3	427	60	13691	0.4411	0.876684	1.60316	GO:0006006	1.00344e+26
	viral gene expression	3	427	60	13691	0.4411	0.876684	1.60316	GO:0019080	1.00329e+26
	molting cycle	3	427	60	13691	0.4411	0.876684	1.60316	GO:0042303	1.00347e+26
	response to retinoic acid	3	427	60	13691	0.4411	0.876684	1.60316	GO:0032526	1.00355e+26
	mucopolysaccharide metabolic process	3	427	60	13691	0.4411	0.876684	1.60316	GO:1903510	1.00357e+26
	pigmentation	3	427	60	13691	0.4411	0.876684	1.60316	GO:0043473	1.00356e+26
	hair cycle	3	427	60	13691	0.4411	0.876684	1.60316	GO:0042633	1.00347e+26
	regulation of neuron differentiation	8	427	366	13691	0.4413	0.876684	0.700836	GO:0045664	1.00355e+71
	neuron differentiation	26	427	722	13691	0.4421	0.876915	1.15463	GO:0030182	100346517,100355950,100355175,100347778,100349860,100351833,100356840,100351265,100355155,100339324,100328763,100355199,100349185,103350744,100347010,100338132,100347510,100352172,100126071,100344766,108176016,100357227,100353357,100338775,100009361,100345455
	response to virus	2	427	128	13691	0.4434	0.876915	0.500988	GO:0009615	1.0035e+17
	carboxylic acid catabolic process	2	427	131	13691	0.4442	0.876915	0.489515	GO:0046395	1.00339e+17
	organic acid catabolic process	2	427	131	13691	0.4442	0.876915	0.489515	GO:0016054	1.00339e+17
	receptor-mediated endocytosis	2	427	131	13691	0.4442	0.876915	0.489515	GO:0006898	1.00349e+17
	negative regulation of cellular process	103	427	3083	13691	0.4447	0.876915	1.0712	GO:0048523	100349318,100355175,100356658,100346914,100337894,100353122,100339324,100008874,100328763,100349185,100351753,100354982,100353693,100350842,100358558,100346186,100354614,100343841,100349539,100349149,108175354,100356265,100341565,100344782,100351833,100340993,100338924,100359213,100345006,100354727,100009529,100347010,100009047,100339102,100338853,100357227,100350824,100347367,100356232,100339160…
	establishment of protein localization to plasma membrane	3	427	61	13691	0.445	0.876915	1.57688	GO:0090002	1.00344e+26
	renal tubule development	3	427	61	13691	0.445	0.876915	1.57688	GO:0061326	1.00349e+26
	regulation of calcium ion transport	2	427	133	13691	0.4453	0.876915	0.482154	GO:0051924	1.00352e+17
	cell cycle phase transition	2	427	134	13691	0.446	0.876915	0.478556	GO:0044770	1.00342e+17
	nucleobase-containing compound biosynthetic process	20	427	539	13691	0.4478	0.876915	1.18973	GO:0034654	1.00347e+179
	positive regulation of protein complex assembly	2	427	137	13691	0.4486	0.876915	0.468076	GO:0031334	1.00355e+17
	mRNA processing	9	427	232	13691	0.4489	0.876915	1.24383	GO:0006397	1.0034e+80
	glial cell development	3	427	62	13691	0.4491	0.876915	1.55145	GO:0021782	1.00353e+26
	response to alkaloid	3	427	62	13691	0.4491	0.876915	1.55145	GO:0043279	1.00356e+26
	positive regulation of purine nucleotide biosynthetic process	3	427	62	13691	0.4491	0.876915	1.55145	GO:1900373	1.00355e+26
	regulation of generation of precursor metabolites and energy	3	427	62	13691	0.4491	0.876915	1.55145	GO:0043467	1.00355e+26
	positive regulation of nucleotide biosynthetic process	3	427	62	13691	0.4491	0.876915	1.55145	GO:0030810	1.00355e+26
	erythrocyte homeostasis	3	427	62	13691	0.4491	0.876915	1.55145	GO:0034101	1.00355e+26
	neural tube development	2	427	138	13691	0.4497	0.876915	0.464685	GO:0021915	1.00349e+17
	regulation of myeloid cell differentiation	2	427	138	13691	0.4497	0.876915	0.464685	GO:0045637	1.00355e+17
	small molecule metabolic process	45	427	1302	13691	0.4522	0.880844	1.10818	GO:0044281	100356659,100339523,100350701,100354365,100349185,100355458,100351753,100339579,100351196,100355641,100354704,100009582,100357534,100349021,103350153,100338332,100353701,100343505,100338188,100352526,100346106,100357958,100339914,100341164,100354123,100351617,100348637,100349062,100339913,100126071,100348029,100347047,100338853,100338181,100328743,100355650,100341976,100349219,100351465,100328757…
	epithelium development	27	427	757	13691	0.4528	0.880844	1.1436	GO:0060429	100346517,100349318,100355175,100341164,100009193,100339659,100349185,100346928,100351753,100009529,100347641,100351858,100008830,100340021,100343670,100347605,100349172,100357227,100328898,100345620,100356232,100353357,100302676,100343505,100009361,100354471,100345229
	dendrite development	3	427	63	13691	0.4533	0.880844	1.52682	GO:0016358	1.00357e+26
	T cell receptor signaling pathway	3	427	63	13691	0.4533	0.880844	1.52682	GO:0050852	1.00348e+26
	embryonic organ morphogenesis	5	427	245	13691	0.4547	0.882793	0.654352	GO:0048562	1.00009e+44
	regulation of BMP signaling pathway	3	427	64	13691	0.4577	0.883466	1.50296	GO:0030510	1.00347e+26
	artery development	3	427	64	13691	0.4577	0.883466	1.50296	GO:0060840	1.00347e+26
	histone methylation	3	427	64	13691	0.4577	0.883466	1.50296	GO:0016571	1.0034e+26
	regulation of circadian rhythm	3	427	64	13691	0.4577	0.883466	1.50296	GO:0042752	1.00347e+26
	positive regulation of signal transduction	36	427	1032	13691	0.4582	0.883466	1.11848	GO:0009967	100346517,100342872,100328700,100356214,100355487,100354982,103350744,100351858,100357394,100009124,100353676,100349021,100357457,100356059,100358558,100328898,100346186,100346402,100341419,100349539,100356594,100346106,100355950,100328897,100356265,100351833,100343537,100349102,100009193,100339659,100343913,100353071,100340021,100348486,100353357,100342672
	negative regulation of gene expression	28	427	1053	13691	0.4591	0.883466	0.852584	GO:0010629	100346517,100328700,100341565,100009193,100346914,100353941,100354365,100353122,100356656,100347511,100353693,100339102,100347047,100343670,100348465,100350824,100358558,100346717,100347367,100356232,100352777,100354345,100339934,100352192,100009361,100345229,100358894,100009295
	histone modification	10	427	250	13691	0.4604	0.883466	1.28253	GO:0016570	1.0034e+89
	epithelial tube morphogenesis	10	427	250	13691	0.4604	0.883466	1.28253	GO:0060562	1.00347e+89
	response to peptide	10	427	251	13691	0.4613	0.883466	1.27742	GO:1901652	1.00356e+89
	response to cytokine	15	427	395	13691	0.4618	0.883466	1.21759	GO:0034097	1.0035e+134
	positive regulation of muscle cell differentiation	3	427	65	13691	0.4622	0.883466	1.47984	GO:0051149	1.00347e+26
	covalent chromatin modification	10	427	252	13691	0.4622	0.883466	1.27235	GO:0016569	1.0034e+89
	female gonad development	3	427	65	13691	0.4622	0.883466	1.47984	GO:0008585	1.00338e+26
	nucleotide-excision repair	3	427	65	13691	0.4622	0.883466	1.47984	GO:0006289	1.00351e+26
	regeneration	3	427	65	13691	0.4622	0.883466	1.47984	GO:0031099	1.00329e+26
	regulation of DNA metabolic process	10	427	252	13691	0.4622	0.883466	1.27235	GO:0051052	1.00348e+89
	positive regulation of T cell proliferation	3	427	65	13691	0.4622	0.883466	1.47984	GO:0042102	1.00339e+26
	regulation of heart rate	3	427	65	13691	0.4622	0.883466	1.47984	GO:0002027	1.00352e+26
	regulation of extent of cell growth	3	427	66	13691	0.4667	0.88901	1.45742	GO:0061387	1.00357e+26
	endothelium development	3	427	66	13691	0.4667	0.88901	1.45742	GO:0003158	1.00347e+26
	regulation of cAMP biosynthetic process	3	427	66	13691	0.4667	0.88901	1.45742	GO:0030817	1.00345e+26
	vitamin metabolic process	3	427	66	13691	0.4667	0.88901	1.45742	GO:0006766	1.00348e+26
	regulation of cell-substrate adhesion	6	427	145	13691	0.4674	0.889581	1.32675	GO:0010810	1.0001e+53
	regulation of kinase activity	15	427	599	13691	0.4692	0.89205	0.802919	GO:0043549	1.00343e+134
	myeloid cell differentiation	6	427	146	13691	0.4695	0.89205	1.31767	GO:0030099	1.00347e+53
	positive regulation of translation	3	427	67	13691	0.4714	0.893748	1.43567	GO:0045727	1.00353e+26
	multi-organism metabolic process	3	427	67	13691	0.4714	0.893748	1.43567	GO:0044033	1.00329e+26
	energy derivation by oxidation of organic compounds	6	427	147	13691	0.4716	0.893748	1.3087	GO:0015980	1.00304e+53
	glycoprotein biosynthetic process	10	427	261	13691	0.4725	0.894691	1.22848	GO:0009101	1.00344e+89
	negative regulation of cytokine production	6	427	148	13691	0.4739	0.896578	1.29986	GO:0001818	1.00344e+53
	activation of cysteine-type endopeptidase activity involved in apoptotic process	3	427	68	13691	0.4762	0.89825	1.41455	GO:0006919	1.0035e+26
	metanephros development	3	427	68	13691	0.4762	0.89825	1.41455	GO:0001656	1.00344e+26
	negative regulation of cysteine-type endopeptidase activity involved in apoptotic process	3	427	68	13691	0.4762	0.89825	1.41455	GO:0043154	1.00329e+26
	cellular protein localization	30	427	850	13691	0.4764	0.89825	1.13164	GO:0034613	100328897,100344135,100339064,100328764,100358386,100353941,100354365,100341444,100355487,100349185,100341454,100009529,100341055,100354982,103350744,103346566,100355650,100350842,100356059,100358558,100345112,100355311,100328757,100351856,100351284,100346402,100344221,100343850,100346106,108175354
	mRNA splicing, via spliceosome	6	427	150	13691	0.4785	0.899466	1.28253	GO:0000398	1.00349e+53
	RNA splicing, via transesterification reactions with bulged adenosine as nucleophile	6	427	150	13691	0.4785	0.899466	1.28253	GO:0000377	1.00349e+53
	positive regulation of homeostatic process	6	427	150	13691	0.4785	0.899466	1.28253	GO:0032846	1.00355e+53
	cellular macromolecule localization	30	427	856	13691	0.479	0.899466	1.12371	GO:0070727	100328897,100344135,100339064,100328764,100358386,100353941,100354365,100341444,100355487,100349185,100341454,100009529,100341055,100354982,103350744,103346566,100355650,100350842,100356059,100358558,100345112,100355311,100328757,100351856,100351284,100346402,100344221,100343850,100346106,108175354
	negative regulation of signaling	23	427	869	13691	0.4798	0.899466	0.848624	GO:0023057	1.00356e+206
	RNA splicing, via transesterification reactions	6	427	151	13691	0.4809	0.899466	1.27404	GO:0000375	1.00349e+53
	tRNA processing	3	427	69	13691	0.4811	0.899466	1.39405	GO:0008033	1.00354e+26
	negative regulation of cysteine-type endopeptidase activity	3	427	69	13691	0.4811	0.899466	1.39405	GO:2000117	1.00329e+26
	cardiocyte differentiation	3	427	69	13691	0.4811	0.899466	1.39405	GO:0035051	1.00347e+26
	negative regulation of immune system process	6	427	275	13691	0.4818	0.899466	0.699561	GO:0002683	1.00359e+53
	organic hydroxy compound metabolic process	6	427	275	13691	0.4818	0.899466	0.699561	GO:1901615	1.00356e+53
	cellular amino acid metabolic process	6	427	276	13691	0.4819	0.899466	0.697027	GO:0006520	1.00329e+53
	metal ion homeostasis	6	427	279	13691	0.4827	0.900185	0.689532	GO:0055065	1.00353e+53
	regulation of macromolecule metabolic process	132	427	4018	13691	0.4835	0.900185	1.05335	GO:0060255	100342872,100347778,100356658,100346914,100328776,100339324,100355323,100349185,100351753,100339579,100009124,100356059,100346186,100344858,100341419,100349149,100356265,100339283,100352341,100338132,100339102,100338853,100338161,100347367,100348663,100350628,100354037,100347641,103350744,100351858,100352172,100353676,100350244,100350903,100356594,100358894,100009295,100328686,100346106,100340952…
	cellular ion homeostasis	6	427	281	13691	0.4835	0.900185	0.684624	GO:0006873	1.00353e+53
	chromosome organization	23	427	641	13691	0.4853	0.902571	1.15047	GO:0051276	1.00356e+206
	ureteric bud development	3	427	70	13691	0.486	0.902571	1.37414	GO:0001657	1.00349e+26
	nucleoside diphosphate metabolic process	3	427	70	13691	0.486	0.902571	1.37414	GO:0009132	1.00349e+26
	organic cyclic compound metabolic process	67	427	1990	13691	0.4867	0.903117	1.07952	GO:1901360	100350785,100348421,100348935,100349185,100351753,100339579,100355641,100355997,100357534,100339832,100339295,100348937,100351185,100343505,100338188,100341419,100354442,100357958,100358529,100339914,100351617,100354702,100348637,100352341,100126071,100328743,100355650,100357382,100356232,100328757,100356141,100345229,100344788,100356979,100348732,100345455,100352466,100339523,100342333,100354365…
	regulation of organ morphogenesis	6	427	154	13691	0.4886	0.905444	1.24922	GO:2000027	1.00347e+53
	defense response to other organism	11	427	285	13691	0.4892	0.905444	1.23753	GO:0098542	1.00347e+98
	hematopoietic or lymphoid organ development	16	427	442	13691	0.4897	0.905444	1.16066	GO:0048534	1.00347e+143
	glycoprotein metabolic process	11	427	287	13691	0.4909	0.905444	1.2289	GO:0009100	1.00344e+98
	regulation of sequence-specific DNA binding transcription factor activity	11	427	287	13691	0.4909	0.905444	1.2289	GO:0051090	1.0034e+98
	regulation of transcription factor import into nucleus	3	427	71	13691	0.491	0.905444	1.35478	GO:0042990	1.0034e+26
	ear development	3	427	161	13691	0.4935	0.905444	0.597452	GO:0043583	1.00347e+26
	cellular response to external stimulus	3	427	159	13691	0.4935	0.905444	0.604967	GO:0071496	1.00346e+26
	organelle fission	11	427	290	13691	0.4939	0.905444	1.21619	GO:0048285	1.00329e+98
	negative regulation of cell cycle process	3	427	164	13691	0.4942	0.905444	0.586523	GO:0010948	1.00353e+26
	negative regulation of catabolic process	3	427	165	13691	0.4946	0.905444	0.582968	GO:0009895	1.00349e+26
	tissue morphogenesis	17	427	461	13691	0.4949	0.905444	1.18238	GO:0048729	1.00347e+152
	regulation of intracellular transport	17	427	462	13691	0.4955	0.905444	1.17982	GO:0032386	1.00356e+152
	immune system development	17	427	463	13691	0.496	0.905444	1.17727	GO:0002520	1.00347e+152
	mesonephric epithelium development	3	427	72	13691	0.4961	0.905444	1.33597	GO:0072163	1.00349e+26
	mesonephric tubule development	3	427	72	13691	0.4961	0.905444	1.33597	GO:0072164	1.00349e+26
	digestion	3	427	72	13691	0.4961	0.905444	1.33597	GO:0007586	1.00353e+26
	memory	3	427	72	13691	0.4961	0.905444	1.33597	GO:0007613	1.00355e+26
	myeloid leukocyte differentiation	3	427	72	13691	0.4961	0.905444	1.33597	GO:0002573	1.00347e+26
	positive regulation of protein binding	3	427	72	13691	0.4961	0.905444	1.33597	GO:0032092	1.00351e+26
	regulation of transmembrane receptor protein serine/threonine kinase signaling pathway	3	427	169	13691	0.497	0.906342	0.56917	GO:0090092	1.00347e+26
	positive regulation of cell migration	11	427	294	13691	0.4984	0.90815	1.19964	GO:0030335	1.00343e+98
	regulation of proteolysis involved in cellular protein catabolic process	3	427	173	13691	0.5005	0.911194	0.55601	GO:1903050	1.00329e+26
	negative regulation of cellular macromolecule biosynthetic process	26	427	962	13691	0.501	0.911194	0.866574	GO:2000113	100346517,100341565,100356214,100009193,100346914,100353941,100353122,100356656,100347511,100328701,100353693,100339102,100347047,100338853,100348465,100350824,100346717,100356232,100352777,100354345,100339934,100352192,100009361,100349475,100345229,100349149
	myeloid leukocyte activation	3	427	73	13691	0.5013	0.911194	1.31767	GO:0002274	1.00347e+26
	regulation of protein stability	7	427	171	13691	0.5027	0.912439	1.31253	GO:0031647	1.00353e+62
	system development	93	427	2802	13691	0.5034	0.912439	1.0642	GO:0048731	100349318,100355175,100347778,100349860,100346914,100339324,100008874,100328763,100349185,100339579,100355997,100357457,103350153,100356059,100338332,100328898,100346186,100338775,100338188,100354614,100340545,100347277,100357958,100356265,100351833,100341164,100358386,100356840,100338924,100339283,100355155,100345006,100354727,100009529,100347010,100338132,100347510,100126071,100357227,100338161…
	cellular macromolecule metabolic process	119	427	3607	13691	0.5035	0.912439	1.05781	GO:0044260	100342872,100350785,100356835,100344390,100349860,100328764,100337894,100353122,100348421,100353253,100339324,100347554,100348935,100355458,100354982,100339579,100343598,100351196,100355997,100352051,100339832,100339295,100348937,100351185,100341419,100354442,100347277,100357958,100349092,100358529,100343355,100339914,100346051,100344782,100341981,100358974,100340993,100359213,100354702,100354727…
	regulation of secretion	12	427	482	13691	0.5046	0.912439	0.798255	GO:0051046	1.00346e+107
	single-multicellular organism process	120	427	3646	13691	0.505	0.912439	1.05529	GO:0044707	100349318,100342872,100355175,100347778,100349860,100346914,100328776,100337894,100348421,100339324,100008874,100328763,100349185,100351753,100339579,100353693,100355997,100348816,100357457,103350153,100356059,100338332,100328898,100346186,100338775,100338188,100354614,100340545,100347277,100357958,100347160,100356265,100351833,100341164,100358386,100356840,100338924,100339283,100355155,100345006…
	regulation of system process	7	427	305	13691	0.5053	0.912439	0.735877	GO:0044057	1.00352e+62
	negative regulation of protein phosphorylation	7	427	304	13691	0.5053	0.912439	0.738298	GO:0001933	1.00359e+62
	chordate embryonic development	12	427	489	13691	0.5054	0.912439	0.786828	GO:0043009	1.00347e+107
	negative regulation of peptidase activity	7	427	174	13691	0.5065	0.912439	1.2899	GO:0010466	1.00349e+62
	embryo development ending in birth or egg hatching	12	427	493	13691	0.5065	0.912439	0.780444	GO:0009792	1.00347e+107
	negative regulation of inflammatory response	3	427	74	13691	0.5065	0.912439	1.29986	GO:0050728	1.00358e+26
	immune response-activating signal transduction	7	427	175	13691	0.5079	0.91422	1.28253	GO:0002757	1.00346e+62
	regulation of cellular response to growth factor stimulus	7	427	177	13691	0.5109	0.916786	1.26804	GO:0090287	1.00347e+62
	regulation of apoptotic signaling pathway	12	427	317	13691	0.5117	0.916786	1.21375	GO:2001233	1.00356e+107
	regulation of DNA binding	3	427	75	13691	0.5118	0.916786	1.28253	GO:0051101	1.00356e+26
	activation of cysteine-type endopeptidase activity	3	427	75	13691	0.5118	0.916786	1.28253	GO:0097202	1.0035e+26
	mesonephros development	3	427	75	13691	0.5118	0.916786	1.28253	GO:0001823	1.00349e+26
	segmentation	3	427	75	13691	0.5118	0.916786	1.28253	GO:0035282	1.00347e+26
	protein homooligomerization	7	427	179	13691	0.5142	0.919603	1.25387	GO:0051260	1.00344e+62
	glycerolipid metabolic process	7	427	179	13691	0.5142	0.919603	1.25387	GO:0046486	1.00343e+62
	nucleotide metabolic process	12	427	321	13691	0.5149	0.920115	1.19863	GO:0009117	1.00355e+107
	pattern recognition receptor signaling pathway	3	427	76	13691	0.5171	0.921823	1.26565	GO:0002221	1.00346e+26
	regulation of RNA splicing	3	427	76	13691	0.5171	0.921823	1.26565	GO:0043484	1.00357e+26
	response to topologically incorrect protein	3	427	76	13691	0.5171	0.921823	1.26565	GO:0035966	1.0035e+26
	protein metabolic process	102	427	3081	13691	0.5177	0.9221	1.06149	GO:0019538	100342872,100356835,100344390,100347778,100349860,100328764,100355553,100337894,100353122,100353253,100346285,100339324,100355487,100347554,100355458,100354982,100339579,100343598,100351196,100352051,100101603,100347984,100351185,100344858,100347277,100349092,100343355,100343537,100339914,100346051,100344782,100341981,100358974,100340993,100359213,100352256,100354727,100009529,100352341,100350735…
	generation of neurons	36	427	1046	13691	0.5182	0.9221	1.10351	GO:0048699	100346517,100355175,100347778,100349860,100351265,100346914,100353941,100339324,100328763,100349185,103350744,100352172,100343076,100356059,100338775,100343850,100328686,100355950,100356265,100351833,100356840,100355155,100355199,100345006,100009529,100342486,100347010,100338132,100126071,100347510,100344766,108176016,100357227,100353357,100009361,100345455
	multi-organism reproductive process	13	427	521	13691	0.5185	0.9221	0.800042	GO:0044703	1.00357e+116
	regulation of small GTPase mediated signal transduction	7	427	182	13691	0.5194	0.922963	1.2332	GO:0051056	1.00342e+62
	nucleoside phosphate metabolic process	12	427	327	13691	0.5207	0.924123	1.17663	GO:0006753	1.00355e+107
	regulation of microtubule cytoskeleton organization	7	427	183	13691	0.5213	0.924123	1.22646	GO:0070507	1.00329e+62
	negative regulation of apoptotic signaling pathway	7	427	183	13691	0.5213	0.924123	1.22646	GO:2001234	1.00346e+62
	positive regulation of cell development	8	427	340	13691	0.5261	0.931889	0.754429	GO:0010720	1.00356e+71
	positive regulation of protein metabolic process	38	427	1108	13691	0.5288	0.935321	1.09964	GO:0051247	100342872,100347778,100328700,100356214,100353941,100350401,103350744,100353693,100351858,100357394,100338148,100343598,100009124,100353676,100356059,100328898,100346186,100349539,100343850,100356594,100346106,100355950,100328897,100356265,100349102,100009193,100355204,100343913,100348637,100354727,100357954,100353071,100355650,100347904,100349219,103352316,100353357,100342672
	regulation of I-kappaB kinase/NF-kappaB signaling	7	427	187	13691	0.5293	0.935321	1.20023	GO:0043122	1.0034e+62
	coenzyme metabolic process	7	427	187	13691	0.5293	0.935321	1.20023	GO:0006732	1.00344e+62
	neurogenesis	38	427	1113	13691	0.5304	0.935454	1.0947	GO:0022008	100346517,100355175,100347778,100349860,100351265,100346914,100353941,100339324,100328763,100349185,103350744,100352172,100343076,100356059,100338775,100343850,100328686,100355950,100356265,100351833,100341164,100356840,100355155,100355199,100345006,100009529,100342486,100347010,100338132,100126071,100347510,100344766,108176016,100357227,100353357,100354345,100009361,100345455
	negative regulation of cellular component movement	7	427	188	13691	0.5314	0.935454	1.19384	GO:0051271	1.00352e+62
	phospholipid metabolic process	7	427	188	13691	0.5314	0.935454	1.19384	GO:0006644	1.00343e+62
	negative regulation of cell development	4	427	194	13691	0.5319	0.935454	0.661098	GO:0010721	1.0001e+35
	modulation of synaptic transmission	4	427	194	13691	0.5319	0.935454	0.661098	GO:0050804	1.00351e+35
	cellular response to peptide hormone stimulus	4	427	194	13691	0.5319	0.935454	0.661098	GO:0071375	1.00356e+35
	regulation of macromolecule biosynthetic process	89	427	2683	13691	0.5361	0.941702	1.0636	GO:0010556	100338685,100346914,100328776,100353122,100353253,100347851,100339324,100355323,100348935,100354982,100339579,100353693,100009124,100352051,100339832,100358558,100328898,100344858,100341419,100349149,100347277,100341565,100338924,100339283,100354727,100351444,100338438,100352341,100347010,100338132,100339102,100338853,100355650,100350824,100338161,100347367,100356232,100348486,100009361,100345229…
	regulation of nucleobase-containing compound metabolic process	89	427	2686	13691	0.5363	0.941702	1.06241	GO:0019219	100347778,100338685,100346914,100328776,100353122,100353253,100347851,100339324,100355323,100348935,100351753,100339579,100353693,100352051,100339832,100358558,100328898,100355375,100344858,100341419,100347277,100356265,100341565,100338924,100339283,100345006,100354727,100351444,100338438,100352341,100347010,100338132,100339102,100338161,100347367,100356232,100348486,100009361,100345229,100350628…
	regulation of synapse organization	4	427	91	13691	0.5371	0.942363	1.40937	GO:0050807	1.0035e+35
	regulation of protein modification by small protein conjugation or removal	8	427	203	13691	0.5388	0.9446	1.26358	GO:1903320	1.00329e+71
	regulation of mRNA metabolic process	4	427	93	13691	0.5412	0.947313	1.37906	GO:1903311	1.00357e+35
	amine metabolic process	4	427	93	13691	0.5412	0.947313	1.37906	GO:0009308	1.00348e+35
	hematopoietic progenitor cell differentiation	4	427	94	13691	0.5435	0.95059	1.36439	GO:0002244	1.00353e+35
	chromatin remodeling	4	427	95	13691	0.5458	0.953863	1.35003	GO:0006338	1.0035e+35
	homeostatic process	24	427	888	13691	0.5484	0.957654	0.866574	GO:0042592	1.00348e+215
	translational elongation	4	427	97	13691	0.5508	0.960336	1.3222	GO:0006414	1.00329e+35
	endocrine system development	4	427	97	13691	0.5508	0.960336	1.3222	GO:0035270	1.00347e+35
	regulation of developmental growth	8	427	214	13691	0.552	0.96035	1.19863	GO:0048638	1.00347e+71
	positive regulation of cysteine-type endopeptidase activity involved in apoptotic process	4	427	98	13691	0.5534	0.96035	1.3087	GO:0043280	1.0035e+35
	carbohydrate derivative catabolic process	4	427	98	13691	0.5534	0.96035	1.3087	GO:1901136	1.00352e+35
	cellular response to molecule of bacterial origin	4	427	98	13691	0.5534	0.96035	1.3087	GO:0071219	1.00355e+35
	negative regulation of lymphocyte activation	4	427	98	13691	0.5534	0.96035	1.3087	GO:0051250	1.00359e+35
	digestive tract development	4	427	98	13691	0.5534	0.96035	1.3087	GO:0048565	1.00009e+35
	protein methylation	4	427	99	13691	0.5561	0.961283	1.29548	GO:0006479	1.0034e+35
	protein alkylation	4	427	99	13691	0.5561	0.961283	1.29548	GO:0008213	1.0034e+35
	cellular response to tumor necrosis factor	4	427	99	13691	0.5561	0.961283	1.29548	GO:0071356	1.00346e+35
	regulation of cyclic nucleotide metabolic process	4	427	99	13691	0.5561	0.961283	1.29548	GO:0030799	1.00345e+35
	steroid hormone mediated signaling pathway	4	427	99	13691	0.5561	0.961283	1.29548	GO:0043401	1.00009e+35
	RNA localization	4	427	100	13691	0.5589	0.963875	1.28253	GO:0006403	1.00342e+35
	cell activation involved in immune response	4	427	100	13691	0.5589	0.963875	1.28253	GO:0002263	1.00354e+35
	leukocyte activation involved in immune response	4	427	100	13691	0.5589	0.963875	1.28253	GO:0002366	1.00354e+35
	behavior	10	427	406	13691	0.5606	0.966057	0.789735	GO:0007610	1.00355e+89
	negative regulation of microtubule depolymerization	4	427	101	13691	0.5617	0.967022	1.26983	GO:0007026	1.00329e+35
	camera-type eye development	5	427	227	13691	0.5625	0.967022	0.706239	GO:0043010	1.08176e+44
	regulation of actin cytoskeleton organization	5	427	228	13691	0.5627	0.967022	0.703141	GO:0032956	1.00339e+44
	activation of protein kinase activity	5	427	229	13691	0.5629	0.967022	0.700071	GO:0032147	1.00356e+44
	negative regulation of defense response	4	427	102	13691	0.5646	0.969194	1.25738	GO:0031348	1.00358e+35
	regulation of translation	5	427	237	13691	0.5665	0.971685	0.676439	GO:0006417	1.00353e+44
	response to starvation	4	427	103	13691	0.5676	0.971685	1.24517	GO:0042594	1.00346e+35
	regulation of reactive oxygen species metabolic process	4	427	103	13691	0.5676	0.971685	1.24517	GO:2000377	1.00355e+35
	urogenital system development	9	427	235	13691	0.5678	0.971685	1.22795	GO:0001655	1.00344e+80
	positive regulation of transport	18	427	676	13691	0.5702	0.974398	0.853755	GO:0051050	1.00356e+161
	regulation of response to stress	34	427	995	13691	0.5704	0.974398	1.09563	GO:0080134	100356214,100352905,100353941,100349135,100354365,100339324,100347511,100354982,100357394,100338148,100009124,100346186,100350821,100356449,100356594,100328686,100346106,100347160,108175354,100357958,100343537,100009275,100354727,100352256,100357954,100345896,100345808,100347047,100343670,100345067,100357382,100348486,100344221,100356979
	digestive system development	4	427	104	13691	0.5707	0.974398	1.2332	GO:0055123	1.00009e+35
	positive regulation of biosynthetic process	48	427	1422	13691	0.573	0.974452	1.0823	GO:0009891	100346517,100349135,100353253,100339324,100354982,100339579,100353693,100009124,100352051,100350244,100358558,100328898,100355375,100344858,100341419,100352192,100343841,100356594,100358894,100328686,100346106,100340952,100009193,100339283,100355204,100348024,100354727,100340129,100352341,100357954,100338132,100339913,100340021,100347605,100348465,100345017,100355650,100349219,100338161,100347367…
	regulation of cellular macromolecule biosynthetic process	86	427	2601	13691	0.5731	0.974452	1.06015	GO:2000112	100338685,100346914,100328776,100353122,100353253,100347851,100339324,100355323,100348935,100339579,100353693,100352051,100339832,100358558,100328898,100344858,100341419,100349149,100347277,100341565,100338924,100339283,100354727,100351444,100338438,100352341,100347010,100338132,100339102,100338853,100355650,100350824,100338161,100347367,100356232,100348486,100009361,100345229,100350628,100345455…
	biological regulation	280	427	8787	13691	0.5731	0.974452	1.0217	GO:0065007	100356835,100347778,100355553,100346914,100355323,100355487,100350055,100356059,100338332,100344858,100341419,100343841,100349149,100356265,100343537,100358386,100356840,100009529,100352341,100339458,100338132,100339102,100352510,100338853,100338161,100340835,100352059,100339160,100339583,100342505,100340067,100328755,100357960,100340872,100346928,100356759,100354864,103350744,100347641,100351858…
	meiotic nuclear division	4	427	105	13691	0.5738	0.974452	1.22146	GO:0007126	1.00338e+35
	protein modification by small protein removal	4	427	105	13691	0.5738	0.974452	1.22146	GO:0070646	1.00343e+35
	stem cell population maintenance	4	427	105	13691	0.5738	0.974452	1.22146	GO:0019827	1.00347e+35
	negative regulation of cellular protein localization	4	427	105	13691	0.5738	0.974452	1.22146	GO:1903828	1.00353e+35
	positive regulation of proteolysis	9	427	244	13691	0.5763	0.975374	1.18266	GO:0045862	1.00348e+80
	protein complex assembly	24	427	695	13691	0.5765	0.975374	1.10722	GO:0006461	1.00348e+215
	protein complex biogenesis	24	427	695	13691	0.5765	0.975374	1.10722	GO:0070271	1.00348e+215
	negative regulation of canonical Wnt signaling pathway	4	427	106	13691	0.577	0.975374	1.20993	GO:0090090	1.0001e+35
	fibroblast growth factor receptor signaling pathway	4	427	106	13691	0.577	0.975374	1.20993	GO:0008543	1.00356e+35
	cellular response to oxidative stress	4	427	106	13691	0.577	0.975374	1.20993	GO:0034599	1.00344e+35
	positive regulation of cellular protein metabolic process	35	427	1034	13691	0.5781	0.975374	1.08531	GO:0032270	100342872,100347778,100328700,100356214,100353941,100350401,103350744,100353693,100357394,100338148,100353676,100356059,100328898,100346186,100349539,100343850,100356594,100346106,100355950,100328897,100356265,100349102,100009193,100355204,100343913,100348637,100354727,100357954,100353071,100347904,100355650,100349219,103352316,100353357,100342672
	carbohydrate derivative metabolic process	19	427	715	13691	0.5792	0.975374	0.85203	GO:1901135	1.00344e+170
	regulation of axonogenesis	4	427	107	13691	0.5802	0.975374	1.19863	GO:0050770	1.0001e+35
	maintenance of cell number	4	427	107	13691	0.5802	0.975374	1.19863	GO:0098727	1.00347e+35
	amide biosynthetic process	16	427	449	13691	0.5804	0.975374	1.14257	GO:0043604	1.00358e+143
	positive regulation of organelle organization	16	427	450	13691	0.5809	0.975374	1.14003	GO:0010638	1.00356e+143
	response to steroid hormone	9	427	248	13691	0.5811	0.975374	1.16359	GO:0048545	1.00344e+80
	anatomical structure formation involved in morphogenesis	25	427	720	13691	0.5818	0.975374	1.11331	GO:0048646	1.00347e+224
	nucleobase-containing compound transport	4	427	108	13691	0.5835	0.975374	1.18753	GO:0015931	1.00342e+35
	adaptive immune response	4	427	108	13691	0.5835	0.975374	1.18753	GO:0002250	1.00352e+35
	regulation of cell size	4	427	108	13691	0.5835	0.975374	1.18753	GO:0008361	1.00355e+35
	negative regulation of leukocyte activation	4	427	109	13691	0.5869	0.975374	1.17663	GO:0002695	1.00359e+35
	negative regulation of molecular function	20	427	749	13691	0.5874	0.975374	0.856161	GO:0044092	1.00349e+179
	purine-containing compound metabolic process	6	427	258	13691	0.5875	0.975374	0.745657	GO:0072521	1.00349e+53
	regulation of cellular amide metabolic process	6	427	259	13691	0.5876	0.975374	0.742778	GO:0034248	1.00353e+53
	regulation of actin filament polymerization	2	427	113	13691	0.588	0.975374	0.567491	GO:0030833	1.00339e+17
	lipid modification	2	427	113	13691	0.588	0.975374	0.567491	GO:0030258	1.00349e+17
	DNA replication	2	427	114	13691	0.5882	0.975374	0.562513	GO:0006260	1.00343e+17
	cartilage development	2	427	114	13691	0.5882	0.975374	0.562513	GO:0051216	1.00329e+17
	morphogenesis of embryonic epithelium	2	427	114	13691	0.5882	0.975374	0.562513	GO:0016331	1.00349e+17
	regulation of neuron projection development	6	427	263	13691	0.5883	0.975374	0.731481	GO:0010975	1.0001e+53
	vesicle localization	2	427	115	13691	0.5884	0.975374	0.557621	GO:0051648	1.00341e+17
	embryonic skeletal system development	2	427	115	13691	0.5884	0.975374	0.557621	GO:0048706	1.00347e+17
	regulation of protein dephosphorylation	2	427	116	13691	0.5888	0.975374	0.552814	GO:0035304	1.00349e+17
	regulation of carbohydrate metabolic process	2	427	117	13691	0.5892	0.975374	0.548089	GO:0006109	1.00355e+17
	cell junction organization	2	427	118	13691	0.5897	0.975374	0.543445	GO:0034330	1.0001e+17
	regulation of dephosphorylation	2	427	118	13691	0.5897	0.975374	0.543445	GO:0035303	1.00349e+17
	visual perception	2	427	118	13691	0.5897	0.975374	0.543445	GO:0007601	1.00351e+17
	positive regulation of developmental growth	2	427	118	13691	0.5897	0.975374	0.543445	GO:0048639	1.00347e+17
	cellular response to extracellular stimulus	2	427	119	13691	0.5904	0.975385	0.538878	GO:0031668	1.00346e+17
	microtubule cytoskeleton organization	6	427	269	13691	0.5908	0.975385	0.715165	GO:0000226	1.00329e+53
	cellular cation homeostasis	6	427	270	13691	0.5913	0.975385	0.712516	GO:0030003	1.00353e+53
	eye morphogenesis	2	427	121	13691	0.5919	0.975385	0.529971	GO:0048592	1.08176e+17
	muscle contraction	2	427	121	13691	0.5919	0.975385	0.529971	GO:0006936	1.00352e+17
	regulation of muscle system process	2	427	122	13691	0.5928	0.975421	0.525627	GO:0090257	1.00352e+17
	potassium ion transport	2	427	122	13691	0.5928	0.975421	0.525627	GO:0006813	1.00009e+17
	sensory perception of light stimulus	2	427	123	13691	0.5938	0.976344	0.521353	GO:0050953	1.00351e+17
	negative regulation of cellular catabolic process	2	427	124	13691	0.5949	0.976872	0.517149	GO:0031330	1.00349e+17
	cell morphogenesis involved in differentiation	17	427	485	13691	0.595	0.976872	1.12387	GO:0000904	1.00347e+152
	regulation of actin polymerization or depolymerization	2	427	126	13691	0.5973	0.977143	0.50894	GO:0008064	1.00339e+17
	regulation of actin filament length	2	427	126	13691	0.5973	0.977143	0.50894	GO:0030832	1.00339e+17
	regulation of response to DNA damage stimulus	2	427	126	13691	0.5973	0.977143	0.50894	GO:2001020	1.00347e+17
	cellular nitrogen compound metabolic process	75	427	2274	13691	0.5977	0.977143	1.05749	GO:0034641	100350785,100353122,100348421,100348935,100349185,100351753,100339579,100355997,100357534,100339832,100339295,100348937,100351185,100343505,100338188,100341419,100354442,100358529,100339914,100343715,100351617,100352256,100354702,100348637,100352341,100126071,100328743,100355650,100357382,100352973,100328757,100356141,100348432,100345229,100344788,100356979,100345455,100352466,100339523,100342333…
	nuclear division	10	427	275	13691	0.5981	0.977143	1.16594	GO:0000280	1.00329e+89
	cell development	33	427	1173	13691	0.5982	0.977143	0.902035	GO:0048468	100346517,100349318,100355175,100349860,100351265,100353941,100348421,100339324,100328763,100349185,100351753,103350744,100347641,100338775,100009295,100347277,100355950,100328897,100356840,100009193,100341164,100355155,100355199,100338134,100126071,100347510,100344766,108176016,100357227,100345620,100353357,100353304,100009361
	regulation of intrinsic apoptotic signaling pathway	5	427	124	13691	0.5986	0.977143	1.29287	GO:2001242	1.00352e+44
	spermatogenesis	10	427	276	13691	0.599	0.977143	1.16171	GO:0007283	1.00357e+89
	male gamete generation	10	427	277	13691	0.6	0.977143	1.15752	GO:0048232	1.00357e+89
	regulation of viral life cycle	5	427	125	13691	0.6	0.977143	1.28253	GO:1903900	1.00348e+44
	meiotic cell cycle	5	427	125	13691	0.6	0.977143	1.28253	GO:0051321	1.00338e+44
	regulation of intracellular signal transduction	40	427	1187	13691	0.6006	0.977404	1.08048	GO:1902531	100342872,100356214,100356658,100353941,100351753,100350440,103350744,100357394,100359066,100353676,100349021,100358558,100328898,100346186,100341789,100346402,100356594,100328686,100346106,100347160,108175354,100355950,100328897,100356265,100351833,100349102,100358386,100009193,100340993,100339659,100352862,100343913,100354727,100353071,100350121,100340021,100349203,100348486,100342672,100343498
	RNA processing	18	427	509	13691	0.6026	0.979875	1.13387	GO:0006396	1.00359e+161
	negative regulation of Wnt signaling pathway	5	427	127	13691	0.603	0.979875	1.26233	GO:0030178	1.0001e+44
	phosphorylation	28	427	818	13691	0.6042	0.980392	1.09752	GO:0016310	100342872,100356835,100349860,100339064,100347484,100349102,100350848,100359213,100352862,100355458,100350401,100356666,100350579,100352510,100338656,108176016,100347047,100343076,100346884,103352316,100339160,100343505,100348663,100338188,100008622,100343850,100356648,100347277
	positive regulation of cytokine production	10	427	281	13691	0.6042	0.980392	1.14104	GO:0001819	1.00346e+89
	regulation of proteolysis	18	427	514	13691	0.6047	0.980487	1.12284	GO:0030162	1.00349e+161
	negative regulation of protein depolymerization	5	427	130	13691	0.608	0.98512	1.2332	GO:1901880	1.00329e+44
	regulation of MAPK cascade	18	427	521	13691	0.6085	0.985212	1.10775	GO:0043408	1.00343e+161
	cellular metabolic process	160	427	4961	13691	0.6095	0.986055	1.03409	GO:0044237	100342872,100356835,100344390,100328764,100337894,100339324,100347554,100349185,100351753,100356666,100339579,100351196,100355641,100338332,100343505,100341419,100352526,100349092,100358529,100341981,100358974,100354702,100009529,100352341,100339913,100354959,100348029,100352510,100338853,100341976,100357382,100352059,100339160,100328757,100348663,100354082,100348432,100342505,100352466,100346705…
	ribonucleoprotein complex biogenesis	7	427	298	13691	0.6102	0.986055	0.753163	GO:0022613	1.00359e+62
	limb morphogenesis	5	427	132	13691	0.6116	0.986055	1.21452	GO:0035108	1.00353e+44
	appendage morphogenesis	5	427	132	13691	0.6116	0.986055	1.21452	GO:0035107	1.00353e+44
	positive regulation of cell motility	11	427	300	13691	0.6128	0.986055	1.17565	GO:2000147	1.00343e+98
	negative regulation of cellular component organization	19	427	542	13691	0.6135	0.986055	1.12399	GO:0051129	1.00329e+170
	positive regulation of T cell activation	5	427	133	13691	0.6136	0.986055	1.20538	GO:0050870	1.00339e+44
	double-strand break repair	5	427	133	13691	0.6136	0.986055	1.20538	GO:0006302	1.00352e+44
	regulation of viral process	5	427	133	13691	0.6136	0.986055	1.20538	GO:0050792	1.00348e+44
	negative regulation of protein complex disassembly	5	427	133	13691	0.6136	0.986055	1.20538	GO:0043242	1.00329e+44
	positive regulation of cellular component organization	24	427	868	13691	0.6139	0.986055	0.886541	GO:0051130	1.00356e+215
	organophosphate metabolic process	19	427	546	13691	0.6151	0.987269	1.11575	GO:0019637	1.00343e+170
	cellular catabolic process	30	427	877	13691	0.6156	0.987358	1.0968	GO:0044248	100349092,100356659,100356214,100354123,100337894,100345883,100339324,100347511,100340872,100352256,100351753,100348637,100354982,100339579,100008830,100126071,100009582,100338853,100349021,100339832,100345017,100355650,100357382,100328757,100349475,100356449,100356979,108176782,100348732,100347160
	cellular response to oxygen-containing compound	19	427	552	13691	0.618	0.987495	1.10363	GO:1901701	1.00356e+170
	positive regulation of leukocyte cell-cell adhesion	5	427	136	13691	0.6197	0.987495	1.1788	GO:1903039	1.00339e+44
	negative regulation of transcription from RNA polymerase II promoter	15	427	562	13691	0.6205	0.987495	0.85578	GO:0000122	1.00347e+134
	positive regulation of homotypic cell-cell adhesion	5	427	137	13691	0.6218	0.987495	1.17019	GO:0034112	1.00339e+44
	single organismal cell-cell adhesion	11	427	313	13691	0.6228	0.987495	1.12682	GO:0016337	1.00344e+98
	anion transport	11	427	313	13691	0.6228	0.987495	1.12682	GO:0006820	1.00354e+98
	regulation of organelle organization	31	427	916	13691	0.6231	0.987495	1.08511	GO:0033043	100328700,100339064,100356214,100344782,100009275,100353941,100337894,100355204,100347511,100328763,100350642,100354727,100354982,100348781,100350440,100353693,100008830,100338148,100355879,100348465,100350824,100347904,100349219,100340835,100339583,100354471,100337764,100342505,100349539,100343841,100343850
	positive regulation of locomotion	11	427	314	13691	0.6238	0.987495	1.12323	GO:0040017	1.00343e+98
	central nervous system neuron differentiation	5	427	138	13691	0.624	0.987495	1.16171	GO:0021953	1.00353e+44
	viral life cycle	5	427	139	13691	0.6263	0.987495	1.15335	GO:0019058	1.00329e+44
	development of primary sexual characteristics	5	427	139	13691	0.6263	0.987495	1.15335	GO:0045137	1.00338e+44
	glycerophospholipid metabolic process	5	427	140	13691	0.6286	0.987495	1.14512	GO:0006650	1.00343e+44
	positive regulation of apoptotic signaling pathway	5	427	141	13691	0.6309	0.987495	1.13699	GO:2001235	1.00356e+44
	regulation of cell development	16	427	606	13691	0.6309	0.987495	0.846554	GO:0060284	1.00355e+143
	DNA conformation change	3	427	146	13691	0.6323	0.987495	0.658834	GO:0071103	1.00343e+26
	vesicle organization	3	427	148	13691	0.6327	0.987495	0.64993	GO:0016050	1.0035e+26
	regulation of protein binding	3	427	149	13691	0.633	0.987495	0.645568	GO:0043393	1.00351e+26
	ribonucleoprotein complex assembly	3	427	150	13691	0.6334	0.987495	0.641265	GO:0022618	1.00329e+26
	axon development	12	427	338	13691	0.6337	0.987495	1.13834	GO:0061564	1.00356e+107
	pattern specification process	12	427	340	13691	0.635	0.987495	1.13164	GO:0007389	1.00347e+107
	regulation of cell activation	12	427	342	13691	0.6365	0.987495	1.12503	GO:0050865	1.00356e+107
	ribonucleoprotein complex subunit organization	3	427	156	13691	0.6369	0.987495	0.616601	GO:0071826	1.00329e+26
	negative regulation of macromolecule biosynthetic process	28	427	1008	13691	0.637	0.987495	0.890645	GO:0010558	100346517,100341565,100356214,100009193,100346914,100353941,100353122,100356656,100347511,100328701,100353693,100339102,100347047,100338853,100348465,100350824,100358558,100346717,100347367,100356232,100352777,100354345,100339934,100352192,100009361,100349475,100345229,100349149
	learning or memory	3	427	157	13691	0.6378	0.987495	0.612673	GO:0007611	1.00355e+26
	macromolecule catabolic process	17	427	628	13691	0.6382	0.987495	0.867954	GO:0009057	1.00349e+152
	regulation of symbiosis, encompassing mutualism through parasitism	6	427	156	13691	0.6396	0.987495	1.2332	GO:0043903	1.00348e+53
	regulation of Ras protein signal transduction	6	427	156	13691	0.6396	0.987495	1.2332	GO:0046578	1.00342e+53
	positive regulation of protein kinase activity	9	427	358	13691	0.6427	0.987495	0.806059	GO:0045860	1.00356e+80
	organic acid transport	6	427	161	13691	0.6451	0.987495	1.1949	GO:0015849	1.0034e+53
	carboxylic acid transport	6	427	161	13691	0.6451	0.987495	1.1949	GO:0046942	1.0034e+53
	cell morphogenesis involved in neuron differentiation	13	427	364	13691	0.6455	0.987495	1.14512	GO:0048667	1.00356e+116
	regulation of transcription, DNA-templated	76	427	2323	13691	0.647	0.987495	1.04899	GO:0006355	100338685,100346914,100328776,100353122,100347851,100339324,100355323,100348935,100339579,100353693,100352051,100358558,100328898,100344858,100341419,100347277,100341565,100338924,100339283,100351444,100354727,100338438,100352341,100347010,100338132,100339102,100338161,100347367,100356232,100348486,100009361,100345229,100350628,100345455,100346517,100353388,100356214,100353941,100345883,100349135…
	cellular response to abiotic stimulus	6	427	163	13691	0.6477	0.987495	1.18024	GO:0071214	1.00352e+53
	nucleobase-containing small molecule metabolic process	13	427	370	13691	0.6485	0.987495	1.12655	GO:0055086	1.00355e+116
	regulation of developmental process	54	427	1629	13691	0.6489	0.987495	1.06287	GO:0050793	100346517,100355175,100352030,100356214,100346914,100353941,100328776,100341444,100008874,100328763,100340872,100354982,100350440,100351858,100357394,100352172,100343076,100356059,100328898,100346186,100341419,100343850,100328686,100346106,100347277,100328897,100356265,100009193,100358386,100338924,100339283,100356656,100355204,100355155,100345006,100352256,100348637,100009529,100354727,100353005…
	response to hypoxia	6	427	164	13691	0.649	0.987495	1.17305	GO:0001666	1.00347e+53
	regulation of catalytic activity	54	427	1632	13691	0.6492	0.987495	1.06092	GO:0050790	100349318,100342872,100347778,100328700,100356214,100354037,100356658,100353941,100353253,100009359,100349185,100350401,100350440,103350744,100351858,100357394,100359066,100328898,100346186,100341789,100302676,100349539,100343841,100343850,100009295,100357958,108175354,100355950,100342183,100344782,100343715,100009193,100358386,100349102,100340993,100345006,100354727,100353005,100009098,100350411…
	regulation of cytoplasmic transport	13	427	372	13691	0.6497	0.987495	1.12049	GO:1903649	1.0034e+116
	positive regulation of establishment of protein localization	13	427	372	13691	0.6497	0.987495	1.12049	GO:1904951	1.00346e+116
	regulation of protein ubiquitination involved in ubiquitin-dependent protein catabolic process	2	427	44	13691	0.6503	0.987495	1.45742	GO:2000058	1.00356e+17
	regulation of protein maturation	2	427	44	13691	0.6503	0.987495	1.45742	GO:1903317	1.00329e+17
	DNA methylation or demethylation	2	427	44	13691	0.6503	0.987495	1.45742	GO:0044728	1.0034e+17
	positive regulation of myeloid leukocyte differentiation	2	427	44	13691	0.6503	0.987495	1.45742	GO:0002763	1.00355e+17
	glycosaminoglycan biosynthetic process	2	427	44	13691	0.6503	0.987495	1.45742	GO:0006024	1.00338e+17
	regulation of calcium-mediated signaling	2	427	44	13691	0.6503	0.987495	1.45742	GO:0050848	1.00352e+17
	ventricular septum development	2	427	44	13691	0.6503	0.987495	1.45742	GO:0003281	1.00353e+17
	regulation of viral transcription	2	427	44	13691	0.6503	0.987495	1.45742	GO:0046782	1.00359e+17
	response to decreased oxygen levels	6	427	165	13691	0.6504	0.987495	1.16594	GO:0036293	1.00347e+53
	anatomical structure morphogenesis	55	427	1662	13691	0.6517	0.987495	1.06106	GO:0009653	100346517,100349318,100355175,100344135,100356214,100346914,100353941,100328776,100348421,100348411,100328763,100349185,100343681,100350440,100339579,103350744,100351858,100008830,100009174,103346566,100101621,100356059,100328898,100346186,100338775,100357055,100009295,100347277,100351997,100355950,100328897,100009193,100356840,100358386,100338924,100355155,100355199,100358522,100347010,100347510…
	organic substance metabolic process	176	427	5496	13691	0.6523	0.987495	1.02677	GO:0071704	100342872,100356835,100344390,100347778,100328764,100355553,100350701,100337894,100339324,100355487,100347554,100349185,100351753,100356666,100339579,100351196,100355641,100101603,100347984,100343505,100344858,100341419,100352526,100349092,100358529,100343537,100341981,100358974,100354702,100009529,100352341,100339913,100354959,100348029,100338853,100357382,100352059,100339160,100359256,100328757…
	neuron projection morphogenesis	13	427	376	13691	0.6524	0.987495	1.10857	GO:0048812	1.00356e+116
	protein folding	6	427	167	13691	0.6534	0.987495	1.15197	GO:0006457	1.0035e+53
	regulation of cytokine production involved in immune response	2	427	45	13691	0.6536	0.987495	1.42503	GO:0002718	1.00346e+17
	negative regulation of protein polymerization	2	427	45	13691	0.6536	0.987495	1.42503	GO:0032272	1.00339e+17
	cellular response to xenobiotic stimulus	2	427	45	13691	0.6536	0.987495	1.42503	GO:0071466	1.00344e+17
	antigen processing and presentation of peptide antigen via MHC class I	2	427	45	13691	0.6536	0.987495	1.42503	GO:0002474	1.00352e+17
	organ morphogenesis	19	427	701	13691	0.6543	0.987495	0.869046	GO:0009887	1.00347e+170
	response to oxygen levels	6	427	169	13691	0.6565	0.987495	1.13834	GO:0070482	1.00347e+53
	acylglycerol metabolic process	2	427	46	13691	0.6569	0.987495	1.39405	GO:0006639	1.00357e+17
	negative regulation of epithelial cell migration	2	427	46	13691	0.6569	0.987495	1.39405	GO:0010633	1.00352e+17
	regulation of tyrosine phosphorylation of STAT protein	2	427	46	13691	0.6569	0.987495	1.39405	GO:0042509	1.00356e+17
	regulation of DNA recombination	2	427	46	13691	0.6569	0.987495	1.39405	GO:0000018	1.00356e+17
	nucleoside diphosphate phosphorylation	2	427	46	13691	0.6569	0.987495	1.39405	GO:0006165	1.00344e+17
	regulation of glucose import	2	427	46	13691	0.6569	0.987495	1.39405	GO:0046324	1.00356e+17
	regulation of cellular response to oxidative stress	2	427	46	13691	0.6569	0.987495	1.39405	GO:1900407	1.00355e+17
	negative regulation of reproductive process	2	427	46	13691	0.6569	0.987495	1.39405	GO:2000242	1.00354e+17
	regulation of peptide transport	6	427	170	13691	0.6581	0.987495	1.13164	GO:0090087	1.00353e+53
	negative regulation of endopeptidase activity	6	427	170	13691	0.6581	0.987495	1.13164	GO:0010951	1.00349e+53
	regulation of hormone secretion	6	427	171	13691	0.6598	0.987495	1.12503	GO:0046883	1.00353e+53
	response to insulin	6	427	171	13691	0.6598	0.987495	1.12503	GO:0032868	1.00356e+53
	regulation of anatomical structure morphogenesis	24	427	716	13691	0.6602	0.987495	1.07475	GO:0022603	1.00347e+215
	regulation of epidermal growth factor receptor signaling pathway	2	427	47	13691	0.6604	0.987495	1.36439	GO:0042058	1.00329e+17
	oligodendrocyte differentiation	2	427	47	13691	0.6604	0.987495	1.36439	GO:0048709	1.00341e+17
	positive regulation of stem cell proliferation	2	427	47	13691	0.6604	0.987495	1.36439	GO:2000648	1.00356e+17
	cellular response to amino acid stimulus	2	427	47	13691	0.6604	0.987495	1.36439	GO:0071230	1.00346e+17
	response to ammonium ion	2	427	47	13691	0.6604	0.987495	1.36439	GO:0060359	1.00356e+17
	cell-cell adhesion	14	427	400	13691	0.6606	0.987495	1.12221	GO:0098609	1.00344e+125
	negative regulation of cell motility	6	427	173	13691	0.6633	0.987495	1.11202	GO:2000146	1.00352e+53
	neutral lipid metabolic process	2	427	48	13691	0.6639	0.987495	1.33597	GO:0006638	1.00357e+17
	hormone secretion	2	427	48	13691	0.6639	0.987495	1.33597	GO:0046879	1.00355e+17
	positive regulation of cAMP biosynthetic process	2	427	48	13691	0.6639	0.987495	1.33597	GO:0030819	1.00355e+17
	positive regulation of JAK-STAT cascade	2	427	48	13691	0.6639	0.987495	1.33597	GO:0046427	1.00356e+17
	inner ear receptor cell differentiation	2	427	48	13691	0.6639	0.987495	1.33597	GO:0060113	1.00347e+17
	purine nucleoside diphosphate metabolic process	2	427	48	13691	0.6639	0.987495	1.33597	GO:0009135	1.00349e+17
	positive regulation of STAT cascade	2	427	48	13691	0.6639	0.987495	1.33597	GO:1904894	1.00356e+17
	aminoglycan biosynthetic process	2	427	48	13691	0.6639	0.987495	1.33597	GO:0006023	1.00338e+17
	purine ribonucleoside diphosphate metabolic process	2	427	48	13691	0.6639	0.987495	1.33597	GO:0009179	1.00349e+17
	response to interferon-gamma	2	427	48	13691	0.6639	0.987495	1.33597	GO:0034341	1.00346e+17
	regulation of peptidyl-lysine acetylation	2	427	48	13691	0.6639	0.987495	1.33597	GO:2000756	1.00353e+17
	mitotic M phase	2	427	48	13691	0.6639	0.987495	1.33597	GO:0000087	1.00329e+17
	DNA geometric change	2	427	48	13691	0.6639	0.987495	1.33597	GO:0032392	1.00343e+17
	regulation of cytoskeleton organization	14	427	407	13691	0.6644	0.987495	1.10291	GO:0051493	1.00329e+125
	regulation of leukocyte differentiation	4	427	178	13691	0.6646	0.987495	0.720522	GO:1902105	1.00355e+35
	proteasomal protein catabolic process	4	427	177	13691	0.6646	0.987495	0.724593	GO:0010498	1.00356e+35
	anatomical structure homeostasis	4	427	181	13691	0.6651	0.987495	0.70858	GO:0060249	1.00344e+35
	ossification	4	427	183	13691	0.6657	0.987495	0.700836	GO:0001503	1.0035e+35
	regulation of cellular protein catabolic process	4	427	184	13691	0.666	0.987495	0.697027	GO:1903362	1.00329e+35
	negative regulation of kinase activity	4	427	185	13691	0.6664	0.987495	0.693259	GO:0033673	1.00359e+35
	protein transport	21	427	757	13691	0.6668	0.987495	0.889469	GO:0015031	1.00347e+188
	vacuolar transport	4	427	186	13691	0.6669	0.987495	0.689532	GO:0007034	1.00344e+35
	M phase	2	427	49	13691	0.6676	0.987495	1.3087	GO:0000279	1.00329e+17
	regulation of epithelial cell apoptotic process	2	427	49	13691	0.6676	0.987495	1.3087	GO:1904035	1.00009e+17
	actin filament-based movement	2	427	49	13691	0.6676	0.987495	1.3087	GO:0030048	1.00351e+17
	positive regulation of ligase activity	2	427	49	13691	0.6676	0.987495	1.3087	GO:0051351	1.00356e+17
	outflow tract morphogenesis	2	427	49	13691	0.6676	0.987495	1.3087	GO:0003151	1.00347e+17
	peptide transport	2	427	49	13691	0.6676	0.987495	1.3087	GO:0015833	1.00355e+17
	gene expression	41	427	1242	13691	0.6696	0.987495	1.05845	GO:0010467	100347778,100354365,100353122,100342333,100355487,100347511,100348935,100350401,103350744,100008830,100339832,100356921,100339295,100348937,100341419,100354442,100328686,100344140,100358529,100339914,100349102,100353966,100346999,100359296,100353654,100338902,100357418,100342486,100352341,100358522,100354413,100355650,100345067,100357382,100349219,100328757,100328799,100344221,100337764,100348432…
	cell-cell junction assembly	2	427	50	13691	0.6713	0.987495	1.28253	GO:0007043	1.0001e+17
	regulation of telomere maintenance	2	427	50	13691	0.6713	0.987495	1.28253	GO:0032204	1.00351e+17
	regulation of response to oxidative stress	2	427	50	13691	0.6713	0.987495	1.28253	GO:1902882	1.00355e+17
	response to xenobiotic stimulus	2	427	50	13691	0.6713	0.987495	1.28253	GO:0009410	1.00344e+17
	developmental cell growth	2	427	50	13691	0.6713	0.987495	1.28253	GO:0048588	1.00357e+17
	pancreas development	2	427	50	13691	0.6713	0.987495	1.28253	GO:0031016	1.00353e+17
	ribonucleoside diphosphate metabolic process	2	427	50	13691	0.6713	0.987495	1.28253	GO:0009185	1.00349e+17
	generation of precursor metabolites and energy	7	427	190	13691	0.6715	0.987495	1.18128	GO:0006091	1.00344e+62
	chromatin organization	15	427	433	13691	0.6728	0.987495	1.11074	GO:0006325	1.0034e+134
	RNA splicing	7	427	192	13691	0.6733	0.987495	1.16897	GO:0008380	1.00349e+62
	regulation of transport	37	427	1284	13691	0.6735	0.987495	0.92394	GO:0051049	100349860,100356214,100355553,100337894,100349135,100354365,100347511,100351753,100351858,100338148,100349021,100350821,100349539,100356594,100009295,100347160,108175354,100347277,100355950,100345717,100009275,100355204,100345006,100354727,100352041,100345896,100340021,100347047,100343670,100349219,100348486,100353357,100328799,100337764,100342505,100347926,100328755
	regulation of organ growth	2	427	51	13691	0.6752	0.987495	1.25738	GO:0046620	1.00347e+17
	heart process	2	427	51	13691	0.6752	0.987495	1.25738	GO:0003015	1.00352e+17
	response to estradiol	2	427	51	13691	0.6752	0.987495	1.25738	GO:0032355	1.00344e+17
	regulation of alpha-beta T cell activation	2	427	51	13691	0.6752	0.987495	1.25738	GO:0046634	1.00354e+17
	oxidation-reduction process	27	427	804	13691	0.6759	0.987495	1.07675	GO:0055114	100347778,100343715,100341164,100357007,100009359,100347554,100344659,100303771,100339579,100340090,100349062,100348029,100009582,100357534,100349021,103350153,100328743,100338332,100349219,100357045,100348937,100343505,100345202,100352526,100346743,100347160,100357958
	kidney development	7	427	195	13691	0.6762	0.987495	1.15099	GO:0001822	1.00353e+62
	cellular response to UV	2	427	52	13691	0.679	0.987495	1.2332	GO:0034644	1.00351e+17
	nucleotide phosphorylation	2	427	52	13691	0.679	0.987495	1.2332	GO:0046939	1.00344e+17
	cardiac muscle cell differentiation	2	427	52	13691	0.679	0.987495	1.2332	GO:0055007	1.00353e+17
	DNA modification	2	427	52	13691	0.679	0.987495	1.2332	GO:0006304	1.0034e+17
	regulation of JUN kinase activity	2	427	52	13691	0.679	0.987495	1.2332	GO:0043506	1.00357e+17
	odontogenesis of dentin-containing tooth	2	427	52	13691	0.679	0.987495	1.2332	GO:0042475	1.0034e+17
	regulation of microtubule-based process	7	427	198	13691	0.6794	0.987495	1.13355	GO:0032886	1.00329e+62
	regulation of secretion by cell	12	427	449	13691	0.6795	0.987495	0.856924	GO:1903530	1.00346e+107
	animal organ development	67	427	2051	13691	0.6797	0.987495	1.04741	GO:0048513	100349318,100355175,100346914,100008874,100328763,100339579,100357457,103350153,100356059,100338332,100328898,100338775,100338188,100354614,100340545,100347277,100357958,100356265,100351833,100341164,100338924,100009529,100354727,100347010,100338132,100126071,100357227,100338161,100356232,100328757,100009361,100357776,100345229,100356979,100345455,100328755,100346517,100356214,100353941,100351265…
	sexual reproduction	12	427	455	13691	0.6798	0.987495	0.845624	GO:0019953	1.00357e+107
	negative regulation of protein modification process	12	427	463	13691	0.6813	0.987495	0.831012	GO:0031400	1.00359e+107
	neuron projection development	16	427	461	13691	0.6819	0.987495	1.11282	GO:0031175	1.00356e+143
	organophosphate ester transport	2	427	53	13691	0.683	0.987495	1.20993	GO:0015748	1.00357e+17
	hormone transport	2	427	53	13691	0.683	0.987495	1.20993	GO:0009914	1.00355e+17
	regulation of TOR signaling	2	427	53	13691	0.683	0.987495	1.20993	GO:0032006	1.00346e+17
	histone lysine methylation	2	427	53	13691	0.683	0.987495	1.20993	GO:0034968	1.00355e+17
	cellular hormone metabolic process	2	427	53	13691	0.683	0.987495	1.20993	GO:0034754	1.00358e+17
	cellular polysaccharide metabolic process	2	427	53	13691	0.683	0.987495	1.20993	GO:0044264	1.00304e+17
	striated muscle tissue development	7	427	202	13691	0.6843	0.987495	1.1111	GO:0014706	1.00347e+62
	positive regulation of cellular biosynthetic process	46	427	1400	13691	0.6856	0.987495	1.05351	GO:0031328	100346517,100349135,100353253,100339324,100339579,100353693,100009124,100352051,100350244,100358558,100328898,100355375,100344858,100341419,100352192,100343841,100356594,100358894,100328686,100346106,100340952,100009193,100339283,100355204,100348024,100354727,100340129,100352341,100357954,100338132,100339913,100340021,100348465,100345017,100347605,100355650,100349219,100338161,100347367,100348486…
	positive regulation of leukocyte chemotaxis	2	427	54	13691	0.687	0.987495	1.18753	GO:0002690	1.00353e+17
	regulation of smooth muscle cell proliferation	2	427	54	13691	0.687	0.987495	1.18753	GO:0048660	1.00343e+17
	regulation of protein acetylation	2	427	54	13691	0.687	0.987495	1.18753	GO:1901983	1.00353e+17
	erythrocyte differentiation	2	427	54	13691	0.687	0.987495	1.18753	GO:0030218	1.00355e+17
	positive regulation of interleukin-6 production	2	427	54	13691	0.687	0.987495	1.18753	GO:0032755	1.00357e+17
	positive regulation of reactive oxygen species metabolic process	2	427	54	13691	0.687	0.987495	1.18753	GO:2000379	1.00355e+17
	carbohydrate transport	2	427	54	13691	0.687	0.987495	1.18753	GO:0008643	1.00346e+17
	tube development	16	427	473	13691	0.687	0.987495	1.08459	GO:0035295	1.00347e+143
	endothelial cell differentiation	2	427	54	13691	0.687	0.987495	1.18753	GO:0045446	1.00347e+17
	negative regulation of nucleocytoplasmic transport	2	427	54	13691	0.687	0.987495	1.18753	GO:0046823	1.00353e+17
	inflammatory response	7	427	204	13691	0.687	0.987495	1.10021	GO:0006954	1.00347e+62
	positive regulation of cAMP metabolic process	2	427	54	13691	0.687	0.987495	1.18753	GO:0030816	1.00355e+17
	positive regulation of nitrogen compound metabolic process	47	427	1435	13691	0.6891	0.987495	1.05015	GO:0051173	100346517,100349135,100353253,100339324,100339579,100353693,100352051,100339832,100350244,100358558,100328898,100355375,100344858,100341419,100352192,100356594,100358894,100328686,100346106,100356265,100340952,100009193,100339283,100355204,100348024,100354727,100340129,100352341,100338132,100339913,100126071,100340021,100347605,100348465,100345017,100355650,100349219,100338161,100347367,100348486…
	sulfur compound metabolic process	5	427	208	13691	0.6895	0.987495	0.770751	GO:0006790	1.00357e+44
	alpha-amino acid metabolic process	5	427	211	13691	0.6896	0.987495	0.759792	GO:1901605	1.00329e+44
	positive regulation of cellular catabolic process	5	427	216	13691	0.6906	0.987495	0.742204	GO:0031331	1.00356e+44
	alpha-amino acid biosynthetic process	2	427	55	13691	0.6911	0.987495	1.16594	GO:1901607	1.00349e+17
	lysosomal transport	2	427	55	13691	0.6911	0.987495	1.16594	GO:0007041	1.00346e+17
	regulation of axon extension	2	427	55	13691	0.6911	0.987495	1.16594	GO:0030516	1.00357e+17
	positive regulation of endothelial cell migration	2	427	55	13691	0.6911	0.987495	1.16594	GO:0010595	1.00358e+17
	polysaccharide metabolic process	2	427	55	13691	0.6911	0.987495	1.16594	GO:0005976	1.00304e+17
	hippocampus development	2	427	55	13691	0.6911	0.987495	1.16594	GO:0021766	1.00344e+17
	embryonic pattern specification	2	427	55	13691	0.6911	0.987495	1.16594	GO:0009880	1.00339e+17
	negative regulation of leukocyte differentiation	2	427	55	13691	0.6911	0.987495	1.16594	GO:1902106	1.00354e+17
	cellular component biogenesis	43	427	1482	13691	0.6922	0.987495	0.93031	GO:0044085	100347778,100344135,100328700,100349809,100354365,100348421,100350648,100343681,100349538,100354982,100338148,100356059,100355311,100343841,100343850,100358894,100357055,100009295,100344140,100346106,100358529,100344782,100341981,100009193,100346999,100355204,100345006,100009529,100354727,100126071,100350117,100343670,100355650,100345067,100350824,100349219,100357045,100328757,100353304,100350600…
	protein glycosylation	8	427	221	13691	0.6943	0.987495	1.16066	GO:0006486	1.00344e+71
	macromolecule glycosylation	8	427	221	13691	0.6943	0.987495	1.16066	GO:0043413	1.00344e+71
	regulation of histone methylation	2	427	56	13691	0.6952	0.987495	1.14512	GO:0031060	1.00355e+17
	icosanoid metabolic process	2	427	56	13691	0.6952	0.987495	1.14512	GO:0006690	1.00354e+17
	neural precursor cell proliferation	2	427	56	13691	0.6952	0.987495	1.14512	GO:0061351	1.00356e+17
	fatty acid derivative metabolic process	2	427	56	13691	0.6952	0.987495	1.14512	GO:1901568	1.00354e+17
	regulation of stress fiber assembly	2	427	56	13691	0.6952	0.987495	1.14512	GO:0051492	1.0035e+17
	regulation of release of sequestered calcium ion into cytosol	2	427	56	13691	0.6952	0.987495	1.14512	GO:0051279	1.00352e+17
	mitotic cell cycle phase	2	427	56	13691	0.6952	0.987495	1.14512	GO:0098763	1.00329e+17
	response to hydrogen peroxide	2	427	56	13691	0.6952	0.987495	1.14512	GO:0042542	1.0035e+17
	endoderm development	2	427	57	13691	0.6993	0.988896	1.12503	GO:0007492	1.00009e+17
	selenocysteine metabolic process	2	427	57	13691	0.6993	0.988896	1.12503	GO:0016259	1.00329e+17
	cellular transition metal ion homeostasis	2	427	57	13691	0.6993	0.988896	1.12503	GO:0046916	1.00349e+17
	blastocyst development	2	427	57	13691	0.6993	0.988896	1.12503	GO:0001824	1.00329e+17
	ovulation cycle process	2	427	57	13691	0.6993	0.988896	1.12503	GO:0022602	1.00338e+17
	neuron fate commitment	2	427	57	13691	0.6993	0.988896	1.12503	GO:0048663	1.00347e+17
	regulation of cation channel activity	2	427	57	13691	0.6993	0.988896	1.12503	GO:2001257	1.00352e+17
	organic anion transport	8	427	229	13691	0.7004	0.989172	1.12011	GO:0015711	1.00354e+71
	glycosylation	8	427	229	13691	0.7004	0.989172	1.12011	GO:0070085	1.00344e+71
	cellular protein metabolic process	81	427	2494	13691	0.7026	0.989172	1.04135	GO:0044267	100342872,100356835,100344390,100349860,100328764,100337894,100353122,100353253,100339324,100347554,100355458,100354982,100339579,100343598,100352051,100351185,100347277,100349092,100343355,100339914,100346051,100344782,100358974,100341981,100340993,100359213,100354727,100009529,100352341,100354959,100355650,100357382,100351411,100351465,100352059,100339160,100328757,100348663,100354082,100348432…
	methylation	8	427	232	13691	0.7032	0.989172	1.10563	GO:0032259	1.0034e+71
	response to BMP	2	427	58	13691	0.7035	0.989172	1.10563	GO:0071772	1.00348e+17
	transforming growth factor beta receptor signaling pathway	2	427	58	13691	0.7035	0.989172	1.10563	GO:0007179	1.00356e+17
	cellular response to light stimulus	2	427	58	13691	0.7035	0.989172	1.10563	GO:0071482	1.00351e+17
	cell cycle phase	2	427	58	13691	0.7035	0.989172	1.10563	GO:0022403	1.00329e+17
	cellular response to BMP stimulus	2	427	58	13691	0.7035	0.989172	1.10563	GO:0071773	1.00348e+17
	cell projection morphogenesis	18	427	538	13691	0.7051	0.990067	1.07275	GO:0048858	1.00356e+161
	ribose phosphate metabolic process	8	427	235	13691	0.7063	0.990067	1.09151	GO:0019693	1.00358e+71
	response to peptide hormone	8	427	236	13691	0.7073	0.990067	1.08689	GO:0043434	1.00356e+71
	chemical homeostasis	15	427	557	13691	0.7076	0.990067	0.863462	GO:0048878	1.00346e+134
	positive regulation of cyclic nucleotide biosynthetic process	2	427	59	13691	0.7077	0.990067	1.08689	GO:0030804	1.00355e+17
	regulation of striated muscle cell differentiation	2	427	59	13691	0.7077	0.990067	1.08689	GO:0051153	1.00347e+17
	cellular amino acid biosynthetic process	2	427	59	13691	0.7077	0.990067	1.08689	GO:0008652	1.00349e+17
	neuropeptide signaling pathway	2	427	59	13691	0.7077	0.990067	1.08689	GO:0007218	1.00009e+17
	ncRNA processing	8	427	237	13691	0.7085	0.990093	1.0823	GO:0034470	1.00359e+71
	positive regulation of secretion by cell	6	427	240	13691	0.7095	0.990093	0.801581	GO:1903532	1.00353e+53
	regulation of cellular component size	6	427	243	13691	0.7095	0.990093	0.791685	GO:0032535	1.00355e+53
	regulation of cell morphogenesis involved in differentiation	6	427	241	13691	0.7095	0.990093	0.798255	GO:0010769	1.0001e+53
	unsaturated fatty acid metabolic process	2	427	60	13691	0.7119	0.990473	1.06877	GO:0033559	1.00354e+17
	negative regulation of lipid metabolic process	2	427	60	13691	0.7119	0.990473	1.06877	GO:0045833	1.00356e+17
	feeding behavior	2	427	60	13691	0.7119	0.990473	1.06877	GO:0007631	1.00355e+17
	positive regulation of secretion	6	427	253	13691	0.712	0.990473	0.760393	GO:0051047	1.00353e+53
	regulation of actin filament-based process	6	427	253	13691	0.712	0.990473	0.760393	GO:0032970	1.00352e+53
	regulation of localization	58	427	1772	13691	0.7144	0.991832	1.04947	GO:0032879	100342872,100352030,100349860,100356214,100355553,100353941,100337894,100349135,100354365,100347511,100328763,100351753,100354982,100351858,100357394,100338148,100009124,100344685,100349021,100101603,100328898,100346186,100350821,100349539,100356594,100009295,100347277,108175354,100347160,100355950,100345717,100009193,100358386,100009275,100355204,100352862,100345006,100009529,100348637,100354727…
	negative regulation of nitrogen compound metabolic process	31	427	1075	13691	0.7149	0.991832	0.924614	GO:0051172	100346517,100341565,100356214,100009193,100346914,100353941,100353122,100356656,100347511,100345006,100350642,100328701,100353693,100339102,100347047,100343670,100348465,100350824,100358558,100349219,100346717,100347367,100356232,100352777,100354345,100339934,100352192,100009361,100349475,100345229,100358894
	biological phase	2	427	61	13691	0.7161	0.991832	1.05125	GO:0044848	1.00329e+17
	selenium compound metabolic process	2	427	61	13691	0.7161	0.991832	1.05125	GO:0001887	1.00329e+17
	regulation of gliogenesis	2	427	61	13691	0.7161	0.991832	1.05125	GO:0014013	1.00345e+17
	regulation of DNA biosynthetic process	2	427	61	13691	0.7161	0.991832	1.05125	GO:2000278	1.00348e+17
	regulation of carbohydrate biosynthetic process	2	427	61	13691	0.7161	0.991832	1.05125	GO:0043255	1.00355e+17
	regionalization	9	427	263	13691	0.7199	0.994072	1.09722	GO:0003002	1.00347e+80
	positive regulation of cellular protein localization	9	427	263	13691	0.7199	0.994072	1.09722	GO:1903829	1.0034e+80
	reactive oxygen species metabolic process	2	427	62	13691	0.7204	0.994072	1.0343	GO:0072593	1.00344e+17
	membrane budding	2	427	62	13691	0.7204	0.994072	1.0343	GO:0006900	1.0035e+17
	extrinsic apoptotic signaling pathway	2	427	62	13691	0.7204	0.994072	1.0343	GO:0097191	1.00351e+17
	regulation of cytokine biosynthetic process	2	427	62	13691	0.7204	0.994072	1.0343	GO:0042035	1.00358e+17
	positive regulation of signaling	37	427	1129	13691	0.7213	0.994696	1.05079	GO:0023056	100346517,100342872,100328700,100356214,100355487,100354982,103350744,100351858,100357394,100009124,100353676,100349021,100357457,100356059,100358558,100328898,100346186,100346402,100341419,100349539,100356594,100346106,100355950,100328897,100356265,100351833,100343537,100349102,100009193,100009275,100339659,100343913,100353071,100340021,100348486,100353357,100342672
	positive regulation of cell communication	38	427	1152	13691	0.7232	0.996153	1.05764	GO:0010647	100346517,100342872,100328700,100356214,100355487,100354982,103350744,100351858,100357394,100009124,100353676,100349021,100357457,100356059,100358558,100328898,100346186,100346402,100341419,100349539,100356449,100356594,100346106,100355950,100328897,100356265,100351833,100343537,100349102,100009193,100009275,100339659,100343913,100353071,100340021,100348486,100353357,100342672
	protein modification process	63	427	1936	13691	0.7244	0.996153	1.04338	GO:0036211	100342872,100356835,100346101,100344390,100346705,100349860,100328764,100356214,100337894,100354365,100345883,100353253,100339324,100347511,100340872,100355458,100354982,100339579,103346344,100338148,100343598,100350579,108178174,100338656,100352051,100343076,100351185,100008622,100343850,100347277,100349092,100343355,100357535,100339064,100346051,100347484,100358974,100349102,100341981,100340993…
	cellular protein modification process	63	427	1936	13691	0.7244	0.996153	1.04338	GO:0006464	100342872,100356835,100346101,100344390,100346705,100349860,100328764,100356214,100337894,100354365,100345883,100353253,100339324,100347511,100340872,100355458,100354982,100339579,103346344,100338148,100343598,100350579,108178174,100338656,100352051,100343076,100351185,100008622,100343850,100347277,100349092,100343355,100357535,100339064,100346051,100347484,100358974,100349102,100341981,100340993…
	protein localization	38	427	1162	13691	0.7249	0.996153	1.04854	GO:0008104	100346517,100344135,100328764,100353941,100354365,100341444,100355487,100349185,100341055,100354982,100350055,103350744,103346566,100359066,100350842,100356059,100358558,100345112,100355311,100355375,100351856,100351284,100346402,100340545,100356449,100343850,100356594,100346106,108175354,100328897,100339064,100358386,100341454,100009529,100355650,100328757,100344221,100347926
	positive regulation of intracellular transport	9	427	269	13691	0.7251	0.996153	1.07275	GO:0032388	1.0034e+80
	symbiosis, encompassing mutualism through parasitism	7	427	286	13691	0.7284	0.996153	0.784764	GO:0044403	1.00329e+62
	interspecies interaction between organisms	7	427	286	13691	0.7284	0.996153	0.784764	GO:0044419	1.00329e+62
	positive regulation of cell adhesion	10	427	287	13691	0.7301	0.996153	1.11719	GO:0045785	1.00349e+89
	multi-organism process	41	427	1256	13691	0.7338	0.996153	1.04665	GO:0051704	100346517,100356835,100349860,100356214,100354037,100352905,100353941,100354365,100348421,100351753,100350994,100008830,100338148,100009124,100352051,103350153,100350244,100356594,100359014,100346106,100357958,108175354,100346051,100341981,100009193,100009275,100359296,100338134,100352256,100354727,100342486,100357954,100345808,100355650,100345067,100349219,100356232,100328757,100350600,100356141…
	organelle organization	69	427	2134	13691	0.7351	0.996153	1.03672	GO:0006996	100347778,100344135,100328764,100348421,100353253,100339324,100343681,100354982,100350994,100339579,100342023,100352051,100356059,100346199,100357055,100357958,100358386,100341981,100354727,100338438,100352341,100340954,100347510,100338853,100340835,100339160,100328757,100344221,100357776,100345229,100344788,100345455,100328700,100356214,100353941,100345883,100354365,100340872,100350401,100350642…
	protein targeting to nucleus	3	427	77	13691	0.736	0.996153	1.24922	GO:0044744	1.00329e+26
	single-organism nuclear import	3	427	77	13691	0.736	0.996153	1.24922	GO:1902593	1.00329e+26
	reproductive structure development	10	427	297	13691	0.736	0.996153	1.07957	GO:0048608	1.00347e+89
	protein import into nucleus	3	427	77	13691	0.736	0.996153	1.24922	GO:0006606	1.00329e+26
	positive regulation of intracellular signal transduction	23	427	691	13691	0.7361	0.996153	1.06723	GO:1902533	1.00343e+206
	positive regulation of transmembrane receptor protein serine/threonine kinase signaling pathway	3	427	79	13691	0.7391	0.996153	1.21759	GO:0090100	1.00347e+26
	regulation of cyclic nucleotide biosynthetic process	3	427	79	13691	0.7391	0.996153	1.21759	GO:0030802	1.00345e+26
	reproductive system development	10	427	301	13691	0.7391	0.996153	1.06522	GO:0061458	1.00347e+89
	positive regulation of nervous system development	8	427	307	13691	0.7399	0.996153	0.835524	GO:0051962	1.00356e+71
	cellular response to organic cyclic compound	8	427	308	13691	0.7399	0.996153	0.832811	GO:0071407	1.00358e+71
	regulation of body fluid levels	8	427	310	13691	0.7401	0.996153	0.827438	GO:0050878	1.00344e+71
	cellular component assembly	39	427	1334	13691	0.7402	0.996153	0.937381	GO:0022607	100347778,100344135,100328700,100349809,100354365,100348421,100350648,100343681,100349538,100354982,100338148,100356059,100355311,100343841,100343850,100358894,100009295,100357055,100344140,100346106,100344782,100341981,100009193,100355204,100345006,100009529,100354727,100126071,100350117,100343670,100345067,100349219,100357045,100328757,100353304,100350600,100356141,100357776,100344221
	nitrogen compound transport	8	427	311	13691	0.7403	0.996153	0.824778	GO:0071705	1.0035e+71
	cell morphogenesis	24	427	719	13691	0.7407	0.996153	1.07026	GO:0000902	1.00347e+215
	cell-matrix adhesion	3	427	80	13691	0.7408	0.996153	1.20237	GO:0007160	1.0034e+26
	negative regulation of homeostatic process	3	427	80	13691	0.7408	0.996153	1.20237	GO:0032845	1.00351e+26
	secretion	8	427	319	13691	0.7422	0.996153	0.804094	GO:0046903	1.00347e+71
	cytokine production	3	427	81	13691	0.7425	0.996153	1.18753	GO:0001816	1.00347e+26
	axonogenesis	11	427	321	13691	0.7442	0.996153	1.09874	GO:0007409	1.00356e+98
	negative regulation of immune response	3	427	82	13691	0.7443	0.996153	1.17305	GO:0050777	1.00354e+26
	nuclear import	3	427	82	13691	0.7443	0.996153	1.17305	GO:0051170	1.00329e+26
	epidermal growth factor receptor signaling pathway	3	427	82	13691	0.7443	0.996153	1.17305	GO:0007173	1.00356e+26
	regulation of nucleic acid-templated transcription	76	427	2353	13691	0.7448	0.996153	1.03562	GO:1903506	100338685,100346914,100328776,100353122,100347851,100339324,100355323,100348935,100339579,100353693,100352051,100358558,100328898,100344858,100341419,100347277,100341565,100338924,100339283,100351444,100354727,100338438,100352341,100347010,100338132,100339102,100338161,100347367,100356232,100348486,100009361,100345229,100350628,100345455,100346517,100353388,100356214,100353941,100345883,100349135…
	cell cycle	21	427	752	13691	0.7453	0.996153	0.895383	GO:0007049	1.00356e+188
	regulation of RNA biosynthetic process	76	427	2362	13691	0.7455	0.996153	1.03167	GO:2001141	100338685,100346914,100328776,100353122,100347851,100339324,100355323,100348935,100339579,100353693,100352051,100358558,100328898,100344858,100341419,100347277,100341565,100338924,100339283,100351444,100354727,100338438,100352341,100347010,100338132,100339102,100338161,100347367,100356232,100348486,100009361,100345229,100350628,100345455,100346517,100353388,100356214,100353941,100345883,100349135…
	positive regulation of purine nucleotide metabolic process	3	427	83	13691	0.7461	0.996153	1.15891	GO:1900544	1.00355e+26
	phosphatidylinositol metabolic process	3	427	83	13691	0.7461	0.996153	1.15891	GO:0046488	1.00343e+26
	sulfur compound biosynthetic process	3	427	83	13691	0.7461	0.996153	1.15891	GO:0044272	1.00338e+26
	nuclear-transcribed mRNA catabolic process, nonsense-mediated decay	3	427	83	13691	0.7461	0.996153	1.15891	GO:0000184	1.00329e+26
	fat cell differentiation	3	427	83	13691	0.7461	0.996153	1.15891	GO:0045444	1.00346e+26
	positive regulation of nucleotide metabolic process	3	427	83	13691	0.7461	0.996153	1.15891	GO:0045981	1.00355e+26
	negative regulation of protein secretion	3	427	83	13691	0.7461	0.996153	1.15891	GO:0050709	1.00346e+26
	ncRNA metabolic process	11	427	327	13691	0.7473	0.996153	1.07858	GO:0034660	1.00359e+98
	single organism cell adhesion	11	427	334	13691	0.7518	0.996153	1.05597	GO:0098602	1.00344e+98
	modification-dependent macromolecule catabolic process	9	427	339	13691	0.7518	0.996153	0.851236	GO:0043632	1.00349e+80
	glycosaminoglycan metabolic process	3	427	86	13691	0.752	0.996153	1.11848	GO:0030203	1.00357e+26
	positive regulation of protein import	3	427	86	13691	0.752	0.996153	1.11848	GO:1904591	1.0034e+26
	positive regulation of phosphate metabolic process	26	427	791	13691	0.7522	0.996153	1.05391	GO:0045937	100342872,100355950,100328897,100356265,100356214,100009193,100343913,100354727,100348637,103350744,100357954,100357394,100353071,100352340,108176016,100353676,100347904,100349219,100328898,100346186,100355375,100342672,100009357,100343850,100356594,100346106
	positive regulation of phosphorus metabolic process	26	427	791	13691	0.7522	0.996153	1.05391	GO:0010562	100342872,100355950,100328897,100356265,100356214,100009193,100343913,100354727,100348637,103350744,100357954,100357394,100353071,100352340,108176016,100353676,100347904,100349219,100328898,100346186,100355375,100342672,100009357,100343850,100356594,100346106
	embryonic organ development	9	427	347	13691	0.7528	0.996153	0.831611	GO:0048568	1.00347e+80
	negative regulation of signal transduction	23	427	807	13691	0.7539	0.996153	0.913822	GO:0009968	1.00356e+206
	zymogen activation	3	427	87	13691	0.754	0.996153	1.10563	GO:0031638	1.0035e+26
	synapse organization	3	427	87	13691	0.754	0.996153	1.10563	GO:0050808	1.00357e+26
	cell growth	3	427	87	13691	0.754	0.996153	1.10563	GO:0016049	1.00349e+26
	small GTPase mediated signal transduction	12	427	350	13691	0.7544	0.996153	1.09931	GO:0007264	1.00356e+107
	ribonucleoside biosynthetic process	3	427	88	13691	0.7561	0.996153	1.09306	GO:0042455	1.00352e+26
	nucleoside biosynthetic process	3	427	89	13691	0.7582	0.996153	1.08078	GO:0009163	1.00352e+26
	positive regulation of cell-substrate adhesion	3	427	89	13691	0.7582	0.996153	1.08078	GO:0010811	1.00339e+26
	organelle assembly	10	427	373	13691	0.7623	0.996153	0.859604	GO:0070925	1.00344e+89
	maintenance of location	3	427	91	13691	0.7626	0.996153	1.05703	GO:0051235	1.00346e+26
	protein-DNA complex assembly	3	427	91	13691	0.7626	0.996153	1.05703	GO:0065004	1.00358e+26
	hydrogen ion transmembrane transport	3	427	91	13691	0.7626	0.996153	1.05703	GO:1902600	1.0035e+26
	nucleosome organization	3	427	91	13691	0.7626	0.996153	1.05703	GO:0034728	1.0035e+26
	chromatin assembly or disassembly	3	427	91	13691	0.7626	0.996153	1.05703	GO:0006333	1.0035e+26
	glycosyl compound biosynthetic process	3	427	91	13691	0.7626	0.996153	1.05703	GO:1901659	1.00352e+26
	regulation of protein serine/threonine kinase activity	10	427	378	13691	0.7628	0.996153	0.848234	GO:0071900	1.00356e+89
	response to stimulus	179	427	5642	13691	0.7649	0.996153	1.01725	GO:0050896	100342872,100341084,100347778,100355553,100347554,100008874,100349185,100351753,100356666,100350994,100350055,100009124,100348750,100356059,100338332,100346186,100344858,100352526,100356265,100358386,100341981,100356840,100354702,100009529,100339102,100352510,100357382,100338161,100343761,100347367,100339160,100348663,100340067,100328755,100352466,100357960,100339523,100354037,100340872,100346928…
	protein deubiquitination	3	427	92	13691	0.7649	0.996153	1.04554	GO:0016579	1.00346e+26
	ammonium ion metabolic process	3	427	93	13691	0.7671	0.996153	1.0343	GO:0097164	1.00348e+26
	vascular endothelial growth factor receptor signaling pathway	3	427	93	13691	0.7671	0.996153	1.0343	GO:0048010	1.00356e+26
	translation	13	427	393	13691	0.7687	0.996153	1.06062	GO:0006412	1.0034e+116
	formation of primary germ layer	3	427	94	13691	0.7694	0.996153	1.02329	GO:0001704	1.00009e+26
	ERBB signaling pathway	3	427	94	13691	0.7694	0.996153	1.02329	GO:0038127	1.00356e+26
	organic substance biosynthetic process	53	427	1777	13691	0.7702	0.996153	0.956303	GO:1901576	100346101,100344390,100354365,100353122,100342333,100347511,100348935,100340872,100355458,100339579,103350744,100351196,100354704,100343390,100356921,100339295,100351185,100343505,100338188,100328686,100344140,100357535,100339914,100341164,100341981,100353966,100346999,100351617,100338902,100353654,100354727,100352341,100358522,100354413,100349062,100126071,100349389,100347047,100338181,100355650…
	protein localization to organelle	11	427	408	13691	0.7716	0.996153	0.86445	GO:0033365	1.03347e+98
	muscle cell development	2	427	98	13691	0.7717	0.996153	0.654352	GO:0055001	1.00353e+17
	male sex differentiation	2	427	98	13691	0.7717	0.996153	0.654352	GO:0046661	1.00009e+17
	regulation of phosphatase activity	2	427	98	13691	0.7717	0.996153	0.654352	GO:0010921	1.00349e+17
	signal transduction by p53 class mediator	2	427	97	13691	0.7717	0.996153	0.661098	GO:0072331	1.00353e+17
	regulation of osteoblast differentiation	2	427	97	13691	0.7717	0.996153	0.661098	GO:0045667	1.00356e+17
	positive regulation of proteolysis involved in cellular protein catabolic process	2	427	98	13691	0.7717	0.996153	0.654352	GO:1903052	1.00356e+17
	learning	2	427	99	13691	0.7719	0.996153	0.647742	GO:0007612	1.00009e+17
	regulation of stem cell differentiation	2	427	99	13691	0.7719	0.996153	0.647742	GO:2000736	1.00329e+17
	cellular lipid catabolic process	2	427	100	13691	0.7721	0.996153	0.641265	GO:0044242	1.00349e+17
	purine nucleotide biosynthetic process	2	427	100	13691	0.7721	0.996153	0.641265	GO:0006164	1.00357e+17
	DNA packaging	2	427	100	13691	0.7721	0.996153	0.641265	GO:0006323	1.00358e+17
	protein N-linked glycosylation	2	427	101	13691	0.7723	0.996153	0.634915	GO:0006487	1.00342e+17
	embryonic epithelial tube formation	2	427	101	13691	0.7723	0.996153	0.634915	GO:0001838	1.00349e+17
	neurotrophin TRK receptor signaling pathway	2	427	101	13691	0.7723	0.996153	0.634915	GO:0048011	1.00356e+17
	positive regulation of stress-activated MAPK cascade	2	427	101	13691	0.7723	0.996153	0.634915	GO:0032874	1.00357e+17
	regulation of cytosolic calcium ion concentration	2	427	101	13691	0.7723	0.996153	0.634915	GO:0051480	1.00353e+17
	spermatid development	2	427	102	13691	0.7727	0.996153	0.628691	GO:0007286	1.00338e+17
	response to UV	2	427	102	13691	0.7727	0.996153	0.628691	GO:0009411	1.00351e+17
	negative regulation of protein catabolic process	2	427	102	13691	0.7727	0.996153	0.628691	GO:0042177	1.00009e+17
	positive regulation of stress-activated protein kinase signaling cascade	2	427	102	13691	0.7727	0.996153	0.628691	GO:0070304	1.00357e+17
	regulation of cellular catabolic process	11	427	416	13691	0.773	0.996153	0.847826	GO:0031329	1.00348e+98
	insulin receptor signaling pathway	2	427	103	13691	0.7731	0.996153	0.622587	GO:0008286	1.00356e+17
	organic hydroxy compound biosynthetic process	2	427	103	13691	0.7731	0.996153	0.622587	GO:1901617	1.00356e+17
	epithelial tube formation	2	427	103	13691	0.7731	0.996153	0.622587	GO:0072175	1.00349e+17
	cellular carbohydrate metabolic process	2	427	103	13691	0.7731	0.996153	0.622587	GO:0044262	1.00304e+17
	regulation of lymphocyte differentiation	2	427	103	13691	0.7731	0.996153	0.622587	GO:0045619	1.00354e+17
	cell-cell junction organization	2	427	104	13691	0.7735	0.996153	0.616601	GO:0045216	1.0001e+17
	cell maturation	2	427	104	13691	0.7735	0.996153	0.616601	GO:0048469	1.00338e+17
	cellular response to nutrient levels	2	427	104	13691	0.7735	0.996153	0.616601	GO:0031669	1.00346e+17
	spermatid differentiation	2	427	105	13691	0.774	0.996153	0.610728	GO:0048515	1.00338e+17
	regulation of cell cycle G1/S phase transition	2	427	106	13691	0.7746	0.996153	0.604967	GO:1902806	1.00353e+17
	negative regulation of metabolic process	56	427	1880	13691	0.7751	0.996153	0.955075	GO:0009892	100346517,100349318,100328700,100356214,100354037,100356658,100346914,100353941,100354365,100353122,100339324,100347511,100349185,100350642,100351753,100354982,100353693,100351858,100359066,100358558,100352777,100352192,100349539,100358894,100009295,100349149,108175354,100341565,100343715,100009193,100358386,100340993,100356656,100345006,100354727,100328701,100009098,100350411,100009047,100339102…
	neurotrophin signaling pathway	2	427	107	13691	0.7752	0.996153	0.599313	GO:0038179	1.00356e+17
	regulation of gene expression, epigenetic	2	427	108	13691	0.7759	0.996153	0.593764	GO:0040029	1.00355e+17
	regulation of cytokine production	14	427	423	13691	0.7762	0.996153	1.06119	GO:0001817	1.00346e+125
	negative regulation of nucleobase-containing compound metabolic process	29	427	994	13691	0.7766	0.996153	0.935446	GO:0045934	100346517,100341565,100356214,100009193,100346914,100353941,100353122,100356656,100347511,100345006,100350642,100328701,100353693,100339102,100347047,100348465,100358558,100349219,100347367,100346717,100356232,100352777,100354345,100339934,100352192,100009361,100349475,100345229,100358894
	establishment of vesicle localization	2	427	109	13691	0.7767	0.996153	0.588316	GO:0051650	1.00341e+17
	fertilization	2	427	109	13691	0.7767	0.996153	0.588316	GO:0009566	1.00009e+17
	purine-containing compound biosynthetic process	2	427	109	13691	0.7767	0.996153	0.588316	GO:0072522	1.00357e+17
	regulation of cellular carbohydrate metabolic process	2	427	109	13691	0.7767	0.996153	0.588316	GO:0010675	1.00355e+17
	regulation of neurotransmitter levels	2	427	109	13691	0.7767	0.996153	0.588316	GO:0001505	1.00348e+17
	membrane lipid metabolic process	2	427	110	13691	0.7775	0.996153	0.582968	GO:0006643	1.00353e+17
	mitotic cell cycle checkpoint	4	427	110	13691	0.7792	0.996153	1.16594	GO:0007093	1.00353e+35
	regulation of muscle cell differentiation	4	427	110	13691	0.7792	0.996153	1.16594	GO:0051147	1.00347e+35
	negative regulation of response to stimulus	33	427	1020	13691	0.7795	0.996153	1.03734	GO:0048585	100352030,100356214,100356658,100353941,100339324,100008874,100328763,100349369,100351858,100359066,100349021,100350842,100346186,100328686,100346106,108175354,100355950,100009193,100338924,100340993,100009529,100354727,100353005,100357954,100339102,100347047,100343670,100347904,100357227,100357382,100345748,100337764,100356979
	cellular response to biotic stimulus	4	427	111	13691	0.7802	0.996153	1.15543	GO:0071216	1.00355e+35
	positive regulation of multicellular organismal process	34	427	1042	13691	0.7809	0.996153	1.04621	GO:0051240	100346517,100353941,100349135,100354982,100351753,100357394,100352172,100009124,100343076,100356059,100328898,100346186,100355375,100350821,100356594,100328686,100347277,100356265,100328897,100358386,100338924,100009275,100355155,100339283,100348637,100354727,100352256,100353005,100357954,100345896,100343670,100357227,100349219,100348486
	activation of innate immune response	4	427	112	13691	0.7812	0.996153	1.14512	GO:0002218	1.00346e+35
	embryonic appendage morphogenesis	4	427	112	13691	0.7812	0.996153	1.14512	GO:0035113	1.00329e+35
	negative regulation of protein serine/threonine kinase activity	4	427	112	13691	0.7812	0.996153	1.14512	GO:0071901	1.00359e+35
	embryonic limb morphogenesis	4	427	112	13691	0.7812	0.996153	1.14512	GO:0030326	1.00329e+35
	intracellular receptor signaling pathway	4	427	112	13691	0.7812	0.996153	1.14512	GO:0030522	1.00009e+35
	protein import	4	427	113	13691	0.7822	0.996153	1.13498	GO:0017038	1.00329e+35
	tRNA metabolic process	4	427	113	13691	0.7822	0.996153	1.13498	GO:0006399	1.0034e+35
	meiotic cell cycle process	4	427	113	13691	0.7822	0.996153	1.13498	GO:1903046	1.00338e+35
	response to tumor necrosis factor	4	427	113	13691	0.7822	0.996153	1.13498	GO:0034612	1.00346e+35
	positive regulation of peptidyl-tyrosine phosphorylation	4	427	113	13691	0.7822	0.996153	1.13498	GO:0050731	1.00356e+35
	negative regulation of biosynthetic process	31	427	1060	13691	0.7827	0.996153	0.937698	GO:0009890	100346517,100341565,100356214,100009193,100346914,100353941,100353122,100356656,100347511,100345006,100328701,100353693,100339102,100343670,100347047,100338853,100345017,100348465,100350824,100358558,100346717,100347367,100356232,100352777,100354345,100339934,100352192,100009361,100349475,100345229,100349149
	macromolecule modification	66	427	2049	13691	0.7829	0.996153	1.03278	GO:0043412	100342872,100356835,100344390,100349860,100328764,100337894,100353253,100339324,100355458,100354982,100339579,100343598,100352051,100351185,100347277,100349092,100343355,100346051,100358974,100341981,100340993,100359213,100354727,100009529,100352341,100354959,100351411,100351465,100352059,100339160,100348663,100354082,100352854,100356648,100346101,100346705,100356214,100345883,100354365,100340872…
	negative regulation of response to wounding	4	427	114	13691	0.7833	0.996153	1.12503	GO:1903035	1.00344e+35
	regulation of histone modification	4	427	114	13691	0.7833	0.996153	1.12503	GO:0031056	1.00355e+35
	ameboidal-type cell migration	4	427	115	13691	0.7844	0.996982	1.11524	GO:0001667	1.00339e+35
	regulation of cytokine secretion	4	427	116	13691	0.7856	0.997688	1.10563	GO:0050707	1.00346e+35
	hormone-mediated signaling pathway	4	427	117	13691	0.7868	0.997688	1.09618	GO:0009755	1.00009e+35
	protein-DNA complex subunit organization	4	427	117	13691	0.7868	0.997688	1.09618	GO:0071824	1.0035e+35
	adult behavior	4	427	117	13691	0.7868	0.997688	1.09618	GO:0030534	1.00355e+35
	cellular macromolecule biosynthetic process	36	427	1110	13691	0.7872	0.997688	1.03989	GO:0034645	100346101,100344390,100353122,100342333,100347511,100348935,100340872,100339579,103350744,100351196,100343390,100356921,100339295,100351185,100328686,100344140,100339914,100341981,100346999,100353966,100353654,100338902,100354727,100352341,100358522,100354413,100349389,100338181,100355650,100349219,100351465,100328757,100337764,100345229,100348432,108176782
	negative regulation of neuron differentiation	4	427	118	13691	0.7881	0.998141	1.08689	GO:0045665	1.0001e+35
	cellular response to fibroblast growth factor stimulus	4	427	119	13691	0.7893	0.998141	1.07776	GO:0044344	1.00356e+35
	translational initiation	4	427	119	13691	0.7893	0.998141	1.07776	GO:0006413	1.00329e+35
	macromolecule biosynthetic process	37	427	1145	13691	0.7903	0.998141	1.0361	GO:0009059	100346101,100344390,100354365,100353122,100342333,100347511,100348935,100340872,100339579,103350744,100351196,100343390,100356921,100339295,100351185,100328686,100344140,100339914,100341981,100353966,100346999,100353654,100338902,100354727,100352341,100358522,100354413,100349389,100338181,100355650,100349219,100351465,100328757,100337764,100345229,100348432,108176782
	regulation of microtubule depolymerization	4	427	120	13691	0.7907	0.998141	1.06877	GO:0031114	1.00329e+35
	regulation of leukocyte mediated immunity	4	427	120	13691	0.7907	0.998141	1.06877	GO:0002703	1.00356e+35
	response to fibroblast growth factor	4	427	120	13691	0.7907	0.998141	1.06877	GO:0071774	1.00356e+35
	negative regulation of secretion by cell	4	427	121	13691	0.792	0.998714	1.05994	GO:1903531	1.00346e+35
	regulation of cell adhesion	14	427	498	13691	0.7932	0.998714	0.901376	GO:0030155	1.00359e+125
	regulation of catabolic process	14	427	502	13691	0.7933	0.998714	0.894194	GO:0009894	1.00348e+125
	enzyme linked receptor protein signaling pathway	14	427	503	13691	0.7934	0.998714	0.892416	GO:0007167	1.00343e+125
	cardiac chamber development	4	427	122	13691	0.7934	0.998714	1.05125	GO:0003205	1.00347e+35
	negative regulation of cell activation	4	427	123	13691	0.7948	0.99948	1.04271	GO:0050866	1.00359e+35
	negative regulation of cell-cell adhesion	4	427	124	13691	0.7963	0.99948	1.0343	GO:0022408	1.00359e+35
	regulation of chromatin modification	4	427	124	13691	0.7963	0.99948	1.0343	GO:1903308	1.00355e+35
	response to hormone	17	427	521	13691	0.7974	0.99948	1.04621	GO:0009725	1.00356e+152
	negative regulation of MAPK cascade	4	427	125	13691	0.7977	0.99948	1.02602	GO:0043409	1.00359e+35
	single-organism membrane organization	17	427	525	13691	0.7988	0.99948	1.03824	GO:0044802	1.00344e+152
	tissue homeostasis	4	427	126	13691	0.7992	0.99948	1.01788	GO:0001894	1.00344e+35
	nitrogen compound metabolic process	81	427	2532	13691	0.8002	0.99948	1.02572	GO:0006807	100350785,100353122,100348421,100348935,100349185,100351753,100339579,100355997,100357534,100339832,100339295,100348937,100351185,100343505,100338188,100341419,100352526,100354442,100358529,100343715,100339914,100351617,100352256,100354702,100348637,100352341,100126071,100339913,100328743,100355650,100357382,100351465,100352973,100328757,100356141,100348432,100345229,100344788,100356979,100348732…
	nuclear-transcribed mRNA catabolic process	3	427	128	13691	0.8007	0.99948	0.751482	GO:0000956	1.00329e+26
	positive regulation of MAP kinase activity	3	427	130	13691	0.8007	0.99948	0.739921	GO:0043406	1.00356e+26
	striated muscle cell differentiation	3	427	129	13691	0.8007	0.99948	0.745657	GO:0051146	1.00353e+26
	gliogenesis	3	427	132	13691	0.8009	0.99948	0.72871	GO:0042063	1.00353e+26
	regulation of ion homeostasis	3	427	133	13691	0.8011	0.99948	0.723231	GO:2000021	1.00352e+26
	transmembrane receptor protein serine/threonine kinase signaling pathway	3	427	134	13691	0.8013	0.99948	0.717834	GO:0007178	1.00356e+26
	positive regulation of hemopoiesis	3	427	135	13691	0.8016	0.99948	0.712516	GO:1903708	1.00355e+26
	regulation of transporter activity	3	427	136	13691	0.8019	0.99948	0.707277	GO:0032409	1.00352e+26
	mRNA catabolic process	3	427	137	13691	0.8022	0.99948	0.702115	GO:0006402	1.00329e+26
	steroid metabolic process	3	427	138	13691	0.8026	0.99948	0.697027	GO:0008202	1.00356e+26
	inner ear development	3	427	139	13691	0.803	0.99948	0.692012	GO:0048839	1.00347e+26
	positive regulation of macromolecule biosynthetic process	43	427	1326	13691	0.8031	0.99948	1.03976	GO:0010557	100346517,100349135,100353253,100339324,100354982,100339579,100353693,100009124,100352051,100350244,100358558,100328898,100344858,100341419,100352192,100356594,100358894,100328686,100346106,100340952,100009193,100355204,100339283,100348024,100354727,100340129,100352341,100357954,100338132,100340021,100348465,100345017,100347605,100355650,100349219,100338161,100347367,100348486,100353357,100356232…
	regulation of transcription from RNA polymerase II promoter	43	427	1331	13691	0.8035	0.99948	1.03585	GO:0006357	100346517,100356214,100346914,100353941,100349135,100347511,100339579,100353693,100351858,100338148,100352051,100350244,100328898,100352777,100344858,100341419,100352192,100356594,100358894,100328686,100346106,100347277,100328897,100341565,100340952,100009193,100356656,100339283,100354727,100347010,100339102,100347047,100345017,100347605,100349219,100338161,100346717,100353357,100356232,100339934…
	cell part morphogenesis	18	427	556	13691	0.8039	0.99948	1.03802	GO:0032990	1.00356e+161
	cellular macromolecule catabolic process	16	427	562	13691	0.8046	0.999791	0.912832	GO:0044265	1.00349e+143
	positive regulation of cytoskeleton organization	5	427	143	13691	0.8064	0.999918	1.12109	GO:0051495	1.0035e+44
	circulatory system development	19	427	581	13691	0.8072	0.999918	1.04854	GO:0072359	1.00347e+170
	cardiovascular system development	19	427	581	13691	0.8072	0.999918	1.04854	GO:0072358	1.00347e+170
	positive regulation of gene expression	45	427	1402	13691	0.8082	0.999918	1.02913	GO:0010628	100346517,100349135,100339324,100339579,100353693,100338148,100352051,100339832,100350244,100358558,100328898,100344858,100341419,100352192,100349539,100356594,100358894,100328686,100346106,100340952,100009193,100355204,100339283,100348024,100354727,100340129,100352341,100338132,100340021,100343670,100348465,100345017,100347605,100355650,100349219,100338161,100347367,100348486,100353357,100356232…
	positive regulation of I-kappaB kinase/NF-kappaB signaling	5	427	146	13691	0.8085	0.999918	1.09806	GO:0043123	1.0034e+44
	mesenchyme development	5	427	146	13691	0.8085	0.999918	1.09806	GO:0060485	1.00347e+44
	regulation of gene expression	91	427	2857	13691	0.8091	0.999918	1.02126	GO:0010468	100338685,100346914,100328776,100353122,100347851,100339324,100355323,100348935,100354982,100339579,100353693,100352051,100339832,100358558,100328898,100344858,100341419,100349539,100347277,100341565,100338924,100339283,100354727,100351444,100338438,100352341,100347010,100338132,100339102,100355650,100350824,100338161,100347367,100356232,100348486,100348663,100009361,100345229,100350628,100345455…
	cellular localization	46	427	1430	13691	0.8096	0.999918	1.0314	GO:0051641	100344135,100328764,100353941,100354365,100341444,100355487,100349185,100354982,100341055,103350744,100347641,103346566,100350842,100356059,100358558,100342122,100345112,100355311,100351284,100351856,100302676,100346402,100340545,100356449,100343850,100344140,100346106,108175354,100328897,100339064,100341981,100358386,100359296,100339659,100341454,100009529,100354727,100342486,100355650,100356232…
	positive regulation of hydrolase activity	17	427	595	13691	0.8096	0.999918	0.916092	GO:0051345	1.00343e+152
	homeostasis of number of cells	5	427	149	13691	0.811	0.999918	1.07595	GO:0048872	1.00355e+44
	limb development	5	427	149	13691	0.811	0.999918	1.07595	GO:0060173	1.00353e+44
	ribonucleoside monophosphate metabolic process	5	427	149	13691	0.811	0.999918	1.07595	GO:0009161	1.00349e+44
	anion transmembrane transport	5	427	149	13691	0.811	0.999918	1.07595	GO:0098656	1.0034e+44
	appendage development	5	427	149	13691	0.811	0.999918	1.07595	GO:0048736	1.00353e+44
	positive regulation of innate immune response	5	427	151	13691	0.8127	1	1.0617	GO:0045089	1.00346e+44
	regulation of protein import	5	427	152	13691	0.8137	1	1.05471	GO:1904589	1.0034e+44
	nucleoside phosphate biosynthetic process	5	427	153	13691	0.8146	1	1.04782	GO:1901293	1.00355e+44
	positive regulation of protein secretion	5	427	153	13691	0.8146	1	1.04782	GO:0050714	1.00353e+44
	cell cycle checkpoint	5	427	154	13691	0.8156	1	1.04101	GO:0000075	1.00356e+44
	regulation of ossification	5	427	156	13691	0.8176	1	1.02767	GO:0030278	1.00347e+44
	positive regulation of protein catabolic process	5	427	157	13691	0.8187	1	1.02112	GO:0045732	1.00356e+44
	response to abiotic stimulus	19	427	666	13691	0.8188	1	0.914717	GO:0009628	1.00347e+170
	localization	103	427	3380	13691	0.8198	1	0.977075	GO:0051179	100342872,100344135,100349860,100328764,100355487,100008874,100349185,100351753,100354982,100356536,100350055,100345792,100009124,100355641,100350842,100356059,100358558,100346186,100355375,100338775,100339936,100340545,100009441,100347277,100357958,108175354,100358386,100341981,100356840,100341454,100345006,100354727,100356200,100009529,100348637,100350735,100355650,100341976,100357227,100356232…
	regulation of peptidyl-tyrosine phosphorylation	4	427	162	13691	0.8208	1	0.791685	GO:0050730	1.00356e+35
	endosomal transport	4	427	163	13691	0.8208	1	0.786828	GO:0016197	1.00344e+35
	negative regulation of mitotic cell cycle	4	427	163	13691	0.8208	1	0.786828	GO:0045930	1.00353e+35
	lipid catabolic process	4	427	165	13691	0.8211	1	0.77729	GO:0016042	1.00351e+35
	regulation of blood circulation	4	427	165	13691	0.8211	1	0.77729	GO:1903522	1.00352e+35
	regulation of autophagy	4	427	165	13691	0.8211	1	0.77729	GO:0010506	1.00356e+35
	leukocyte aggregation	4	427	166	13691	0.8212	1	0.772608	GO:0070486	1.00353e+35
	extracellular matrix organization	4	427	169	13691	0.8219	1	0.758893	GO:0030198	1.00349e+35
	cellular response to endogenous stimulus	22	427	684	13691	0.822	1	1.03127	GO:0071495	1.00356e+197
	proteasome-mediated ubiquitin-dependent protein catabolic process	4	427	170	13691	0.8221	1	0.754429	GO:0043161	1.00356e+35
	anterior/posterior pattern specification	4	427	171	13691	0.8225	1	0.750017	GO:0009952	1.00347e+35
	extracellular structure organization	4	427	171	13691	0.8225	1	0.750017	GO:0043062	1.00349e+35
	regulation of synapse structure or activity	4	427	172	13691	0.8228	1	0.745657	GO:0050803	1.0035e+35
	negative regulation of cellular metabolic process	51	427	1707	13691	0.8233	1	0.957952	GO:0031324	100346517,100349318,100328700,100356214,100354037,100356658,100346914,100353941,100353122,100347511,100349185,100350642,100351753,100354982,100353693,100351858,100359066,100358558,100352777,100352192,100349539,100358894,100009295,100349149,108175354,100341565,100009193,100340993,100356656,100345006,100354727,100328701,100009098,100009047,100339102,100347047,100343670,100338853,100348465,100345017…
	regulation of cellular component organization	51	427	1711	13691	0.8234	1	0.955713	GO:0051128	100347778,100328700,100356214,100355553,100353941,100337894,100341444,100347511,100328763,100350642,100354982,100348781,100350440,100354864,100353693,100351858,100008830,100338148,100352051,100343076,100356059,100343841,100349539,100343850,100328686,100355364,100339064,100344782,100009193,100009275,100355204,100355155,100009529,100348637,100354727,100340129,100350121,100352340,100355879,100348465…
	regulation of protein localization	23	427	705	13691	0.8237	1	1.04603	GO:0032880	1.0035e+206
	positive regulation of phosphorylation	23	427	706	13691	0.8239	1	1.04455	GO:0042327	1.00343e+206
	negative regulation of protein kinase activity	4	427	175	13691	0.824	1	0.732874	GO:0006469	1.00359e+35
	negative regulation of cytoskeleton organization	6	427	174	13691	0.8244	1	1.10563	GO:0051494	1.00329e+53
	sex differentiation	6	427	177	13691	0.826	1	1.08689	GO:0007548	1.00338e+53
	heart morphogenesis	6	427	178	13691	0.8265	1	1.08078	GO:0003007	1.00347e+53
	mitotic nuclear division	6	427	181	13691	0.8283	1	1.06287	GO:0007067	1.00329e+53
	negative regulation of cellular protein metabolic process	22	427	759	13691	0.8297	1	0.929369	GO:0032269	1.00349e+197
	cellular divalent inorganic cation homeostasis	6	427	183	13691	0.8297	1	1.05125	GO:0072503	1.00353e+53
	muscle cell differentiation	6	427	184	13691	0.8303	1	1.04554	GO:0042692	1.00347e+53
	negative regulation of cell adhesion	6	427	186	13691	0.8318	1	1.0343	GO:0007162	1.00359e+53
	protein maturation	6	427	188	13691	0.8333	1	1.02329	GO:0051604	1.0035e+53
	cellular response to stimulus	142	427	4628	13691	0.8355	1	0.98379	GO:0051716	100342872,100341084,100347778,100008874,100349185,100351753,100356666,100350055,100009124,100348750,100356059,100338332,100346186,100344858,100356265,100358386,100356840,100354702,100009529,100352510,100338161,100339160,100348663,100340067,100328755,100352466,100357960,100340872,100346928,100347800,100356759,103350744,100344986,100345228,100350579,100354941,108178174,100353676,100349021,100350244…
	positive regulation of protein serine/threonine kinase activity	5	427	192	13691	0.8357	1	0.83498	GO:0071902	1.00356e+44
	multicellular organismal homeostasis	5	427	195	13691	0.8358	1	0.822134	GO:0048871	1.00344e+44
	cellular component assembly involved in morphogenesis	5	427	195	13691	0.8358	1	0.822134	GO:0010927	1.00344e+44
	cellular modified amino acid metabolic process	5	427	199	13691	0.8362	1	0.805609	GO:0006575	1.00329e+44
	cellular response to peptide	5	427	201	13691	0.8366	1	0.797593	GO:1901653	1.00356e+44
	positive regulation of protein modification process	27	427	835	13691	0.8371	1	1.03678	GO:0031401	100342872,100355950,100328897,100328700,100356265,100356214,100009193,100353941,100343913,100348637,100354727,103350744,100357954,100353693,100357394,100353071,100353676,100347904,100356059,100349219,100328898,100346186,100353357,100342672,100343850,100356594,100346106
	apoptotic signaling pathway	5	427	207	13691	0.8382	1	0.774474	GO:0097190	1.00351e+44
	regulation of T cell activation	7	427	208	13691	0.8393	1	1.07905	GO:0050863	1.00339e+62
	primary metabolic process	165	427	5227	13691	0.8399	1	1.01214	GO:0044238	100342872,100356835,100344390,100347778,100328764,100355553,100350701,100337894,100339324,100355487,100347554,100349185,100351753,100356666,100339579,100351196,100355641,100101603,100347984,100343505,100344858,100341419,100349092,100358529,100343537,100341981,100358974,100354702,100009529,100352341,100339913,100354959,100357382,100352059,100339160,100359256,100328757,100348663,100354082,100348432…
	renal system development	7	427	210	13691	0.8402	1	1.06877	GO:0072001	1.00353e+62
	macromolecular complex assembly	28	427	878	13691	0.8415	1	1.02252	GO:0065003	100347778,100344135,100328700,100344782,100009193,100349809,100341981,100354365,100355204,100350648,100354727,100349538,100338148,100350117,100126071,100345067,100349219,100355311,100328757,100356141,100357776,100344221,100343841,100343850,100358894,100009295,100344140,100346106
	cell division	7	427	215	13691	0.8426	1	1.04392	GO:0051301	1.00329e+62
	cytokine-mediated signaling pathway	7	427	216	13691	0.8432	1	1.03909	GO:0019221	1.00346e+62
	muscle tissue development	7	427	216	13691	0.8432	1	1.03909	GO:0060537	1.00347e+62
	regulation of leukocyte cell-cell adhesion	7	427	216	13691	0.8432	1	1.03909	GO:1903037	1.00339e+62
	regulation of innate immune response	7	427	217	13691	0.8437	1	1.0343	GO:0045088	1.00348e+62
	ribonucleotide metabolic process	7	427	221	13691	0.8462	1	1.01558	GO:0009259	1.00349e+62
	regulation of epithelial cell proliferation	6	427	225	13691	0.8474	1	0.85502	GO:0050678	1.00329e+53
	regulation of RNA metabolic process	78	427	2449	13691	0.8475	1	1.02121	GO:0051252	100338685,100346914,100328776,100353122,100347851,100339324,100355323,100348935,100339579,100353693,100352051,100339832,100358558,100328898,100344858,100341419,100347277,100341565,100338924,100339283,100351444,100354727,100338438,100352341,100347010,100338132,100339102,100338161,100347367,100356232,100348486,100009361,100345229,100350628,100345455,100346517,100353388,100356214,100353941,100345883…
	regulation of chromosome organization	6	427	235	13691	0.8485	1	0.818636	GO:0033044	1.00351e+53
	cellular metal ion homeostasis	6	427	237	13691	0.8489	1	0.811727	GO:0006875	1.00353e+53
	axon guidance	8	427	246	13691	0.8526	1	1.04271	GO:0007411	1.00356e+71
	negative regulation of cellular biosynthetic process	31	427	1047	13691	0.8532	1	0.949341	GO:0031327	100346517,100341565,100356214,100009193,100346914,100353941,100353122,100356656,100347511,100345006,100328701,100353693,100339102,100343670,100347047,100338853,100345017,100348465,100350824,100358558,100346717,100347367,100356232,100352777,100354345,100339934,100352192,100009361,100349475,100345229,100349149
	neuron projection guidance	8	427	248	13691	0.8534	1	1.0343	GO:0097485	1.00356e+71
	cellular nitrogen compound catabolic process	8	427	249	13691	0.8539	1	1.03014	GO:0044270	1.0034e+71
	negative regulation of proteolysis	8	427	249	13691	0.8539	1	1.03014	GO:0045861	1.00349e+71
	regulation of phosphorylation	34	427	1059	13691	0.854	1	1.02941	GO:0042325	100342872,100356835,100356214,100356658,100351753,103350744,100357394,100359066,100353676,100328898,100350903,100346186,100343850,100356594,100346106,100347160,108175354,100355950,100356265,100328897,100339064,100009193,100340993,100355204,100343913,100348637,100354727,100357954,100353071,100352340,108176016,100347904,100349219,100342672
	developmental growth	8	427	251	13691	0.8549	1	1.02194	GO:0048589	1.00009e+71
	immune effector process	8	427	251	13691	0.8549	1	1.02194	GO:0002252	1.00354e+71
	heterocycle catabolic process	8	427	254	13691	0.8564	1	1.00987	GO:0046700	1.0034e+71
	secretion by cell	7	427	256	13691	0.8569	1	0.876729	GO:0032940	1.00347e+62
	positive regulation of neurogenesis	7	427	257	13691	0.8569	1	0.873318	GO:0050769	1.00356e+62
	protein targeting	7	427	259	13691	0.8569	1	0.866574	GO:0006605	1.00329e+62
	positive regulation of catabolic process	7	427	259	13691	0.8569	1	0.866574	GO:0009896	1.00356e+62
	aromatic compound catabolic process	7	427	262	13691	0.8571	1	0.856651	GO:0019439	1.00352e+62
	organelle localization	7	427	262	13691	0.8571	1	0.856651	GO:0051640	1.00355e+62
	organophosphate biosynthetic process	7	427	271	13691	0.8585	1	0.828202	GO:0090407	1.00355e+62
	in utero embryonic development	9	427	270	13691	0.8588	1	1.06877	GO:0001701	1.00347e+80
	regulation of protein secretion	9	427	278	13691	0.8611	1	1.03802	GO:0050708	1.00346e+80
	negative regulation of hydrolase activity	9	427	281	13691	0.8623	1	1.02694	GO:0051346	1.00349e+80
	positive regulation of RNA metabolic process	39	427	1218	13691	0.8629	1	1.02666	GO:0051254	100346517,100349135,100339324,100339579,100353693,100352051,100339832,100350244,100358558,100328898,100344858,100341419,100352192,100356594,100358894,100328686,100346106,100340952,100009193,100339283,100348024,100354727,100340129,100352341,100338132,100340021,100348465,100345017,100347605,100349219,100338161,100347367,100348486,100353357,100356232,100357398,100009361,100345455,100337899
	response to wounding	8	427	295	13691	0.865	1	0.869511	GO:0009611	1.00355e+71
	single-organism behavior	8	427	303	13691	0.8661	1	0.846554	GO:0044708	1.00355e+71
	cellular response to organonitrogen compound	10	427	310	13691	0.8683	1	1.0343	GO:0071417	1.00356e+89
	ubiquitin-dependent protein catabolic process	9	427	329	13691	0.8718	1	0.87711	GO:0006511	1.00349e+80
	modification-dependent protein catabolic process	9	427	334	13691	0.8724	1	0.863979	GO:0019941	1.00349e+80
	cell-cell signaling	10	427	357	13691	0.8773	1	0.89813	GO:0007267	1.00355e+89
	single-organism cellular process	272	427	8772	13691	0.878	1	0.994209	GO:0044763	100347778,100346914,100341032,100355487,100343681,100350055,100343973,100351196,100356059,100338332,100343505,100346199,100352526,100009441,100356265,100358386,100356840,100354702,100009529,100352341,100339458,100340954,100338132,100348029,100352510,100338853,100338161,100340835,100352059,100339160,100349589,100328757,100342505,100340067,100328755,100357960,100339523,100340872,100346928,100341055…
	transmembrane receptor protein tyrosine kinase signaling pathway	10	427	368	13691	0.8783	1	0.871283	GO:0007169	1.00343e+89
	positive regulation of MAPK cascade	12	427	367	13691	0.8785	1	1.04839	GO:0043410	1.00343e+107
	cell proliferation	12	427	373	13691	0.8796	1	1.03152	GO:0008283	1.00344e+107
	negative regulation of macromolecule metabolic process	51	427	1694	13691	0.8812	1	0.965304	GO:0010605	100346517,100349318,100328700,100356214,100354037,100356658,100346914,100353941,100354365,100353122,100339324,100347511,100349185,100350642,100351753,100354982,100353693,100351858,100359066,100358558,100352777,100352192,100349539,100358894,100009295,100349149,108175354,100341565,100009193,100340993,100356656,100354727,100328701,100009098,100009047,100339102,100347047,100343670,100338853,100348465…
	peptide biosynthetic process	13	427	402	13691	0.8838	1	1.03687	GO:0043043	1.0034e+116
	regulation of cellular protein metabolic process	57	427	1792	13691	0.8841	1	1.01987	GO:0032268	100349318,100342872,100347778,100328700,100356214,100354037,100356658,100353941,100349185,100350401,100351753,100354982,103350744,100353693,100351858,103346344,100357394,100338148,100359066,100353676,100339832,100356059,100328898,100350903,100346186,100349539,100343850,100356594,100009295,100346106,100349149,100347160,108175354,100355950,100328897,100356265,100339064,100009193,100349102,100340993…
	biosynthetic process	56	427	1843	13691	0.8856	1	0.974249	GO:0009058	100346101,100344390,100354365,100353122,100342333,100347511,100348935,100340872,100355458,100339579,103350744,103346344,100351196,100354704,100343390,100356921,100339295,100351185,100343505,100338188,100328686,100344140,100357535,100339914,100343715,100341164,100341981,100353966,100346999,100351617,100338902,100353654,100354727,100352341,100358522,100354413,100349062,100126071,100349389,100347047…
	regulation of GTPase activity	13	427	412	13691	0.8859	1	1.0117	GO:0043087	1.00342e+116
	regulation of cellular protein localization	13	427	414	13691	0.8864	1	1.00682	GO:1903827	1.0034e+116
	cellular homeostasis	12	427	419	13691	0.8866	1	0.918279	GO:0019725	1.00348e+107
	regulation of protein metabolic process	61	427	1929	13691	0.8878	1	1.01392	GO:0051246	100349318,100342872,100347778,100328700,100356214,100354037,100356658,100353941,100339324,100349185,100350401,100351753,100354982,103350744,100353693,100351858,103346344,100357394,100338148,100343598,100009124,100359066,100353676,100339832,100356059,100328898,100350903,100346186,100349539,100343850,100356594,100009295,100346106,100349149,108175354,100347160,100355950,100328897,100356265,100339064…
	developmental process involved in reproduction	13	427	453	13691	0.8906	1	0.920137	GO:0003006	1.00347e+116
	regulation of neurogenesis	13	427	454	13691	0.8906	1	0.91811	GO:0050767	1.00355e+116
	multicellular organism reproduction	13	427	457	13691	0.8908	1	0.912083	GO:0032504	1.00357e+116
	negative regulation of catalytic activity	16	427	557	13691	0.9006	1	0.921026	GO:0043086	1.00349e+143
	cell death	16	427	559	13691	0.9007	1	0.917731	GO:0008219	1.00348e+143
	neuron development	17	427	582	13691	0.9029	1	0.936555	GO:0048666	1.00356e+152
	membrane organization	18	427	609	13691	0.9053	1	0.947682	GO:0061024	1.00344e+161
	positive regulation of cell differentiation	18	427	618	13691	0.9055	1	0.933881	GO:0045597	1.00347e+161
	cellular component organization	113	427	3583	13691	0.911	1	1.0112	GO:0016043	100349318,100355175,100347778,100344135,100349860,100328764,100349809,100348421,100353253,100339324,100355487,100328763,100349185,100343681,100354982,100349538,100350994,100339579,100342023,100352051,100350842,100356059,100338775,100346199,100343841,100357055,100347277,100357958,100344782,100341164,100358386,100341981,100356840,100355155,100345006,100354727,100009529,100338438,100352341,100339458…
	cell projection organization	23	427	731	13691	0.9131	1	1.00883	GO:0030030	1.00356e+206
	single organism reproductive process	22	427	748	13691	0.9137	1	0.943036	GO:0044702	1.00347e+197
	embryo development	24	427	762	13691	0.9147	1	1.00987	GO:0009790	1.00347e+215
	cellular component morphogenesis	25	427	783	13691	0.9156	1	1.02373	GO:0032989	1.00347e+224
	reproductive process	24	427	808	13691	0.9168	1	0.952373	GO:0022414	1.00347e+215
	negative regulation of protein metabolic process	24	427	812	13691	0.9169	1	0.947682	GO:0051248	1.00349e+215
	reproduction	24	427	809	13691	0.9169	1	0.951196	GO:0000003	1.00347e+215
	positive regulation of transcription from RNA polymerase II promoter	26	427	823	13691	0.9176	1	1.01293	GO:0045944	100346517,100340952,100009193,100349135,100339283,100354727,100339579,100353693,100352051,100350244,100345017,100347605,100349219,100328898,100338161,100353357,100356232,100344858,100341419,100352192,100009361,100356594,100358894,100337899,100328686,100346106
	establishment of protein localization	25	427	833	13691	0.9183	1	0.962282	GO:0045184	1.00347e+224
	regulation of hydrolase activity	29	427	917	13691	0.9216	1	1.014	GO:0051336	100349318,100342872,100342183,100347778,100328700,100344782,100358386,100354037,100356658,100349102,100353941,100349185,100350401,100350440,100353005,100009098,103350744,100351858,100350121,100009047,100342019,100350117,103352316,100346186,100341789,100343498,100349539,100009295,100345991
	regulation of cellular localization	29	427	921	13691	0.9219	1	1.00959	GO:0060341	100349860,100345717,100356214,100009193,100009275,100337894,100349135,100355204,100347511,100354727,100351753,100338148,100345896,100340021,100347047,100343670,100349021,100353357,100348486,100350821,100328799,100337764,100349539,100342505,100347926,100356594,100009295,100328755,100347160
	proteolysis	30	427	950	13691	0.9229	1	1.01252	GO:0006508	100349092,100347778,100343537,100356214,100346051,100355553,100349102,100337894,100345883,100346285,100339324,100347511,100340872,100350401,100352256,100008765,100354982,100348781,100008830,100354941,100345017,100357382,100101603,100347984,100359256,100342672,100344858,100328799,100358894,100346688
	protein complex subunit organization	31	427	982	13691	0.9241	1	1.01218	GO:0071822	100347778,100344135,100328700,100344782,100009193,100349809,100341981,100354365,100355204,100354727,100349538,100355160,100340954,100350994,100338148,100350117,100126071,100355650,100349219,100357045,100355311,100328757,100350037,100356141,100357776,100344221,100343841,100343850,100358894,100009295,100346106
	regulation of protein phosphorylation	30	427	992	13691	0.9247	1	0.969654	GO:0001932	100342872,100355950,100328897,100356265,100339064,100356214,100009193,100356658,100340993,100343913,100354727,100351753,100348637,103350744,100357954,100357394,100353071,100359066,100353676,100347904,100349219,100328898,100350903,100346186,100342672,100343850,100356594,100347160,108175354,100346106
	regulation of cell differentiation	33	427	1100	13691	0.9279	1	0.961897	GO:0045595	100346517,100355175,100346914,100353941,100328776,100328763,100340872,100354982,100352172,100343076,100356059,100341419,100343850,100328686,100346106,100328897,100356265,100009193,100338924,100355204,100345006,100009529,100354727,100353005,100350121,100347510,100343670,100357227,103352316,100356232,100354345,100009357,100337899
	positive regulation of transcription, DNA-templated	37	427	1177	13691	0.9302	1	1.00794	GO:0045893	100346517,100349135,100339324,100339579,100353693,100352051,100350244,100358558,100328898,100344858,100341419,100352192,100356594,100358894,100328686,100346106,100340952,100009193,100339283,100348024,100354727,100340129,100352341,100338132,100340021,100348465,100345017,100347605,100349219,100338161,100347367,100348486,100353357,100356232,100009361,100345455,100337899
	positive regulation of nucleic acid-templated transcription	37	427	1177	13691	0.9302	1	1.00794	GO:1903508	100346517,100349135,100339324,100339579,100353693,100352051,100350244,100358558,100328898,100344858,100341419,100352192,100356594,100358894,100328686,100346106,100340952,100009193,100339283,100348024,100354727,100340129,100352341,100338132,100340021,100348465,100345017,100347605,100349219,100338161,100347367,100348486,100353357,100356232,100009361,100345455,100337899
	regulation of phosphate metabolic process	39	427	1236	13691	0.9316	1	1.0117	GO:0019220	100342872,100356835,100356214,100356658,100349185,100351753,103350744,103346344,100357394,100359066,100353676,100328898,100350903,100346186,100355375,100343850,100356594,100346106,100347160,108175354,100355950,100328897,100356265,100339064,100009193,100340993,100355204,100343913,100345006,100348637,100354727,100357954,100353071,100352340,108176016,100347904,100349219,100342672,100009357
	regulation of phosphorus metabolic process	39	427	1243	13691	0.9319	1	1.00601	GO:0051174	100342872,100356835,100356214,100356658,100349185,100351753,103350744,103346344,100357394,100359066,100353676,100328898,100350903,100346186,100355375,100343850,100356594,100346106,100347160,108175354,100355950,100328897,100356265,100339064,100009193,100340993,100355204,100343913,100345006,100348637,100354727,100357954,100353071,100352340,108176016,100347904,100349219,100342672,100009357
	organonitrogen compound metabolic process	39	427	1291	13691	0.9329	1	0.968603	GO:1901564	100356659,100339523,100353122,100349185,100351753,100339579,100354704,100009582,100357534,100356921,100343505,100328686,100344140,100357535,100339914,100343715,100353966,100351617,100338902,100348637,100352256,100352341,100349062,100339913,100126071,100347933,100338181,100328743,100355650,100351465,100352973,100328757,100356141,100349475,100337764,100348432,100356979,108176782,100348732
	regulation of protein modification process	39	427	1292	13691	0.9329	1	0.967853	GO:0031399	100342872,100328700,100356214,100356658,100353941,100349185,100351753,103350744,100353693,103346344,100357394,100359066,100353676,100356059,100328898,100350903,100346186,100343850,100356594,100346106,100349149,100347160,108175354,100355950,100328897,100356265,100339064,100009193,100340993,100343913,100348637,100354727,100357954,100353071,100347047,100347904,100349219,100353357,100342672
	positive regulation of nucleobase-containing compound metabolic process	43	427	1372	13691	0.9349	1	1.0049	GO:0045935	100346517,100349135,100353253,100339324,100339579,100353693,100352051,100339832,100350244,100358558,100328898,100355375,100344858,100341419,100352192,100356594,100358894,100328686,100346106,100356265,100340952,100009193,100339283,100348024,100354727,100340129,100352341,100338132,100340021,100348465,100345017,100347605,100349219,100338161,100347367,100348486,100353357,100356232,100357398,100009361…
	macromolecular complex subunit organization	45	427	1483	13691	0.9369	1	0.972923	GO:0043933	100347778,100344135,100328700,100349809,100354365,100345883,100339324,100350648,100349538,100354982,100355160,100348175,100350994,100339579,100338148,100352051,100355311,100350037,100343841,100343850,100358894,100009295,100344140,100346106,100344782,100341981,100009193,100355204,100354727,100338438,100340954,100352341,100126071,100350117,100340234,100355650,100345067,100349219,100357045,100339160…
	cellular biosynthetic process	52	427	1708	13691	0.9407	1	0.976164	GO:0044249	100346101,100344390,100354365,100353122,100342333,100347511,100348935,100340872,100339579,103350744,103346344,100351196,100354704,100343390,100356921,100339295,100351185,100338188,100328686,100344140,100357535,100339914,100343715,100341164,100341981,100353966,100346999,100351617,100338902,100353654,100354727,100352341,100358522,100354413,100349062,100126071,100349389,100338181,100355650,100349219…
	cellular component organization or biogenesis	115	427	3671	13691	0.9558	1	1.00443	GO:0071840	100349318,100355175,100347778,100344135,100349860,100328764,100349809,100348421,100353253,100339324,100355487,100328763,100349185,100343681,100354982,100349538,100350994,100339579,100342023,100352051,100350842,100356059,100338775,100346199,100343841,100357055,100347277,100357958,100358529,100344782,100341164,100358386,100341981,100356840,100355155,100345006,100354727,100009529,100338438,100352341…
	positive regulation of protein ubiquitination	3	427	110	13691	1	1	0.874452	GO:0031398	1.00329e+26
	synaptic transmission	6	427	210	13691	1	1	0.916092	GO:0007268	1.00349e+53
	RNA metabolic process	27	427	879	13691	1	1	0.984877	GO:0016070	100358529,100339914,100353966,100346999,100354365,100342333,100353654,100359296,100347511,100348935,100357418,100352341,100358522,100354413,103350744,100339832,100355650,100357382,100345067,100349219,100339295,100348937,100328757,100341419,100354442,108176782,100328686
	protein polyubiquitination	4	427	158	13691	1	1	0.811727	GO:0000209	1.00355e+35
	protein oligomerization	8	427	280	13691	1	1	0.916092	GO:0051259	1.00344e+71
	leukocyte cell-cell adhesion	5	427	186	13691	1	1	0.861915	GO:0007159	1.00353e+44
	regulation of interleukin-6 production	2	427	84	13691	1	1	0.76341	GO:0032675	1.00357e+17
	actin filament organization	3	427	111	13691	1	1	0.866574	GO:0007015	1.00355e+26
	regulation of nervous system development	16	427	531	13691	1	1	0.966124	GO:0051960	1.00355e+143
	regulation of heart contraction	4	427	130	13691	1	1	0.986561	GO:0008016	1.00352e+35
	transition metal ion homeostasis	2	427	77	13691	1	1	0.832811	GO:0055076	1.00349e+17
	lipid homeostasis	2	427	74	13691	1	1	0.866574	GO:0055088	1.00356e+17
	rRNA processing	4	427	145	13691	1	1	0.884503	GO:0006364	1.00359e+35
	protein localization to nucleus	3	427	114	13691	1	1	0.843769	GO:0034504	1.00329e+26
	ribosome biogenesis	6	427	191	13691	1	1	1.00722	GO:0042254	1.00359e+53
	translational termination	2	427	68	13691	1	1	0.943036	GO:0006415	1.00329e+17
	protein autophosphorylation	4	427	140	13691	1	1	0.916092	GO:0046777	1.00343e+35
	cell adhesion	19	427	625	13691	1	1	0.974722	GO:0007155	1.00349e+170
	regulation of stress-activated MAPK cascade	4	427	147	13691	1	1	0.872469	GO:0032872	1.00357e+35
	negative regulation of cell differentiation	13	427	436	13691	1	1	0.956014	GO:0045596	1.00347e+116
	regulation of embryonic development	3	427	99	13691	1	1	0.971613	GO:0045995	1.00009e+26
	development of primary male sexual characteristics	2	427	80	13691	1	1	0.801581	GO:0046546	1.00009e+17
	hemostasis	4	427	159	13691	1	1	0.806622	GO:0007599	1.00345e+35
	antigen processing and presentation of peptide antigen	2	427	73	13691	1	1	0.878445	GO:0048002	1.00352e+17
	glial cell differentiation	3	427	109	13691	1	1	0.882474	GO:0010001	1.00353e+26
	nucleoside monophosphate metabolic process	5	427	162	13691	1	1	0.989606	GO:0009123	1.00349e+44
	multi-multicellular organism process	2	427	93	13691	1	1	0.689532	GO:0044706	1.00009e+17
	axon ensheathment	2	427	68	13691	1	1	0.943036	GO:0008366	1.00341e+17
	negative regulation of nervous system development	5	427	172	13691	1	1	0.932071	GO:0051961	1.0001e+44
	muscle structure development	10	427	325	13691	1	1	0.986561	GO:0061061	1.00347e+89
	cellular chemical homeostasis	10	427	330	13691	1	1	0.971613	GO:0055082	1.00349e+89
	inorganic anion transport	2	427	90	13691	1	1	0.712516	GO:0015698	1.00009e+17
	osteoblast differentiation	3	427	102	13691	1	1	0.943036	GO:0001649	1.0035e+26
	response to endoplasmic reticulum stress	4	427	145	13691	1	1	0.884503	GO:0034976	1.00348e+35
	epithelial cell development	5	427	168	13691	1	1	0.954263	GO:0002064	1.00349e+44
	RNA phosphodiester bond hydrolysis	2	427	72	13691	1	1	0.890645	GO:0090501	1.0034e+17
	positive regulation of transmembrane transport	2	427	84	13691	1	1	0.76341	GO:0034764	1.00349e+17
	negative regulation of protein complex assembly	2	427	93	13691	1	1	0.689532	GO:0031333	1.00339e+17
	midbrain development	2	427	74	13691	1	1	0.866574	GO:0030901	1.00338e+17
	multicellular organism growth	2	427	70	13691	1	1	0.916092	GO:0035264	1.00352e+17
	determination of left/right symmetry	2	427	78	13691	1	1	0.822134	GO:0007368	1.00009e+17
	positive regulation of protein localization to nucleus	3	427	101	13691	1	1	0.952373	GO:1900182	1.0034e+26
	positive regulation of nucleocytoplasmic transport	3	427	97	13691	1	1	0.991646	GO:0046824	1.0034e+26
	regulation of leukocyte chemotaxis	2	427	70	13691	1	1	0.916092	GO:0002688	1.00353e+17
	regulation of ERK1 and ERK2 cascade	5	427	180	13691	1	1	0.890645	GO:0070372	1.00346e+44
	positive regulation of kinase activity	11	427	383	13691	1	1	0.920876	GO:0033674	1.00343e+98
	cellular response to inorganic substance	2	427	95	13691	1	1	0.675015	GO:0071241	1.00356e+17
	positive regulation of autophagy	2	427	64	13691	1	1	1.00198	GO:0010508	1.00359e+17
	regulation of MAP kinase activity	8	427	263	13691	1	1	0.975307	GO:0043405	1.00356e+71
	amino acid transport	2	427	90	13691	1	1	0.712516	GO:0006865	1.0034e+17
	female pregnancy	2	427	79	13691	1	1	0.811727	GO:0007565	1.00009e+17
	positive regulation of DNA metabolic process	4	427	141	13691	1	1	0.909595	GO:0051054	1.00356e+35
	chromatin assembly	2	427	75	13691	1	1	0.85502	GO:0031497	1.00358e+17
	actin cytoskeleton organization	8	427	280	13691	1	1	0.916092	GO:0030036	1.00339e+71
	organic substance transport	37	427	1197	13691	1	1	0.991094	GO:0071702	100346517,100344135,100349860,100353941,100354365,100009015,100354982,100341055,100339626,100356536,100350055,100345792,100009124,100355641,100359066,100353735,100345112,100355311,100355375,100340272,100351856,100340545,100356449,100356594,100357958,100328897,100359296,100341454,100342486,100356317,100350735,100341976,100355650,100328757,100344221,100347926,100348732
	Wnt signaling pathway	4	427	153	13691	1	1	0.838254	GO:0016055	1.00353e+35
	embryonic morphogenesis	14	427	465	13691	1	1	0.965345	GO:0048598	1.00349e+125
	specification of symmetry	2	427	85	13691	1	1	0.754429	GO:0009799	1.00009e+17
	regulation of myeloid leukocyte differentiation	2	427	79	13691	1	1	0.811727	GO:0002761	1.00355e+17
	mitochondrial membrane organization	2	427	68	13691	1	1	0.943036	GO:0007006	1.00355e+17
	female gamete generation	2	427	69	13691	1	1	0.929369	GO:0007292	1.00338e+17
	nucleotide biosynthetic process	4	427	149	13691	1	1	0.860758	GO:0009165	1.00355e+35
	mitotic cell cycle process	13	427	425	13691	1	1	0.980758	GO:1903047	1.00329e+116
	proteolysis involved in cellular protein catabolic process	11	427	373	13691	1	1	0.945564	GO:0051603	1.00349e+98
	inorganic anion transmembrane transport	2	427	66	13691	1	1	0.971613	GO:0098661	1.00009e+17
	neural tube formation	2	427	86	13691	1	1	0.745657	GO:0001841	1.00349e+17
[truncated: 940 more rows]
