# Supplementary material for: Genome-Wide DNA Methylation Changes of Perirenal Adipose Tissue in Rabbits Fed a High-Fat Diet
Source: Animals (Basel). 2020 Nov 26;10(12):2213. doi: 10.3390/ani10122213 (PMC7761299; doi:10.3390/ani10122213)
Supplement: Supplementary file 1 [file animals-10-02213-s001.zip › Table S11.xlsx]

## Sheet: Sheet1
Pathway	DMRs-associated genes annotation in term	DMRs-associated genes with KEGG annotation	Genes annotation in term	All genes with KEGG annotation	Pvalue	FDR	Rich factor	Pathway ID	Level 1	Level 2	Genes	KOs
Olfactory transduction	5	511	988	17394	6.885e-08	1.83141e-05	0.172263	ko04740	Organismal Systems	Sensory system	100337693;100341084;100343185;100344026;100345228	K04257+K13755
Regulation of actin cytoskeleton	18	511	304	17394	0.006213	0.7543	2.01548	ko04810	Cellular Processes	Cell motility	100101621;100328898;100340437;100340954;100341032;100342872;100343850;100343973;100344685;100348663;100350628;100353304;100353561;100354471;100356835;100357394;103345488;103350153	K06481+K18496+K08845+K05764+K05763+K05762+K05089+K04358+K05751+K00922+K01313+K10351+K05730+K05747+K05744+K04438+K04347
Arginine and proline metabolism	6	511	60	17394	0.01124	0.7543	3.40391	ko00330	Metabolism	Amino acid metabolism	100340020;100346688;100347933;100347984;100348732;100357007	K00802+K11142+K00657+K08660+K14455+K00274
Osteoclast differentiation	12	511	185	17394	0.01441	0.7543	2.20794	ko04380	Organismal Systems	Development	100009359;100338913;100339026;100340801;100346106;100346606;100347457;100348663;100349102;100352905;103346238;108176037	K08012+K06463+K14380+K04364+K03158+K06512+K00922+K05856+K04386
Lysosome	11	511	163	17394	0.01777	0.7543	2.29712	ko04142	Cellular Processes	Transport and catabolism	100008830;100341055;100341454;100344610;100348789;100349164;100350701;100351856;100353005;100355383;100356659	K01365+K12399+K12391+K01189+K13444+K12387+K12311+K12394+K02146+K12393+K01136
Melanoma	6	511	67	17394	0.01784	0.7543	3.04828	ko05218	Human Diseases	Cancers: Specific types	100328898;100340437;100342872;100343850;100348663;103345488	K18496+K08845+K05089+K04358+K00922
ErbB signaling pathway	8	511	110	17394	0.01985	0.7543	2.47557	ko04012	Environmental Information Processing	Signal transduction	100338867;100340437;100340801;100340952;100348663;100353561;100357394;108176558	K19862+K06619+K08845+K04364+K04375+K00922+K04438+K05458
MAPK signaling pathway	17	511	324	17394	0.03016	1	1.786	ko04010	Environmental Information Processing	Signal transduction	100328898;100338867;100340801;100340952;100340993;100342183;100342872;100343850;100346106;100346752;100352905;100354037;100355175;100357394;103345488;103350153;103350744	K18496+K04352+K04364+K04375+K21278+K12362+K05089+K04358+K03158+K08018+K04386+K03283+K12457+K04438+K04347+K04370
Oxytocin signaling pathway	1	511	211	17394	0.03414	1	0.161323	ko04921	Organismal Systems	Endocrine system	100340952	K04375
Chemokine signaling pathway	12	511	225	17394	0.04799	1	1.81542	ko04062	Organismal Systems	Immune system	100008874;100338332;100340801;100346186;100348663;100350579;100353561;100354471;100357394;103350153;108176016;108178552	K04192+K04538+K04364+K05508+K00922+K00909+K05730+K05747+K04438+K04347+K04549
RNA transport	12	511	228	17394	0.05071	1	1.79153	ko03013	Genetic Information Processing	Translation	100339272;100339781;100339832;100339936;100342486;100344221;100352619;100354365;100356415;100357169;100359296;108176782	K14284+K14305+K12883+K14285+K12879+K14309+K14316+K14315+K14283+K14306+K13176+K13126
Glutathione metabolism	5	511	71	17394	0.06598	1	2.39712	ko00480	Metabolism	Metabolism of other amino acids	100328764;100340020;100346688;100349021;100353701	K00036+K00802+K11142+K00799+K04097
Collecting duct acid secretion	3	511	31	17394	0.07206	1	3.29411	ko04966	Organismal Systems	Excretory system	100349589;100353005;100354167	K02152+K02146+K02150
Spliceosome	10	511	188	17394	0.07976	1	1.81059	ko03040	Genetic Information Processing	Transcription	100339026;100339832;100342486;100344782;100345067;100345368;100354037;100354442;100357398;100358894	K12827+K12883+K12879+K12864+K12869+K12865+K03283+K12816+K12831+K12885
Endometrial cancer	4	511	56	17394	0.09188	1	2.43137	ko05213	Human Diseases	Cancers: Specific types	100340437;100340801;100340952;100348663	K08845+K04364+K04375+K00922
Oocyte meiosis	1	511	159	17394	0.09499	1	0.214083	ko04114	Cellular Processes	Cell growth and death	100009193	K08557
cGMP-PKG signaling pathway	2	511	221	17394	0.1001	1	0.308047	ko04022	Environmental Information Processing	Signal transduction	100337764;100359066	K05863+K05850
mRNA surveillance pathway	7	511	123	17394	0.1019	1	1.93719	ko03015	Genetic Information Processing	Translation	100339272;100339832;100339936;100342333;100355660;100357418;108176782	K14284+K12883+K14285+K14407+K03267+K13126
Mucin type O-glycan biosynthesis	3	511	37	17394	0.1053	1	2.75993	ko00512	Metabolism	Glycan biosynthesis and metabolism	100344390;100349389;100351465	K00710+K09905
MAPK signaling pathway - fly	7	511	128	17394	0.1119	1	1.86152	ko04013	Environmental Information Processing	Signal transduction	100337894;100338867;100340801;100347511;100350104;100352192;103351951	K04506+K04352+K04364+K06689+K20225+K17608+K17536
Nitrogen metabolism	2	511	20	17394	0.1292	1	3.40391	ko00910	Metabolism	Energy metabolism	100341976;100343732	K01672
Adrenergic signaling in cardiomyocytes	2	511	201	17394	0.1345	1	0.338698	ko04261	Organismal Systems	Circulatory system	100353304;100359066	K10351+K05850
Thyroid hormone signaling pathway	1	511	148	17394	0.1351	1	0.229994	ko04919	Organismal Systems	Endocrine system	100348663	K00922
2-Oxocarboxylic acid metabolism	2	511	21	17394	0.139	1	3.24182	ko01210	Metabolism	Global and overview maps	100328743;100348732	K00030+K14455
Fanconi anemia pathway	4	511	68	17394	0.15	1	2.0023	ko03460	Genetic Information Processing	Replication and repair	100344788;100350642;100355151;100355997	K10890+K10848+K10889+K10858
Endocytosis	6	511	374	17394	0.1592	1	0.546082	ko04144	Cellular Processes	Transport and catabolism	100344135;100350579;100350994;100354037;100354471;108176016	K12476+K00909+K19475+K03283+K05747
Morphine addiction	6	511	114	17394	0.1596	1	1.79153	ko05032	Human Diseases	Substance dependence	100338332;100341084;100348750;100351753;103350153;108178552	K04538+K13755+K18436+K13293+K04347+K04549
Phototransduction	3	511	47	17394	0.1708	1	2.17271	ko04744	Organismal Systems	Sensory system	100343841;100350579;108176016	K08328+K00909
Ribosome biogenesis in eukaryotes	6	511	118	17394	0.1713	1	1.7308	ko03008	Genetic Information Processing	Translation	100339092;100339272;100339936;100343424;100344140;103345755	K14553+K14284+K14285+K14538+K03264+K14570
Serotonergic synapse	8	511	170	17394	0.1732	1	1.60184	ko04726	Organismal Systems	Nervous system	100338332;100340437;100340993;100341988;100346743;100357007;103350153;108178552	K04538+K08845+K21278+K00502+K07413+K17720+K00274+K04347+K04549
Phenylalanine metabolism	2	511	26	17394	0.1897	1	2.6184	ko00360	Metabolism	Amino acid metabolism	100348732;100357007	K14455+K00274
Apoptosis	9	511	193	17394	0.1946	1	1.58732	ko04210	Cellular Processes	Cell growth and death	100008830;100328700;100346106;100347778;100348663;100350866;100351185;100353561;103349392	K01365+K04725+K03158+K04727+K00922+K06114+K10798+K10131
Prostate cancer	5	511	93	17394	0.2067	1	1.83006	ko05215	Human Diseases	Cancers: Specific types	100009193;100340437;100340801;100342872;100348663	K08557+K08845+K04364+K05089+K00922
Histidine metabolism	2	511	28	17394	0.2107	1	2.43137	ko00340	Metabolism	Amino acid metabolism	100347984;100357007	K08660+K00274
Chronic myeloid leukemia	5	511	96	17394	0.2155	1	1.77287	ko05220	Human Diseases	Cancers: Specific types	100338867;100340437;100340801;100348663;100357394	K06619+K08845+K04364+K00922+K04438
Drug metabolism - cytochrome P450	5	511	101	17394	0.2321	1	1.68511	ko00982	Metabolism	Xenobiotics biodegradation and metabolism	100009582;100349021;100353701;100357007;108178122	K00485+K00799+K04097+K00274+K00699
Other types of O-glycan biosynthesis	2	511	31	17394	0.2425	1	2.19607	ko00514	Metabolism	Glycan biosynthesis and metabolism	100354727;100357457	K09667+K05948
Autophagy - animal	7	511	159	17394	0.2445	1	1.49858	ko04140	Cellular Processes	Transport and catabolism	100008830;100338183;100339327;100343089;100346402;100348663;100352862	K01365+K08342+K17908+K17606+K16185+K00922+K08803
Tryptophan metabolism	3	511	57	17394	0.2448	1	1.79153	ko00380	Metabolism	Amino acid metabolism	100341988;100357007;100357535	K00502+K00274+K00669
Axon guidance	10	511	237	17394	0.2451	1	1.43625	ko04360	Organismal Systems	Development	100328763;100338775;100338867;100339559;100347510;100348663;100353561;100356658;100356835;100357227	K06820+K05463+K19862+K06619+K04352+K06840+K20020+K00922+K07524+K05744
Jak-STAT signaling pathway	2	511	171	17394	0.2479	1	0.398119	ko04630	Environmental Information Processing	Signal transduction	100340801;100348663	K04364+K00922
Vascular smooth muscle contraction	2	511	179	17394	0.2539	1	0.380326	ko04270	Organismal Systems	Circulatory system	100340437;100343913	K08845+K01047
Apoptosis - multiple species	3	511	59	17394	0.2602	1	1.7308	ko04215	Cellular Processes	Cell growth and death	100328700;100346106;103349392	K04725+K03158+K10131
Shigellosis	5	511	109	17394	0.263	1	1.56143	ko05131	Human Diseases	Infectious diseases: Bacterial	100338867;100352103;100354471;100356594;100357394	K06619+K06106+K05747+K10165+K04438
Hippo signaling pathway - fly	1	511	114	17394	0.2672	1	0.298589	ko04391	Environmental Information Processing	Signal transduction	100346199	K16673
Adherens junction	1	511	121	17394	0.2695	1	0.281315	ko04520	Cellular Processes	Cellular community - eukaryotes	100354471	K05747
beta-Alanine metabolism	2	511	34	17394	0.2744	1	2.0023	ko00410	Metabolism	Metabolism of other amino acids	100340020;100347984	K00802+K08660
NF-kappa B signaling pathway	6	511	124	17394	0.2788	1	1.64706	ko04064	Environmental Information Processing	Signal transduction	100009124;100328700;100339678;100346106;100349102;100352905	K05399+K04725+K12793+K03158+K05856+K04386
Phenylalanine, tyrosine and tryptophan biosynthesis	1	511	11	17394	0.2936	1	3.09447	ko00400	Metabolism	Amino acid metabolism	100348732	K14455
Focal adhesion	12	511	298	17394	0.2972	1	1.3707	ko04510	Cellular Processes	Cellular community - eukaryotes	100101621;100328700;100339458;100340801;100340952;100342872;100348663;100353304;100353561;100353654;100357394;100358522	K06481+K04725+K06238+K04364+K04375+K05089+K00922+K10351+K05730+K06236+K04438+K06237
Pentose phosphate pathway	2	511	37	17394	0.3064	1	1.83995	ko00030	Metabolism	Carbohydrate metabolism	100328764;100346884	K00036+K11529
ECM-receptor interaction	6	511	137	17394	0.3069	1	1.49077	ko04512	Environmental Information Processing	Signaling molecules and interaction	100101621;100339458;100350104;100353654;100355155;100358522	K06481+K06238+K06258+K06236+K06262+K06263+K06237
Neuroactive ligand-receptor interaction	6	511	322	17394	0.3164	1	0.63427	ko04080	Environmental Information Processing	Signaling molecules and interaction	100008828;100009382;100339368;100346285;100350628;100355375	K04292+K04590+K05204+K01352+K01313+K04202
Purine metabolism	9	511	223	17394	0.3184	1	1.37378	ko00230	Metabolism	Nucleotide metabolism	100126071;100338188;100339523;100341084;100348750;100351753;100354123;100354472;100356979	K00760+K00939+K21138+K13755+K18436+K13293+K01514+K02320+K19970
Pathogenic Escherichia coli infection	4	511	86	17394	0.3289	1	1.58322	ko05130	Human Diseases	Infectious diseases: Bacterial	100338867;100352103;100353561;100354471	K19862+K06619+K06106+K05747
Steroid hormone biosynthesis	2	511	151	17394	0.3323	1	0.45085	ko00140	Metabolism	Lipid metabolism	100346743;108178122	K07413+K00699
Pancreatic secretion	2	511	157	17394	0.3343	1	0.43362	ko04972	Organismal Systems	Digestive system	100343913;100359066	K01047+K05850
Metabolic pathways	45	511	1785	17394	0.3349	1	0.85813	ko01100	Metabolism	Global and overview maps	100126071;100328743;100328764;100338188;100338853;100339328;100339424;100340020;100341988;100342505;100343505;100343913;100344390;100345202;100346169;100346688;100346743;100346884;100347168;100347933;100347984;100348029;100348732;100349062;100349389;100349475;100349589;100349809;100351617;100352973;100353005;100353071;100353532;100353701;100354167;100354472;100354704;100356141;100356659;100356666…	K00760+K00030+K00036+K00939+K11992+K11001+K11351+K00802+K00502+K00551+K00927+K01047+K00710+K00079+K00237+K11142+K07413+K17720+K11529+K14286+K00657+K08660+K14455+K13403+K12354+K02152+K00849+K03849+K00761+K04710+K02146+K02333+K02433+K04097+K02150+K02320+K06210+K01698+K01136+K00901+K19970+K00274+K09666+K00669+K00699
Phospholipase D signaling pathway	4	511	247	17394	0.3351	1	0.551241	ko04072	Environmental Information Processing	Signal transduction	100340801;100342872;100348663;100356666	K04364+K05089+K00922+K00901
Herpes simplex infection	4	511	247	17394	0.3351	1	0.551241	ko05168	Human Diseases	Infectious diseases: Viral	100339272;100346106;100349667;100352051	K14284+K03158+K06752+K14966
Huntington's disease	4	511	248	17394	0.3357	1	0.549018	ko05016	Human Diseases	Neurodegenerative diseases	100337764;100339424;100346169;100349219	K05863+K11351+K00237+K07202
Natural killer cell mediated cytotoxicity	7	511	160	17394	0.3418	1	1.48921	ko04650	Organismal Systems	Immune system	100338913;100340437;100340801;100347457;100348663;100349102;100353561	K06463+K08845+K04364+K06741+K00922+K05856+K05730
Breast cancer	7	511	165	17394	0.3491	1	1.44408	ko05224	Human Diseases	Cancers: Specific types	100328898;100340437;100340801;100343850;100348663;100349369;103345488	K18496+K08845+K04364+K04358+K00922+K06051+K06052
Glioma	4	511	91	17394	0.3507	1	1.49623	ko05214	Human Diseases	Cancers: Specific types	100340437;100340801;100342872;100348663	K08845+K04364+K05089+K00922
Ubiquinone and other terpenoid-quinone biosynthesis	1	511	14	17394	0.3524	1	2.43137	ko00130	Metabolism	Metabolism of cofactors and vitamins	100343715	K00355
NOD-like receptor signaling pathway	5	511	281	17394	0.3669	1	0.605679	ko04621	Organismal Systems	Immune system	100328700;100339678;100349135;100351833;100356594	K04725+K12793+K12654+K20917+K10165
Nicotinate and nicotinamide metabolism	2	511	43	17394	0.3692	1	1.58322	ko00760	Metabolism	Metabolism of cofactors and vitamins	100354704;100356979	K06210+K19970
Proteoglycans in cancer	11	511	282	17394	0.3718	1	1.32777	ko05205	Human Diseases	Cancers: Overview	100008830;100101621;100340437;100340801;100340952;100341032;100343973;100348663;100351858;100352103;100352733	K01365+K06481+K08845+K04364+K04375+K05763+K05762+K00922+K08109+K06106+K09543
B cell receptor signaling pathway	4	511	96	17394	0.3743	1	1.4183	ko04662	Organismal Systems	Immune system	100340801;100342183;100348663;100353561	K04364+K12362+K00922+K05730
Amphetamine addiction	1	511	100	17394	0.3744	1	0.340391	ko05031	Human Diseases	Substance dependence	100357007	K00274
Long-term potentiation	1	511	103	17394	0.3751	1	0.330477	ko04720	Organismal Systems	Nervous system	100340437	K08845
Bladder cancer	2	511	44	17394	0.3794	1	1.54723	ko05219	Human Diseases	Cancers: Specific types	100340437;100352862	K08845+K08803
Neurotrophin signaling pathway	8	511	202	17394	0.3986	1	1.34808	ko04722	Organismal Systems	Nervous system	100338527;100338867;100339272;100340801;100348663;100355175;100357394;100358476	K12465+K06619+K04364+K00922+K12457+K04438+K12464
Glycerophospholipid metabolism	5	511	117	17394	0.4024	1	1.45466	ko00564	Metabolism	Lipid metabolism	100342505;100343913;100344782;100347168;100356666	K00551+K01047+K13514+K14286+K00901
Glycosphingolipid biosynthesis - globo and isoglobo series	1	511	17	17394	0.4063	1	2.0023	ko00603	Metabolism	Glycan biosynthesis and metabolism	100344610	K01189
TNF signaling pathway	5	511	123	17394	0.4186	1	1.3837	ko04668	Environmental Information Processing	Signal transduction	100339678;100346106;100346186;100348663;100356594	K12793+K03158+K05508+K00922+K10165
Thiamine metabolism	1	511	18	17394	0.4233	1	1.89106	ko00730	Metabolism	Metabolism of cofactors and vitamins	100338188	K00939
Rheumatoid arthritis	5	511	125	17394	0.4245	1	1.36157	ko05323	Human Diseases	Immune diseases	100008830;100349589;100349667;100353005;100354167	K01365+K02152+K06752+K02146+K02150
Alzheimer's disease	4	511	233	17394	0.4271	1	0.584363	ko05010	Human Diseases	Neurodegenerative diseases	100339424;100346106;100346169;100357534	K11351+K03158+K00237+K07747
Ras signaling pathway	13	511	357	17394	0.4277	1	1.23952	ko04014	Environmental Information Processing	Signal transduction	100328898;100338332;100338867;100340801;100340952;100342183;100342872;100343850;100343913;100348663;103345488;103350153;108178552	K18496+K04538+K06619+K04352+K04364+K04375+K12362+K05089+K04358+K01047+K00922+K04347+K04549
Acute myeloid leukemia	3	511	61	17394	0.4319	1	1.67406	ko05221	Human Diseases	Cancers: Specific types	100340437;100340801;100348663	K08845+K04364+K00922
Metabolism of xenobiotics by cytochrome P450	5	511	129	17394	0.4373	1	1.31935	ko00980	Metabolism	Xenobiotics biodegradation and metabolism	100345202;100348029;100349021;100353701;108178122	K00079+K00799+K04097+K00699
Non-small cell lung cancer	3	511	63	17394	0.4387	1	1.62091	ko05223	Human Diseases	Cancers: Specific types	100340437;100340801;100348663	K08845+K04364+K00922
Colorectal cancer	2	511	140	17394	0.4454	1	0.486273	ko05210	Human Diseases	Cancers: Specific types	100340437;100348663	K08845+K00922
Notch signaling pathway	3	511	65	17394	0.4461	1	1.57104	ko04330	Environmental Information Processing	Signal transduction	100346517;100349369;100357457	K06053+K06051+K06052+K05948
Central carbon metabolism in cancer	3	511	65	17394	0.4461	1	1.57104	ko05230	Human Diseases	Cancers: Overview	100328764;100342872;100348663	K00036+K05089+K00922
Sphingolipid metabolism	3	511	65	17394	0.4461	1	1.57104	ko00600	Metabolism	Lipid metabolism	100344610;100349475;100352973	K01189+K12354+K04710
Arginine biosynthesis	1	511	20	17394	0.4558	1	1.70196	ko00220	Metabolism	Amino acid metabolism	100348732	K14455
Epstein-Barr virus infection	5	511	261	17394	0.4561	1	0.652091	ko05169	Human Diseases	Infectious diseases: Viral	100346517;100348663;100352733;100354037;100357954	K06053+K00922+K09543+K03283+K06477
Chemical carcinogenesis	6	511	155	17394	0.4699	1	1.31764	ko05204	Human Diseases	Cancers: Overview	100345202;100346743;100348029;100349021;100353701;108178122	K00079+K07413+K17720+K00799+K04097+K00699
Longevity regulating pathway - multiple species	3	511	71	17394	0.4709	1	1.43827	ko04213	Organismal Systems	Aging	100009295;100348663;100354037	K09542+K00922+K03283
Vibrio cholerae infection	3	511	72	17394	0.4754	1	1.4183	ko05110	Human Diseases	Infectious diseases: Bacterial	100349589;100353005;100354167	K02152+K02146+K02150
Synaptic vesicle cycle	3	511	73	17394	0.4799	1	1.39887	ko04721	Organismal Systems	Nervous system	100349589;100353005;100354167	K02152+K02146+K02150
Parkinson's disease	3	511	170	17394	0.4942	1	0.600691	ko05012	Human Diseases	Neurodegenerative diseases	100337764;100339424;100346169	K05863+K11351+K00237
Systemic lupus erythematosus	3	511	174	17394	0.495	1	0.586882	ko05322	Human Diseases	Immune diseases	100338913;100349667;100355553	K06463+K06752+K01332
Inflammatory mediator regulation of TRP channels	3	511	175	17394	0.4954	1	0.583528	ko04750	Organismal Systems	Sensory system	100346743;100348663;100352905	K07413+K00922+K04386
Hepatitis B	3	511	183	17394	0.5008	1	0.558019	ko05161	Human Diseases	Infectious diseases: Viral	100340801;100340952;100348663	K04364+K04375+K00922
One carbon pool by folate	1	511	23	17394	0.5011	1	1.47996	ko00670	Metabolism	Metabolism of cofactors and vitamins	100349062	K13403
mTOR signaling pathway	7	511	189	17394	0.5131	1	1.26071	ko04150	Environmental Information Processing	Signal transduction	100340801;100346106;100346402;100348663;100349589;100354167;103350744	K04364+K03158+K16185+K00922+K02152+K02150+K04370
Mismatch repair	1	511	24	17394	0.5154	1	1.4183	ko03430	Genetic Information Processing	Replication and repair	100355997	K10858
Epithelial cell signaling in Helicobacter pylori infection	3	511	81	17394	0.5187	1	1.26071	ko05120	Human Diseases	Infectious diseases: Bacterial	100349589;100353005;100354167	K02152+K02146+K02150
Inositol phosphate metabolism	1	511	88	17394	0.5232	1	0.386808	ko00562	Metabolism	Carbohydrate metabolism	100348663	K00922
Legionellosis	1	511	88	17394	0.5232	1	0.386808	ko05134	Human Diseases	Infectious diseases: Bacterial	100354037	K03283
Cardiac muscle contraction	1	511	93	17394	0.5274	1	0.366012	ko04260	Organismal Systems	Circulatory system	100353304	K10351
Renin secretion	1	511	94	17394	0.5286	1	0.362118	ko04924	Organismal Systems	Endocrine system	100341084	K13755
Primary bile acid biosynthesis	1	511	25	17394	0.5292	1	1.36157	ko00120	Metabolism	Lipid metabolism	100338853	K11992
Non-alcoholic fatty liver disease (NAFLD)	4	511	205	17394	0.5326	1	0.664178	ko04932	Human Diseases	Endocrine and metabolic diseases	100339424;100346106;100346169;100348663	K11351+K03158+K00237+K00922
Hippo signaling pathway	4	511	218	17394	0.5382	1	0.624571	ko04390	Environmental Information Processing	Signal transduction	100328897;100328898;100349185;100358386	K04664+K18496+K21098+K16819
EGFR tyrosine kinase inhibitor resistance	4	511	98	17394	0.5401	1	1.38935	ko01521	Human Diseases	Drug resistance: Antineoplastic	100340437;100340801;100342872;100348663	K08845+K04364+K05089+K00922
Glycosaminoglycan degradation	1	511	26	17394	0.5427	1	1.3092	ko00531	Metabolism	Glycan biosynthesis and metabolism	100356659	K01136
Renal cell carcinoma	4	511	101	17394	0.5464	1	1.34808	ko05211	Human Diseases	Cancers: Specific types	100340437;100340801;100348663;100357394	K08845+K04364+K00922+K04438
GABAergic synapse	4	511	102	17394	0.5487	1	1.33487	ko04727	Organismal Systems	Nervous system	100338332;100350903;103350153;108178552	K04538+K15375+K04347+K04549
Protein export	1	511	27	17394	0.5557	1	1.26071	ko03060	Genetic Information Processing	Folding, sorting and degradation	100343250	K12948
Steroid biosynthesis	1	511	27	17394	0.5557	1	1.26071	ko00100	Metabolism	Lipid metabolism	100355364	K00637
p53 signaling pathway	4	511	108	17394	0.5641	1	1.26071	ko04115	Cellular Processes	Cell growth and death	100337894;100355364;100356442;103349392	K04506+K10138+K10137+K10131
Leishmaniasis	4	511	111	17394	0.5726	1	1.22664	ko05140	Human Diseases	Infectious diseases: Parasitic	100009359;100338913;100340952;100349667	K08012+K06463+K04375+K06752
Small cell lung cancer	4	511	112	17394	0.5756	1	1.21568	ko05222	Human Diseases	Cancers: Specific types	100101621;100328700;100348663;100358522	K06481+K04725+K00922+K06237
Platinum drug resistance	4	511	112	17394	0.5756	1	1.21568	ko01524	Human Diseases	Drug resistance: Antineoplastic	100328700;100348663;100349021;103349392	K04725+K00922+K00799+K10131
Other glycan degradation	1	511	29	17394	0.5808	1	1.17376	ko00511	Metabolism	Glycan biosynthesis and metabolism	100350701	K12311
Glycosaminoglycan biosynthesis - chondroitin sulfate / dermatan sulfate	1	511	29	17394	0.5808	1	1.17376	ko00532	Metabolism	Glycan biosynthesis and metabolism	100338181	K04743
Maturity onset diabetes of the young	1	511	29	17394	0.5808	1	1.17376	ko04950	Human Diseases	Endocrine and metabolic diseases	100348465	K08036
Longevity regulating pathway	2	511	122	17394	0.589	1	0.558019	ko04211	Organismal Systems	Aging	100348663;100349219	K00922+K07202
Tuberculosis	6	511	279	17394	0.5892	1	0.732024	ko05152	Human Diseases	Infectious diseases: Bacterial	100009124;100338913;100346106;100349667;100353005;100356594	K05399+K06463+K03158+K06752+K02146+K10165
Pancreatic cancer	2	511	123	17394	0.5893	1	0.553482	ko05212	Human Diseases	Cancers: Specific types	100340437;100348663	K08845+K00922
HIF-1 signaling pathway	2	511	124	17394	0.5897	1	0.549018	ko04066	Environmental Information Processing	Signal transduction	100009047;100348663	K16451+K00922
Chagas disease (American trypanosomiasis)	2	511	128	17394	0.5922	1	0.531862	ko05142	Human Diseases	Infectious diseases: Parasitic	100346106;100348663	K03158+K00922
Glucagon signaling pathway	2	511	129	17394	0.593	1	0.527739	ko04922	Organismal Systems	Endocrine system	100303771;100349219	K07190+K07202
GnRH signaling pathway	2	511	131	17394	0.5949	1	0.519682	ko04912	Organismal Systems	Endocrine system	100340801;100340952	K04364+K04375
TGF-beta signaling pathway	2	511	131	17394	0.5949	1	0.519682	ko04350	Environmental Information Processing	Signal transduction	100009361;100328897	K04686+K04664
Retinol metabolism	2	511	134	17394	0.5982	1	0.508047	ko00830	Metabolism	Metabolism of cofactors and vitamins	100346743;108178122	K07413+K17720+K00699
T cell receptor signaling pathway	5	511	133	17394	0.6008	1	1.27967	ko04660	Organismal Systems	Immune system	100338867;100340801;100348663;100349102;100353561	K19862+K04364+K00922+K05856+K05730
Terpenoid backbone biosynthesis	1	511	31	17394	0.6044	1	1.09804	ko00900	Metabolism	Metabolism of terpenoids and polyketides	100354959	K00587
Fc gamma R-mediated phagocytosis	5	511	136	17394	0.6051	1	1.25144	ko04666	Organismal Systems	Immune system	100348663;100353561;100354471;100356835;100357394	K00922+K05730+K05747+K05744+K04438
Hematopoietic cell lineage	5	511	137	17394	0.6067	1	1.2423	ko04640	Organismal Systems	Immune system	100101621;100343670;100349667;100352905;100355155	K06481+K06474+K06752+K04386+K06262+K06263
Pathways in cancer	18	511	554	17394	0.6103	1	1.10596	ko05200	Human Diseases	Cancers: Overview	100009193;100101621;100328700;100328898;100338332;100338867;100340437;100340801;100342183;100342872;100343850;100348663;100352862;100357394;100358522;103345488;103350153;108178552	K08557+K06481+K04725+K18496+K04538+K06619+K08845+K04364+K12362+K05089+K04358+K00922+K08803+K04438+K06237+K04347+K04549
Glycosaminoglycan biosynthesis - heparan sulfate / heparin	1	511	32	17394	0.6157	1	1.06372	ko00534	Metabolism	Glycan biosynthesis and metabolism	100351196	K08102
Circadian rhythm	1	511	32	17394	0.6157	1	1.06372	ko04710	Organismal Systems	Environmental adaptation	100347047	K02295
Oxidative phosphorylation	5	511	145	17394	0.6212	1	1.17376	ko00190	Metabolism	Energy metabolism	100339424;100346169;100349589;100353005;100354167	K11351+K00237+K02152+K02146+K02150
Rap1 signaling pathway	8	511	350	17394	0.6289	1	0.778037	ko04015	Environmental Information Processing	Signal transduction	100328898;100342183;100342872;100343850;100346752;100348663;100357394;103345488	K18496+K12362+K05089+K04358+K08018+K00922+K04438
Phosphatidylinositol signaling system	3	511	158	17394	0.6336	1	0.646313	ko04070	Environmental Information Processing	Signal transduction	100348663;100355458;100356666	K00922+K07756+K00901
AMPK signaling pathway	3	511	167	17394	0.6387	1	0.611482	ko04152	Environmental Information Processing	Signal transduction	100348663;100349219;100352741	K00922+K07202+K18341
Measles	6	511	171	17394	0.6456	1	1.19436	ko05162	Human Diseases	Infectious diseases: Viral	100341032;100343973;100345886;100348663;100354037;100359014	K05763+K07900+K00922+K03283+K14754
Carbon metabolism	6	511	172	17394	0.6468	1	1.18741	ko01200	Metabolism	Global and overview maps	100328743;100328764;100343505;100346169;100346884;100348732	K00030+K00036+K00927+K00237+K11529+K14455
Tyrosine metabolism	2	511	50	17394	0.6608	1	1.36157	ko00350	Metabolism	Amino acid metabolism	100348732;100357007	K14455+K00274
Leukocyte transendothelial migration	6	511	183	17394	0.6625	1	1.11604	ko04670	Organismal Systems	Immune system	100009359;100341032;100343973;100348663;100353304;100353561	K08012+K05763+K00922+K10351+K05730
Basal transcription factors	2	511	52	17394	0.6676	1	1.3092	ko03022	Genetic Information Processing	Transcription	100348935;100352341	K03125+K03126
Glycine, serine and threonine metabolism	2	511	52	17394	0.6676	1	1.3092	ko00260	Metabolism	Amino acid metabolism	100346884;100357007	K11529+K00274
Insulin signaling pathway	7	511	202	17394	0.6723	1	1.17957	ko04910	Organismal Systems	Endocrine system	100303771;100340437;100340801;100340952;100348663;100349219;100357394	K07190+K08845+K04364+K04375+K00922+K07202+K04438
MicroRNAs in cancer	7	511	210	17394	0.6797	1	1.13464	ko05206	Human Diseases	Cancers: Overview	100338867;100340801;100341032;100342872;100343973;100348024;100357394	K06619+K04364+K05762+K05089+K09299+K04438
Carbohydrate digestion and absorption	2	511	56	17394	0.6821	1	1.21568	ko04973	Organismal Systems	Digestive system	100348663;100357958	K00922+K08171
Galactose metabolism	2	511	58	17394	0.6896	1	1.17376	ko00052	Metabolism	Carbohydrate metabolism	100344610;100349809	K01189+K00849
Phagosome	8	511	238	17394	0.697	1	1.14417	ko04145	Cellular Processes	Transport and catabolism	100008830;100009359;100101621;100338913;100349589;100349667;100353005;100354167	K01365+K08012+K06481+K06463+K02152+K06752+K02146+K02150
Toll and Imd signaling pathway	2	511	60	17394	0.6973	1	1.13464	ko04624	Organismal Systems	Immune system	100347511;108178174	K06689+K10580
Porphyrin and chlorophyll metabolism	2	511	62	17394	0.7052	1	1.09804	ko00860	Metabolism	Metabolism of cofactors and vitamins	100356141;108178122	K01698+K00699
Calcium signaling pathway	6	511	257	17394	0.7102	1	0.794688	ko04020	Environmental Information Processing	Signal transduction	100303771;100337764;100341084;100342872;100351226;100359066	K07190+K05863+K13755+K05089+K18196+K05850
Transcriptional misregulation in cancer	6	511	257	17394	0.7102	1	0.794688	ko05202	Human Diseases	Cancers: Overview	100347277;100349318;100353071;100353941;100355364;100355950	K09435+K15619+K15188+K15618+K10138+K15604
Viral carcinogenesis	6	511	264	17394	0.7112	1	0.773617	ko05203	Human Diseases	Cancers: Overview	100340801;100346517;100348663;100353005;100354982;103349392	K04364+K06053+K00922+K02146+K11407+K10131
Cytokine-cytokine receptor interaction	9	511	280	17394	0.721	1	1.09412	ko04060	Environmental Information Processing	Signaling molecules and interaction	100008874;100328897;100340021;100342872;100346106;100346186;100350821;100352905;100356265	K04192+K04664+K05480+K05089+K03158+K05508+K05165+K04386+K05421
DNA replication	2	511	66	17394	0.7211	1	1.03149	ko03030	Genetic Information Processing	Replication and repair	100343390;100354472	K02542+K02320
Cytosolic DNA-sensing pathway	1	511	68	17394	0.7249	1	0.500576	ko04623	Organismal Systems	Immune system	100349135	K12654
Type I diabetes mellitus	1	511	68	17394	0.7249	1	0.500576	ko04940	Human Diseases	Endocrine and metabolic diseases	100349667	K06752
Regulation of lipolysis in adipocytes	1	511	70	17394	0.725	1	0.486273	ko04923	Organismal Systems	Endocrine system	100348663	K00922
VEGF signaling pathway	1	511	73	17394	0.7259	1	0.46629	ko04370	Environmental Information Processing	Signal transduction	100348663	K00922
Amino sugar and nucleotide sugar metabolism	1	511	74	17394	0.7265	1	0.459988	ko00520	Metabolism	Carbohydrate metabolism	100349809	K00849
Intestinal immune network for IgA production	1	511	77	17394	0.7286	1	0.442067	ko04672	Organismal Systems	Immune system	100349667	K06752
Autoimmune thyroid disease	1	511	80	17394	0.7316	1	0.425489	ko05320	Human Diseases	Immune diseases	100349667	K06752
N-Glycan biosynthesis	1	511	81	17394	0.7327	1	0.420236	ko00510	Metabolism	Glycan biosynthesis and metabolism	100349809	K03849
Amyotrophic lateral sclerosis (ALS)	1	511	81	17394	0.7327	1	0.420236	ko05014	Human Diseases	Neurodegenerative diseases	100346106	K03158
Glycolysis / Gluconeogenesis	1	511	83	17394	0.7352	1	0.41011	ko00010	Metabolism	Carbohydrate metabolism	100343505	K00927
Apoptosis - fly	3	511	85	17394	0.7411	1	1.20138	ko04214	Cellular Processes	Cell growth and death	100328700;100347778;100351185	K04725+K04727+K10798
RIG-I-like receptor signaling pathway	3	511	86	17394	0.7427	1	1.18741	ko04622	Organismal Systems	Immune system	100346051;100349135;100356442	K12655+K12654+K12649
Longevity regulating pathway - worm	3	511	89	17394	0.7479	1	1.14739	ko04212	Organismal Systems	Aging	100348663;100351185;100352051	K00922+K10798+K14966
Biosynthesis of amino acids	3	511	90	17394	0.7497	1	1.13464	ko01230	Metabolism	Global and overview maps	100328743;100343505;100348732	K00030+K00927+K14455
Glycerolipid metabolism	3	511	90	17394	0.7497	1	1.13464	ko00561	Metabolism	Lipid metabolism	100344610;100346884;100356666	K01189+K11529+K00901
Drug metabolism - other enzymes	3	511	91	17394	0.7515	1	1.12217	ko00983	Metabolism	Xenobiotics biodegradation and metabolism	100126071;100351488;108178122	K00760+K03927+K00699
Staphylococcus aureus infection	3	511	96	17394	0.7615	1	1.06372	ko05150	Human Diseases	Infectious diseases: Bacterial	100338913;100349667;100355553	K06463+K06752+K01332
PI3K-Akt signaling pathway	13	511	417	17394	0.7692	1	1.06117	ko04151	Environmental Information Processing	Signal transduction	100101621;100328898;100338332;100339458;100340801;100342872;100343850;100348663;100353654;100358522;103345488;103350153;108178552	K06481+K18496+K04538+K06238+K04364+K05089+K04358+K00922+K06236+K06237+K04347+K04549
Pertussis	2	511	105	17394	0.7722	1	0.648365	ko05133	Human Diseases	Infectious diseases: Bacterial	100355553;103350990	K01332+K04002
Salmonella infection	2	511	110	17394	0.7737	1	0.618893	ko05132	Human Diseases	Infectious diseases: Bacterial	100009124;100354471	K05399+K05747
Gap junction	2	511	111	17394	0.7741	1	0.613318	ko04540	Cellular Processes	Cellular community - eukaryotes	100340801;100342872	K04364+K05089
Progesterone-mediated oocyte maturation	2	511	114	17394	0.7759	1	0.597178	ko04914	Organismal Systems	Endocrine system	100340437;100348663	K08845+K00922
PPAR signaling pathway	2	511	115	17394	0.7765	1	0.591985	ko03320	Organismal Systems	Endocrine system	100328764;100355950	K08770
Th1 and Th2 cell differentiation	4	511	118	17394	0.7806	1	1.15387	ko04658	Organismal Systems	Immune system	100346517;100349102;100349369;100349667	K06053+K05856+K06051+K06052+K06752
Endocrine resistance	4	511	120	17394	0.7825	1	1.13464	ko01522	Human Diseases	Drug resistance: Antineoplastic	100340437;100340801;100348663;100349369	K08845+K04364+K00922+K06051+K06052
Cholinergic synapse	4	511	122	17394	0.7846	1	1.11604	ko04725	Organismal Systems	Nervous system	100338332;100348663;103350153;108178552	K04538+K00922+K04347+K04549
Insulin resistance	4	511	122	17394	0.7846	1	1.11604	ko04931	Human Diseases	Endocrine and metabolic diseases	100346106;100348663;100349219;100354727	K03158+K00922+K07202+K09667
Retrograde endocannabinoid signaling	4	511	122	17394	0.7846	1	1.11604	ko04723	Organismal Systems	Nervous system	100338332;100355658;103350153;108178552	K04538+K13700+K04347+K04549
Hypertrophic cardiomyopathy (HCM)	4	511	132	17394	0.7969	1	1.03149	ko05410	Human Diseases	Cardiovascular diseases	100101621;100328755;100351233;100353304	K06481+K12569+K12563+K10351
Bacterial invasion of epithelial cells	4	511	134	17394	0.7997	1	1.01609	ko05100	Human Diseases	Infectious diseases: Bacterial	100348663;100352103;100354471;100357394	K00922+K06106+K05747+K04438
Pyrimidine metabolism	3	511	137	17394	0.801	1	0.745383	ko00240	Metabolism	Nucleotide metabolism	100351617;100354472;100356979	K00761+K02320+K19970
Estrogen signaling pathway	3	511	137	17394	0.801	1	0.745383	ko04915	Organismal Systems	Endocrine system	100340801;100348663;100354037	K04364+K00922+K03283
Th17 cell differentiation	3	511	136	17394	0.801	1	0.750863	ko04659	Organismal Systems	Immune system	100349102;100349667;100352905	K05856+K06752+K04386
Circadian entrainment	3	511	141	17394	0.8014	1	0.724237	ko04713	Organismal Systems	Environmental adaptation	100338332;103350153;108178552	K04538+K04347+K04549
Complement and coagulation cascades	3	511	148	17394	0.8035	1	0.689983	ko04610	Organismal Systems	Immune system	100350628;100355553;103350990	K01313+K01332+K04002
Salivary secretion	3	511	149	17394	0.804	1	0.685352	ko04970	Organismal Systems	Digestive system	100359066;103347163;103351441	K05850+K13908+K13912
Protein digestion and absorption	5	511	159	17394	0.8119	1	1.07041	ko04974	Organismal Systems	Digestive system	100009174;100339458;100353654;100356317;100358522	K08132+K06238+K06236+K13867+K06237
Arachidonic acid metabolism	5	511	159	17394	0.8119	1	1.07041	ko00590	Metabolism	Lipid metabolism	100343913;100345202;100346743;100348029;100353701	K01047+K00079+K07413+K04097
Choline metabolism in cancer	5	511	168	17394	0.8202	1	1.01307	ko05231	Human Diseases	Cancers: Overview	100340801;100342872;100348663;100354471;100356666	K04364+K05089+K00922+K05747+K00901
Dopaminergic synapse	4	511	182	17394	0.8229	1	0.748113	ko04728	Organismal Systems	Nervous system	100338332;100357007;103350153;108178552	K04538+K00274+K04347+K04549
Apelin signaling pathway	6	511	186	17394	0.8253	1	1.09804	ko04371	Environmental Information Processing	Signal transduction	100338332;100349219;100349369;100353304;103350153;108178552	K04538+K07202+K06052+K10351+K04347+K04549
Alcoholism	7	511	230	17394	0.8438	1	1.03597	ko05034	Human Diseases	Substance dependence	100338332;100340437;100340801;100354982;100357007;103350153;108178552	K04538+K08845+K04364+K11407+K00274+K04347+K04549
Protein processing in endoplasmic reticulum	7	511	234	17394	0.8461	1	1.01826	ko04141	Genetic Information Processing	Folding, sorting and degradation	100009295;100328744;100344858;100347511;100354037;103346344;108175354	K09542+K04571+K07765+K06689+K03283+K14019+K09502
Fluid shear stress and atherosclerosis	7	511	234	17394	0.8461	1	1.01826	ko05418	Human Diseases	Cardiovascular diseases	100008830;100340993;100343715;100346106;100348663;100349021;100352905	K01365+K21278+K00355+K03158+K00922+K00799+K04386
Tight junction	8	511	264	17394	0.854	1	1.03149	ko04530	Cellular Processes	Cellular community - eukaryotes	100341032;100343973;100346752;100349185;100352103;100353304;100354471;100358386	K05763+K05762+K08018+K21098+K06106+K10351+K05747+K16819
Hepatitis C	4	511	148	17394	1	1	0.919977	ko05160	Human Diseases	Infectious diseases: Viral	100340437;100340801;100346106;100348663	K08845+K04364+K03158+K00922
Peroxisome	3	511	118	17394	1	1	0.865402	ko04146	Cellular Processes	Transport and catabolism	100338853;100341444;100347160	K11992+K12261+K13279
Platelet activation	5	511	186	17394	1	1	0.915031	ko04611	Organismal Systems	Immune system	100101621;100345006;100348663;100353654;100355155	K06481+K04298+K00922+K06236+K06262+K06263
HTLV-I infection	9	511	318	17394	1	1	0.963372	ko05166	Human Diseases	Infectious diseases: Viral	100328700;100337764;100340952;100342872;100346106;100348663;100349102;100349667;100352905	K04725+K05863+K04375+K05089+K03158+K00922+K05856+K06752+K04386
Toxoplasmosis	4	511	165	17394	1	1	0.825191	ko05145	Human Diseases	Infectious diseases: Parasitic	100328700;100346106;100349667;100354037	K04725+K03158+K06752+K03283
Vitamin digestion and absorption	1	511	36	17394	1	1	0.945532	ko04977	Organismal Systems	Digestive system	103351441	K14616
Mannose type O-glycan biosynthesis	1	511	33	17394	1	1	1.03149	ko00515	Metabolism	Glycan biosynthesis and metabolism	100357534	K09666
Nucleotide excision repair	2	511	79	17394	1	1	0.86175	ko03420	Genetic Information Processing	Replication and repair	100350600;100350642	K10840+K10848
Primary immunodeficiency	1	511	56	17394	1	1	0.607842	ko05340	Human Diseases	Immune diseases	100349102	K05856
Dorso-ventral axis formation	1	511	54	17394	1	1	0.630354	ko04320	Organismal Systems	Development	100340801	K04364
Fc epsilon RI signaling pathway	3	511	102	17394	1	1	1.00115	ko04664	Organismal Systems	Immune system	100340801;100348663;100353561	K04364+K00922+K05730
Base excision repair	1	511	48	17394	1	1	0.709149	ko03410	Genetic Information Processing	Replication and repair	100351185	K10798
Allograft rejection	1	511	67	17394	1	1	0.508047	ko05330	Human Diseases	Immune diseases	100349667	K06752
Homologous recombination	1	511	57	17394	1	1	0.597178	ko03440	Genetic Information Processing	Replication and repair	100350648	K10873
Signaling pathways regulating pluripotency of stem cells	5	511	179	17394	1	1	0.950814	ko04550	Cellular Processes	Cellular community - eukaryotes	100338685;100340801;100347605;100348465;100348663	K08553+K04364+K18487+K08036+K00922
cAMP signaling pathway	7	511	269	17394	1	1	0.885777	ko04024	Environmental Information Processing	Signal transduction	100009382;100345808;100345896;100348663;100351753;100353561;100359066	K04590+K08401+K04328+K00922+K13293+K05730+K05850
FoxO signaling pathway	4	511	162	17394	1	1	0.840473	ko04068	Environmental Information Processing	Signal transduction	100340437;100340801;100348663;100353941	K08845+K04364+K00922+K15618
Lysine degradation	2	511	101	17394	1	1	0.674042	ko00310	Metabolism	Amino acid metabolism	100347863;100354345	K20796+K20795
alpha-Linolenic acid metabolism	1	511	44	17394	1	1	0.773617	ko00592	Metabolism	Lipid metabolism	100343913	K01047
Ether lipid metabolism	2	511	70	17394	1	1	0.972547	ko00565	Metabolism	Lipid metabolism	100343913;100348637	K01047+K01122
Wnt signaling pathway	5	511	181	17394	1	1	0.940308	ko04310	Environmental Information Processing	Signal transduction	100126564;100337894;100338148;100342211;100346289	K04511+K04506+K04499+K04510+K04507
Graft-versus-host disease	1	511	48	17394	1	1	0.709149	ko05332	Human Diseases	Immune diseases	100349667	K06752
Long-term depression	2	511	77	17394	1	1	0.884133	ko04730	Organismal Systems	Nervous system	100340437;100356759	K08845+K04535
Type II diabetes mellitus	1	511	63	17394	1	1	0.540304	ko04930	Human Diseases	Endocrine and metabolic diseases	100348663	K00922
Dilated cardiomyopathy (DCM)	4	511	153	17394	1	1	0.889912	ko05414	Human Diseases	Cardiovascular diseases	100101621;100328755;100351233;100353304	K06481+K12569+K12563+K10351
Glutamatergic synapse	4	511	158	17394	1	1	0.86175	ko04724	Organismal Systems	Nervous system	100338332;100339368;103350153;108178552	K04538+K05204+K04347+K04549
Sphingolipid signaling pathway	4	511	156	17394	1	1	0.872798	ko04071	Environmental Information Processing	Signal transduction	100008828;100346106;100348663;100352973	K04292+K03158+K00922+K04710
Cell adhesion molecules (CAMs)	5	511	185	17394	1	1	0.919977	ko04514	Environmental Information Processing	Signaling molecules and interaction	100343670;100344873;100349667;100355905;100357954	K06474+K06486+K06752+K06770+K06477
Cell cycle	4	511	165	17394	1	1	0.825191	ko04110	Cellular Processes	Cell growth and death	100328701;100338867;100343390;100359213	K06671+K06619+K02542+K08866
Ubiquitin mediated proteolysis	5	511	193	17394	1	1	0.881843	ko04120	Genetic Information Processing	Folding, sorting and degradation	100328700;100337894;100347511;100356214;108178174	K04725+K04506+K06689+K10260+K10580
Linoleic acid metabolism	2	511	80	17394	1	1	0.850978	ko00591	Metabolism	Lipid metabolism	100343913;100346743	K01047+K07413
Toll-like receptor signaling pathway	3	511	114	17394	1	1	0.895767	ko04620	Organismal Systems	Immune system	100009124;100348663;100350244	K05399+K00922+K09446
Bile secretion	2	511	94	17394	1	1	0.724237	ko04976	Organismal Systems	Digestive system	100009015;100347641	K14360+K13857
Influenza A	7	511	238	17394	1	1	1.00115	ko05164	Human Diseases	Infectious diseases: Viral	100339272;100339936;100346106;100348663;100349667;100354037;100359014	K14284+K14285+K03158+K00922+K06752+K03283+K14754
Amoebiasis	4	511	149	17394	1	1	0.913802	ko05146	Human Diseases	Infectious diseases: Parasitic	100348663;100352905;100353654;100358522	K00922+K04386+K06236+K06237
Cysteine and methionine metabolism	2	511	76	17394	1	1	0.895767	ko00270	Metabolism	Amino acid metabolism	100340020;100348732	K00802+K14455
Cocaine addiction	1	511	60	17394	1	1	0.567319	ko05030	Human Diseases	Substance dependence	100357007	K00274
Hedgehog signaling pathway	1	511	54	17394	1	1	0.630354	ko04340	Environmental Information Processing	Signal transduction	100347510	K20020
Ribosome	8	511	297	17394	1	1	0.916879	ko03010	Genetic Information Processing	Translation	100328757;100328764;100338387;100339185;100355641;100355650;100355824;100356232	K02866+K02927+K02977+K02910+K02918+K02998+K02987+K02924
AGE-RAGE signaling pathway in diabetic complications	3	511	125	17394	1	1	0.816939	ko04933	Human Diseases	Endocrine and metabolic diseases	100348663;100353654;100358522	K00922+K06236+K06237
Pentose and glucuronate interconversions	1	511	56	17394	1	1	0.607842	ko00040	Metabolism	Carbohydrate metabolism	108178122	K00699
Aldosterone-regulated sodium reabsorption	1	511	51	17394	1	1	0.667434	ko04960	Organismal Systems	Excretory system	100348663	K00922
Prolactin signaling pathway	2	511	79	17394	1	1	0.86175	ko04917	Organismal Systems	Endocrine system	100340801;100348663	K04364+K00922
Glycosylphosphatidylinositol (GPI)-anchor biosynthesis	1	511	34	17394	1	1	1.00115	ko00563	Metabolism	Glycan biosynthesis and metabolism	100339328	K11001
ABC transporters	1	511	55	17394	1	1	0.618893	ko02010	Environmental Information Processing	Membrane transport	100356200	K05674
Viral myocarditis	3	511	127	17394	1	1	0.804074	ko05416	Human Diseases	Cardiovascular diseases	100338867;100349667;100351233	K06619+K06752+K12563
Glyoxylate and dicarboxylate metabolism	1	511	51	17394	1	1	0.667434	ko00630	Metabolism	Carbohydrate metabolism	100346884	K11529
Asthma	1	511	54	17394	1	1	0.630354	ko05310	Human Diseases	Immune diseases	100349667	K06752
Adipocytokine signaling pathway	2	511	97	17394	1	1	0.701838	ko04920	Organismal Systems	Endocrine system	100346106;100349219	K03158+K07202
Ascorbate and aldarate metabolism	1	511	53	17394	1	1	0.642248	ko00053	Metabolism	Carbohydrate metabolism	108178122	K00699
Aminoacyl-tRNA biosynthesis	2	511	68	17394	1	1	1.00115	ko00970	Genetic Information Processing	Translation	100339914;100353532	K01881+K02433
Fat digestion and absorption	2	511	72	17394	1	1	0.945532	ko04975	Organismal Systems	Digestive system	100343913;100348732	K01047+K14455
Arrhythmogenic right ventricular cardiomyopathy (ARVC)	3	511	104	17394	1	1	0.981898	ko05412	Human Diseases	Cardiovascular diseases	100101621;100328755;100351233	K06481+K12569+K12563
Alanine, aspartate and glutamate metabolism	1	511	43	17394	1	1	0.791608	ko00250	Metabolism	Amino acid metabolism	100348732	K14455
Prion diseases	1	511	47	17394	1	1	0.724237	ko05020	Human Diseases	Neurodegenerative diseases	100340952	K04375
Citrate cycle (TCA cycle)	2	511	69	17394	1	1	0.986642	ko00020	Metabolism	Carbohydrate metabolism	100328743;100346169	K00030+K00237
IL-17 signaling pathway	4	511	138	17394	1	1	0.986642	ko04657	Organismal Systems	Immune system	100339678;100350821;100356648;103347163	K12793+K05165+K06855+K13908
SNARE interactions in vesicular transport	1	511	39	17394	1	1	0.872798	ko04130	Genetic Information Processing	Folding, sorting and degradation	100342023	K08497
Taste transduction	2	511	88	17394	1	1	0.773617	ko04742	Organismal Systems	Sensory system	100340495;100341084	K08474+K13755
Inflammatory bowel disease (IBD)	2	511	81	17394	1	1	0.840473	ko05321	Human Diseases	Immune diseases	100349667;100356594	K06752+K10165
Antigen processing and presentation	3	511	108	17394	1	1	0.945532	ko04612	Organismal Systems	Immune system	100008830;100349667;100354037	K01365+K06752+K03283
RNA degradation	3	511	105	17394	1	1	0.972547	ko03018	Genetic Information Processing	Folding, sorting and degradation	100328776;100342619;108176782	K12580+K12587+K13126
