# Supplementary material for: Genome-Wide DNA Methylation Changes of Perirenal Adipose Tissue in Rabbits Fed a High-Fat Diet
Source: Animals (Basel). 2020 Nov 26;10(12):2213. doi: 10.3390/ani10122213 (PMC7761299; doi:10.3390/ani10122213)
Supplement: Supplementary file 1 [file animals-10-02213-s001.zip › Table S2.xlsx]

## Sheet: Sheet1
		C			CG			CHG			CHH
		Total C	Covered C	Coverage of C (%)	Total CG	Covered CG	Coverage of CG (%)	Total CHG	Covered CHG	Coverage of CHG (%)	Total CHH	Covered CHH	Coverage of CHH (%)
SND	Chromosome 1	80100825	77739323	97.052	4360456	4173133	95.704	18041847	17604712	97.577	57698520	55961478	96.989
	Chromosome 2	71435845	69225282	96.906	3915540	3739256	95.498	16063165	15650123	97.429	51457137	49835903	96.849
	Chromosome 3	63782310	61897978	97.046	3479606	3325113	95.56	14381805	14031513	97.564	45920899	44541352	96.996
	Chromosome 4	38130405	36914205	96.81	2351832	2241674	95.316	8782694	8548348	97.332	26995878	26124183	96.771
	Chromosome 5	15861917	15347555	96.757	1146492	1095995	95.596	3797684	3695730	97.315	10917740	10555830	96.685
	Chromosome 6	11656953	11238550	96.411	926260	885289	95.577	2855996	2773444	97.11	7874696	7579817	96.255
	Chromosome 7	69055338	66883313	96.855	3430676	3262308	95.092	15165025	14762041	97.343	50459637	48858964	96.828
	Chromosome 8	44629499	43095867	96.564	2485934	2363181	95.062	9981353	9692133	97.102	32162210	31040553	96.513
	Chromosome 9	48891886	47230982	96.603	2966607	2818637	95.012	11316278	10991153	97.127	34609000	33421192	96.568
	Chromosome 10	19345471	18688298	96.603	1224502	1162124	94.906	4458712	4330540	97.125	13662257	13195634	96.585
	Chromosome 11	34061578	32912036	96.625	1760030	1667666	94.752	7479489	7263622	97.114	24822058	23980748	96.611
	Chromosome 12	62209264	60268531	96.88	3348950	3197657	95.482	13776834	13420032	97.41	45083478	43650840	96.822
	Chromosome 13	61421612	59199426	96.382	3941624	3735673	94.775	14383611	13942404	96.933	43096377	41521349	96.345
	Chromosome 14	64478966	62482736	96.904	3200462	3056102	95.489	14102090	13736121	97.405	47176414	45690513	96.85
	Chromosome 15	41948685	40474240	96.485	2032772	1920962	94.5	9074213	8800579	96.984	30841699	29752699	96.469
	Chromosome 16	34914185	33674099	96.448	2169540	2058570	94.885	8049897	7806749	96.979	24694748	23808780	96.412
	Chromosome 17	34719400	33435795	96.303	2035942	1918977	94.255	7932587	7679429	96.809	24750867	23837389	96.309
	Chromosome 18	28972873	28100253	96.988	1811798	1736468	95.842	6749597	6581077	97.503	20411478	19782708	96.92
	Chromosome 19	25614699	24714893	96.487	2003756	1907976	95.22	6285297	6101121	97.07	17325646	16705796	96.422
	Chromosome 20	13410089	12857059	95.876	931736	876342	94.055	3168542	3054879	96.413	9309811	8925838	95.876
	Chromosome 21	6299340	6051646	96.068	585165	557624	95.293	1599946	1549140	96.825	4114228	3944882	95.884
	Chromosome X	43222064	41526638	96.077	2009530	1895009	94.301	9207735	8909572	96.762	32004799	30722057	95.992
	Chromosome MT	6934	6934	100	752	752	100	908	908	100	5273	5273	100
HFD	Chromosome 1	80100825	77129417	96.29	4360456	4161706	95.442	18041847	17533704	97.184	57698520	55434007	96.075
	Chromosome 2	71435845	68655998	96.109	3915540	3718801	94.975	16063165	15577816	96.978	51457137	49359381	95.923
	Chromosome 3	63782310	61574976	96.539	3479606	3329546	95.687	14381805	14007748	97.399	45920899	44237682	96.335
	Chromosome 4	38130405	36875031	96.708	2351832	2261363	96.153	8782694	8568091	97.557	26995878	26045577	96.48
	Chromosome 5	15861917	15283507	96.353	1146492	1097557	95.732	3797684	3691088	97.193	10917740	10494862	96.127
	Chromosome 6	11656953	11240001	96.423	926260	892973	96.406	2855996	2781981	97.408	7874696	7565047	96.068
	Chromosome 7	69055338	66177126	95.832	3430676	3235804	94.32	15165025	14665309	96.705	50459637	48276013	95.673
	Chromosome 8	44629499	42618538	95.494	2485934	2348179	94.459	9981353	9626775	96.448	32162210	30643584	95.278
	Chromosome 9	48891886	46981858	96.093	2966607	2820653	95.08	11316278	10968788	96.929	34609000	33192417	95.907
	Chromosome 10	19345471	18635130	96.328	1224502	1167498	95.345	4458712	4331823	97.154	13662257	13135809	96.147
	Chromosome 11	34061578	32671434	95.919	1760030	1665818	94.647	7479489	7238758	96.781	24822058	23766858	95.749
	Chromosome 12	62209264	59709681	95.982	3348950	3179661	94.945	13776834	13348491	96.891	45083478	43181528	95.781
	Chromosome 13	61421612	58955250	95.985	3941624	3749181	95.118	14383611	13934033	96.874	43096377	41272036	95.767
	Chromosome 14	64478966	61910665	96.017	3200462	3044081	95.114	14102090	13669158	96.93	47176414	45197426	95.805
	Chromosome 15	41948685	40149111	95.71	2032772	1917301	94.32	9074213	8766382	96.608	30841699	29465428	95.538
	Chromosome 16	34914185	33564711	96.135	2169540	2068008	95.32	8049897	7808001	96.995	24694748	23688702	95.926
	Chromosome 17	34719400	33350869	96.058	2035942	1932145	94.902	7932587	7687046	96.905	24750867	23731678	95.882
	Chromosome 18	28972873	27854102	96.139	1811798	1728134	95.382	6749597	6546007	96.984	20411478	19579961	95.926
	Chromosome 19	25614699	24598137	96.031	2003756	1907797	95.211	6285297	6088963	96.876	17325646	16601377	95.82
	Chromosome 20	13410089	12966023	96.689	931736	897225	96.296	3168542	3088615	97.477	9309811	8980183	96.459
	Chromosome 21	6299340	6048955	96.025	585165	560777	95.832	1599946	1553189	97.078	4114228	3934989	95.643
	Chromosome X	43222064	41607486	96.264	2009530	1913488	95.221	9207735	8947510	97.174	32004799	30746488	96.068
	Chromosome MT	6934	6934	100	752	752	100	908	908	100	5273	5273	100
