# Supplementary material for: Genome-Wide DNA Methylation Changes of Perirenal Adipose Tissue in Rabbits Fed a High-Fat Diet
Source: Animals (Basel). 2020 Nov 26;10(12):2213. doi: 10.3390/ani10122213 (PMC7761299; doi:10.3390/ani10122213)
Supplement: Supplementary file 1 [file animals-10-02213-s001.zip › Table S3.xlsx]

## Sheet: Sheet1
		C			CG			CHG			CHH
		Total C	Covered C	Coverage of C (%)	Total CG	Covered CG	Coverage of CG (%)	Total CHG	Covered CHG	Coverage of CHG (%)	Total CHH	Covered CHH	Coverage of CHH (%)
SND	Promoter	14966825	14233428	95.1	1696480	1581413	93.217	3616582	3462759	95.747	9653763	9189256	95.188
	CDS	10440241	10183747	97.543	1612364	1560108	96.759	2723139	2660614	97.704	6104738	5963025	97.679
	Intron	238877298	230975149	96.692	15529896	14794709	95.266	56202571	54626428	97.196	167144831	161554012	96.655
	mRNA	316389554	306785612	96.965	20648410	19757881	95.687	74042424	72144199	97.436	221698720	214883532	96.926
	Downstream	13828820	13304459	96.208	1123318	1065480	94.851	3387401	3276408	96.723	9318101	8962571	96.185
	CpGIsland	27702541	25510188	92.086	7608843	6982094	91.763	6961552	6469940	92.938	13132146	12058154	91.822
	ncRNA	24737803	23925905	96.718	1531973	1462095	95.439	5723116	5564862	97.235	17482714	16898948	96.661
	Transposons	494330765	472000673	95.483	30011954	28164491	93.844	118559000	114271011	96.383	345759806	329565169	95.316
HFD	Promoter	14966825	14216288	94.985	1696480	1592679	93.881	3616582	3466434	95.848	9653763	9157175	94.856
	CDS	10440241	10209663	97.791	1612364	1570079	97.377	2723139	2668927	98.009	6104738	5970657	97.804
	Intron	238877298	229952447	96.264	15529896	14823355	95.45	56202571	54560973	97.079	167144831	160568119	96.065
	mRNA	316389554	305366954	96.516	20648410	19783253	95.81	74042424	72032864	97.286	221698720	213550837	96.325
	Downstream	13828820	13264619	95.92	1123318	1068804	95.147	3387401	3275011	96.682	9318101	8920804	95.736
	CpGIsland	27702541	25818980	93.201	7608843	7085637	93.124	6961552	6549744	94.085	13132146	12183599	92.777
	ncRNA	24737803	23777069	96.116	1531973	1461549	95.403	5723116	5550127	96.977	17482714	16765393	95.897
	Transposons	494330765	468473729	94.769	30011954	28180177	93.897	118559000	114034555	96.184	345759806	326258996	94.36
