# Supplementary material for: Genome-Wide DNA Methylation Changes of Perirenal Adipose Tissue in Rabbits Fed a High-Fat Diet
Source: Animals (Basel). 2020 Nov 26;10(12):2213. doi: 10.3390/ani10122213 (PMC7761299; doi:10.3390/ani10122213)
Supplement: Supplementary file 1 [file animals-10-02213-s001.zip › Table S4.xlsx]

## Sheet: Sheet1
Samples	C (%)	CG (%)	CHG (%)	CHH (%)
SND	4.605	64.346	0.697	0.652
HFD	5.165	63.809	0.744	0.692
