# Supplementary material for: Genome-Wide DNA Methylation Changes of Perirenal Adipose Tissue in Rabbits Fed a High-Fat Diet
Source: Animals (Basel). 2020 Nov 26;10(12):2213. doi: 10.3390/ani10122213 (PMC7761299; doi:10.3390/ani10122213)
Supplement: Supplementary file 1 [file animals-10-02213-s001.zip › Table S5.xlsx]

## Sheet: Sheet1
		C	CG	CHG	CHH
SND	Chromosome 1	4.219	68.225	0.706	0.655
	Chromosome 2	4.246	68.135	0.694	0.65
	Chromosome 3	4.223	68.262	0.695	0.66
	Chromosome 4	4.625	68.228	0.688	0.651
	Chromosome 5	5.364	67.71	0.72	0.672
	Chromosome 6	5.744	66.57	0.741	0.684
	Chromosome 7	3.903	68.804	0.677	0.641
	Chromosome 8	4.344	68.955	0.702	0.659
	Chromosome 9	4.607	68.138	0.713	0.673
	Chromosome 10	4.773	67.913	0.729	0.7
	Chromosome 11	4.098	69.622	0.691	0.657
	Chromosome 12	4.156	68.344	0.678	0.642
	Chromosome 13	4.748	67.382	0.711	0.666
	Chromosome 14	3.948	69.168	0.669	0.635
	Chromosome 15	3.804	68.857	0.674	0.635
	Chromosome 16	4.748	69.074	0.718	0.675
	Chromosome 17	4.436	68.294	0.701	0.655
	Chromosome 18	4.705	68.23	0.687	0.655
	Chromosome 19	5.601	67.241	0.735	0.683
	Chromosome 20	5.347	70.321	0.73	0.68
	Chromosome 21	6.51	67.242	0.723	0.666
	Chromosome X	3.425	62.864	0.599	0.563
	Chromosome MT	0.514	0.503	0.514	0.516
HFD	Chromosome 1	4.739	67.994	0.762	0.701
	Chromosome 2	4.73	67.923	0.741	0.691
	Chromosome 3	4.713	67.925	0.742	0.7
	Chromosome 4	5.17	67.734	0.725	0.682
	Chromosome 5	5.903	67.296	0.769	0.719
	Chromosome 6	6.254	66.628	0.783	0.724
	Chromosome 7	4.325	68.19	0.729	0.684
	Chromosome 8	4.843	68.67	0.751	0.701
	Chromosome 9	5.145	68.025	0.746	0.703
	Chromosome 10	5.273	67.635	0.764	0.725
	Chromosome 11	4.537	69.189	0.746	0.704
	Chromosome 12	4.647	67.837	0.734	0.687
	Chromosome 13	5.285	66.782	0.754	0.701
	Chromosome 14	4.401	68.822	0.716	0.675
	Chromosome 15	4.236	68.565	0.73	0.681
	Chromosome 16	5.282	68.851	0.754	0.706
	Chromosome 17	4.934	67.689	0.743	0.691
	Chromosome 18	5.216	67.665	0.729	0.686
	Chromosome 19	6.137	66.612	0.774	0.719
	Chromosome 20	5.916	69.973	0.768	0.712
	Chromosome 21	7.02	66.993	0.765	0.706
	Chromosome X	3.653	60.128	0.623	0.585
	Chromosome MT	0.54	0.525	0.534	0.544
