# Supplementary material for: Genome-Wide DNA Methylation Changes of Perirenal Adipose Tissue in Rabbits Fed a High-Fat Diet
Source: Animals (Basel). 2020 Nov 26;10(12):2213. doi: 10.3390/ani10122213 (PMC7761299; doi:10.3390/ani10122213)
Supplement: Supplementary file 1 [file animals-10-02213-s001.zip › Table S6.xlsx]

## Sheet: Sheet1
Functional genomic elements	SND				HFD
	C (%)	CG (%)	CHG (%)	CHH (%)	C (%)	CG (%)	CHG (%)	CHH (%)
Promoter	4.73	40.882	0.671	0.633	5.079	38.97	0.699	0.659
CDS	8.555	57.916	0.673	0.644	9.483	58.129	0.704	0.676
Intron	5.051	71.091	0.713	0.673	5.621	70.714	0.757	0.709
mRNA	4.998	70.056	0.704	0.668	5.551	69.211	0.746	0.702
Downstream	5.541	65.37	0.701	0.649	6.118	64.662	0.739	0.684
CpGIsland	13.155	46.192	0.772	0.71	13.69	47.146	0.801	0.735
ncRNA	4.459	65.169	0.703	0.666	4.941	64.585	0.747	0.706
Transposons	4.769	73.195	0.73	0.651	5.273	73.522	0.78	0.69
