# Supplementary material for: Genome-Wide DNA Methylation Changes of Perirenal Adipose Tissue in Rabbits Fed a High-Fat Diet
Source: Animals (Basel). 2020 Nov 26;10(12):2213. doi: 10.3390/ani10122213 (PMC7761299; doi:10.3390/ani10122213)
Supplement: Supplementary file 1 [file animals-10-02213-s001.zip › Table S7.xlsx]

## Sheet: Sheet1
Chromosome	SND vs HFD
	Number of DMRs	Length of DMRs
Chromosome 1	863	235736
Chromosome 2	1029	306187
Chromosome 3	707	204544
Chromosome 4	531	147600
Chromosome 5	338	90547
Chromosome 6	240	63786
Chromosome 7	551	168944
Chromosome 8	449	131599
Chromosome 9	798	230804
Chromosome 10	296	84277
Chromosome 11	404	122551
Chromosome 12	645	188280
Chromosome 13	1091	294091
Chromosome 14	626	176326
Chromosome 15	415	132122
Chromosome 16	520	152715
Chromosome 17	468	130116
Chromosome 18	335	93221
Chromosome 19	590	160309
Chromosome 20	290	77593
Chromosome 21	155	37363
Chromosome X	889	258916
Chromosome MT	0	0
