# Supplementary material for: Genome-Wide DNA Methylation Changes of Perirenal Adipose Tissue in Rabbits Fed a High-Fat Diet
Source: Animals (Basel). 2020 Nov 26;10(12):2213. doi: 10.3390/ani10122213 (PMC7761299; doi:10.3390/ani10122213)
Supplement: Supplementary file 1 [file animals-10-02213-s001.zip › Table S8.xlsx]

## Sheet: Sheet1
	GO term	DMRs-associated genes annotation in term	DMRs-associated genes with GO annotation	Genes annotation in term	All genes with GO annotation	Pvalue	FDR	Enrichment factor	GO id	Gene list
BP	detection of chemical stimulus involved in sensory perception	6	1639	724	13691	2.2e-16	1.50731e-13	0.0692259	GO:0050907	1.00347e+53
	detection of stimulus involved in sensory perception	13	1639	768	13691	2.2e-16	1.50731e-13	0.141396	GO:0050906	1.00347e+116
	detection of stimulus	22	1639	849	13691	2.2e-16	1.50731e-13	0.216457	GO:0051606	1.00345e+197
	detection of chemical stimulus involved in sensory perception of smell	4	1639	706	13691	2.2e-16	1.50731e-13	0.0473273	GO:0050911	1.00347e+35
	detection of chemical stimulus	10	1639	747	13691	2.2e-16	1.50731e-13	0.111824	GO:0009593	1.00347e+89
	sensory perception of smell	12	1639	738	13691	2.2e-16	1.50731e-13	0.135825	GO:0007608	1.00347e+107
	sensory perception of chemical stimulus	15	1639	781	13691	2.2e-16	1.50731e-13	0.160434	GO:0007606	1.00347e+134
	G-protein coupled receptor signaling pathway	77	1639	1415	13691	3.641e-15	2.18278e-12	0.454559	GO:0007186	100356882,100343386,100349474,100351753,100356666,100352138,100357881,100008938,100009164,100346973,100338328,100144332,108178364,103350153,100346186,100008904,100355375,100338084,100344504,100347328,100101613,103348824,100009518,100356765,100356113,100346845,100008936,100343149,100342780,100338309,100342060,100337757,100356508,100348365,100352954,100009484,100346742,100346053,100356201,100356759…
	anatomical structure development	559	1639	3441	13691	2.687e-14	1.43187e-11	1.35701	GO:0048856	100352426,100347778,100346678,100351135,100358876,100354225,100350945,100341299,100356227,100009172,100350909,100346238,100359036,100346363,100328713,100343505,100008920,100344253,100338982,100346886,100354700,100356840,100341624,100347492,100352675,100009529,100345247,100340448,100351261,100355333,100350850,100344870,100338132,100351579,100356164,100348723,100101605,100328757,100340415,100101591…
	developmental process	584	1639	3637	13691	3.703e-14	1.77596e-11	1.3413	GO:0032502	100352426,100347778,100346678,100351135,100358876,100354225,100350945,100341299,100356227,100009172,100350909,100346238,100359036,100346363,100328713,100343505,100008920,100344253,100338982,100346886,100354700,100356840,100341624,100347492,100352675,100009529,100345247,100340448,100351261,100355333,100350850,100344870,100338132,100351579,100356164,100348723,100101605,100328757,100340415,100101591…
	single-organism developmental process	579	1639	3605	13691	4.966e-14	2.16518e-11	1.34162	GO:0044767	100352426,100347778,100346678,100351135,100358876,100354225,100350945,100341299,100356227,100009172,100350909,100346238,100359036,100346363,100328713,100343505,100008920,100344253,100338982,100346886,100354700,100356840,100341624,100347492,100352675,100009529,100345247,100340448,100351261,100355333,100350850,100344870,100338132,100351579,100356164,100348723,100101605,100328757,100340415,100101591…
	multicellular organism development	506	1639	3101	13691	5.998e-13	2.3972e-10	1.36303	GO:0007275	100352426,100347778,100346678,100351135,100358876,100008832,100350945,100341299,100009164,100356227,100352032,100009172,100354032,100355981,100355732,100346238,100352095,100356059,100328713,100008808,100356796,100008920,100355214,100357989,100344253,100352644,100351024,100352991,100346886,100351948,100354700,100356265,100358386,100356840,100341624,100347492,100352675,100357080,100339069,100009529…
	single-multicellular organism process	575	1639	3646	13691	1.557e-12	5.74413e-10	1.31737	GO:0044707	100352426,100347778,100346678,100351135,100358876,100350945,100341299,100356227,100009172,100346238,100359036,100328713,100008920,100344253,100346886,100354700,100356840,100341624,100347492,100352675,100009529,100345247,100340448,100351261,100355333,100350850,100344870,100338132,100351579,100356164,100348723,100101605,100328757,100340415,100101591,100340235,100349603,100346066,100341926,100355818…
	system development	461	1639	2802	13691	3.692e-12	1.26477e-09	1.37432	GO:0048731	100347778,100346678,100351135,100358876,100008832,100009164,100356227,100352032,100009172,100355732,100352095,100356059,100328713,100008808,100356796,100008920,100355214,100357989,100344253,100352644,100351024,100352991,100354700,100356265,100358386,100356840,100341624,100347492,100357080,100339069,100009529,100345247,100346868,100351261,100355333,100350850,100344870,100338132,100328729,100348723…
	anatomical structure morphogenesis	294	1639	1662	13691	1.894e-10	6.05575e-08	1.47765	GO:0009653	100346678,100351135,100008832,100343681,100356227,100352032,100009172,100350909,100352095,100359036,100346363,100356059,100328713,100008808,100008920,100355214,100344253,100351024,100338982,100346886,100358386,100356840,100345247,100346868,100351261,100355333,100350850,100348723,100356164,100350318,100101605,100338309,100352148,100350881,100351275,100354945,100349603,100339786,100337841,100341926…
	sensory perception	62	1639	1043	13691	1.085e-09	3.25229e-07	0.496551	GO:0007600	100357902,100351078,100348083,100342637,100346053,100343596,100337889,100356485,100354323,100342363,100353246,100339149,100343239,100348809,100303763,100008839,100346593,103346566,100351943,100359123,100358874,100008904,100356796,100351284,100347155,100356357,100345162,100352991,100101574,100344981,100344818,103347075,108177335,100342001,100340884,100348056,103348216,100009251,100359097,100343570…
	cellular developmental process	390	1639	2448	13691	1.475e-08	4.16123e-06	1.33079	GO:0048869	100347778,100346678,100351135,100354225,100008832,100343681,100009172,100354032,100350909,100352095,100359036,100346363,100356059,100328713,100008808,100356796,100343505,100008920,100355214,100338084,100344253,100348179,100351024,100338982,100346886,100354700,100356265,100358386,100356840,100341624,100347492,100357080,100009529,100345247,100346868,100351261,100350850,100344870,100338132,100328729…
	animal organ development	336	1639	2051	13691	1.736e-08	4.62548e-06	1.36845	GO:0048513	100346678,100351135,100008832,100009164,100356227,100352032,100352095,100356059,100328713,100008808,100356796,100008920,100355214,100357989,100351024,100354700,100356265,100347492,100339069,100009529,100346868,100351261,100355333,100350850,100338132,100328729,100348723,100356164,100350318,100101605,100338309,100338161,100352148,100328757,100350881,100340415,100101591,100328755,100351275,100340235…
	cell differentiation	365	1639	2272	13691	2.313e-08	5.8385e-06	1.34196	GO:0030154	100347778,100346678,100351135,100354225,100008832,100009172,100354032,100352095,100359036,100356059,100328713,100008808,100356796,100343505,100008920,100355214,100338084,100344253,100348179,100351024,100338982,100346886,100354700,100356265,100358386,100356840,100341624,100347492,100357080,100009529,100345247,100346868,100351261,100350850,100344870,100338132,100328729,100351579,100356164,100338309…
	neuron differentiation	145	1639	722	13691	2.481e-08	5.94944e-06	1.67759	GO:0030182	100347778,100351135,100342485,100347169,100349185,100008832,100009172,100343671,100354194,100008808,100008920,100344253,100351024,100349236,100351833,100356840,100359097,100355155,100008806,100349579,100345247,100338132,100359195,100338309,100338533,100358506,100340415,100350586,100351275,100342258,100348083,100345523,100342637,100344245,100355818,100356485,100349101,100340056,103350744,100347324…
	nervous system development	256	1639	1503	13691	8.923e-08	2.03784e-05	1.42278	GO:0007399	100347778,100351135,100358876,100008832,100009172,100355732,100356059,100008808,100008920,100357989,100344253,100351024,100352991,100354700,100356265,100356840,100341624,100357080,100009529,100345247,100350850,100344870,100338132,100356164,100338309,100340415,100351275,100349603,100359313,100342637,100355818,100353601,100337889,100344335,103345309,100349281,100340056,103350744,100356381,100347324…
	movement of cell or subcellular component	171	1639	924	13691	2.005e-07	4.3709e-05	1.5459	GO:0006928	100341159,100342872,100346678,100351135,100352207,100347169,100344251,100352122,100349185,100008832,100351753,100339642,100350994,100009164,100009172,100343671,100352095,100354306,100356059,100008808,100346186,100008920,100347489,100344253,100351024,100338908,100101613,100358386,100352036,100008806,100009529,100344870,100351579,100338309,100345687,100342405,100358506,100352918,100350586,100358939…
	locomotion	157	1639	830	13691	2.097e-07	4.3727e-05	1.58008	GO:0040011	100341159,100342872,100346678,100351135,100352207,100347169,100344251,100352122,100349185,100008832,100351753,100009164,100009172,100343671,100352095,100354306,100356059,100008808,100346186,100008920,100344253,100351024,100338908,100008956,100101613,100358386,100008806,100009529,100344870,100351579,100338309,100342405,100358506,100350586,100358939,100351275,100342258,100348083,100352081,100339786…
	axon guidance	63	1639	246	13691	3.661e-07	7.3159e-05	2.13925	GO:0007411	100354291,100342258,100351135,100348083,100357985,100345523,100344245,100347169,100349185,100340056,103350744,100009172,100343671,100349063,100009371,100337768,100345257,100351696,100344785,100345703,100347324,100353506,100350413,100356969,100355047,100008808,100338775,100008920,100344253,100351024,100343518,100340884,100359117,100346056,100008806,100347849,100357064,100355526,100348328,100355265…
	positive regulation of biological process	582	1639	4026	13691	5.121e-07	9.82413e-05	1.20755	GO:0048518	100347778,100346678,103345503,100355487,100354225,100356227,100351155,100009172,100341372,100346684,100328713,100008920,100344253,100343841,100338982,100354700,100345191,100341624,100347492,100358327,103350468,100355128,100358993,100345247,100351261,100355333,100354708,100350850,100344870,100338132,100351579,100356164,100101605,100354169,100344517,100337915,100358939,100340235,100144342,100349603…
	neuron projection guidance	63	1639	248	13691	5.884e-07	0.000108537	2.122	GO:0097485	100354291,100342258,100351135,100348083,100357985,100345523,100344245,100347169,100349185,100340056,103350744,100009172,100343671,100349063,100009371,100337768,100345257,100351696,100344785,100345703,100347324,100353506,100350413,100356969,100355047,100008808,100338775,100008920,100344253,100351024,100343518,100340884,100359117,100346056,100008806,100347849,100357064,100355526,100348328,100355265…
	cell projection organization	139	1639	731	13691	1.039e-06	0.000184557	1.58838	GO:0030030	100351135,100347169,100349185,100343681,100339642,100350157,100009172,100343671,100350909,100359036,100346363,100356059,100008808,100008920,100355214,100344253,100351024,100356840,100352036,100355155,100008806,100009529,100356164,100338309,100338533,100338590,100358506,100352918,100350586,100351275,100009484,100342258,100348372,100348083,100345523,100337841,100342637,100344245,100353601,100356485…
	generation of neurons	184	1639	1046	13691	1.383e-06	0.000236888	1.46941	GO:0048699	100347778,100351135,100342485,100341186,100347169,100349185,100008832,100009172,100343671,100354194,100356059,100008808,100008920,100344253,100351024,100354700,100349236,100356265,100351833,100356840,100341624,100359097,100355155,100328894,100008806,100357080,100009529,100349579,100345247,100338132,103345878,100356164,100358445,100359195,100338309,100338533,100358506,100340415,100350586,100351275…
	neurogenesis	193	1639	1113	13691	1.671e-06	0.000276349	1.4485	GO:0022008	100347778,100341874,100351135,100342485,100341186,100347169,100349185,100008832,100009172,100343671,100354194,100356059,100008808,100008920,100344253,100351024,100354700,100349236,100356265,100351833,100356840,100341624,100359097,100355155,100328894,100008806,100357080,100009529,100349579,100345247,100350850,100344870,100338132,103345878,100356164,100358445,100359195,100338309,100338533,100358506…
	axonogenesis	73	1639	321	13691	2.9e-06	0.000458095	1.89965	GO:0007409	100354291,100351135,100357985,100347169,100356305,100353118,100349185,100009172,100343671,100349063,100009371,100337768,100345257,100351696,100358874,100356969,100008808,100338775,100008920,100344253,100351024,100356840,100355155,100008806,100357064,100353265,100347510,108175385,100338248,100338309,100359287,100357227,100339802,100358506,100350586,100351275,100342258,100348083,100345523,100344245…
	neuron development	114	1639	582	13691	2.961e-06	0.000458095	1.63621	GO:0048666	100339312,100354291,100339478,100341770,100349860,100351135,100357985,100344755,100347169,100356305,100353118,100349185,100008832,100009172,100343671,100349063,100009371,100337768,100341934,100345257,100351696,100358874,100356969,100008808,100338775,100008920,100344253,100351024,100356840,100359097,100340145,100355155,100008806,100357064,100353265,100345247,100347510,100126071,100358787,100359195…
	cell projection morphogenesis	107	1639	538	13691	3.3e-06	0.000494587	1.66134	GO:0048858	100354291,100339478,100344135,100351135,100357985,100347169,100356305,100353118,100349185,100343681,100339642,100350157,100009172,100343671,100349063,100009371,100337768,100350909,100345257,100351696,100346363,100356059,100347162,100358874,100356969,100008808,100338775,100008920,100355214,100344253,100351024,100357055,100328759,100356840,100352036,100355155,100008806,100357064,100353265,100347510…
	cell morphogenesis	134	1639	719	13691	3.535e-06	0.00049618	1.5568	GO:0000902	100346678,100351135,100347169,100349185,100343681,100339642,100350157,100009172,100343671,100350909,100346363,100356059,100008808,100008920,100355214,100344253,100351024,100008956,100356840,100352036,100355155,100008806,100357637,100345247,100346868,100338309,100338590,100358506,100352918,100350586,100351275,100342258,100348083,100339786,100345523,100337841,100342637,100344245,100356485,100340056…
	axon development	75	1639	338	13691	3.573e-06	0.00049618	1.85353	GO:0061564	100354291,100351135,100357985,100347169,100356305,100353118,100349185,100009172,100343671,100349063,100009371,100337768,100345257,100351696,100358874,100356969,100008808,100338775,100008920,100344253,100351024,100356840,100355155,100008806,100357064,100353265,100347510,108175385,100338248,100338309,100359287,100357227,100339802,100338533,100358506,100350586,100351275,100342258,100348083,100351265…
	positive regulation of molecular function	211	1639	1256	13691	3.621e-06	0.00049618	1.4033	GO:0044093	100352426,100347778,100342872,100356658,103345503,100355903,100347169,100348741,100354225,100352122,100009164,100357061,100343671,100346684,100342928,100352095,100358120,100354306,100328713,100354517,100009036,100008808,100346186,100343507,100008920,100341789,100344858,100350587,100338084,100350163,100341898,100344504,100343841,100101613,100344519,100008806,103350468,100346868,100351261,100345602…
	chemotaxis	85	1639	401	13691	4.475e-06	0.000576504	1.77064	GO:0006935	100342872,100354291,100351135,100352207,100357985,100355662,100347169,100349185,100351753,100009164,100009172,100343671,100349063,100009371,100337768,100345257,100351696,100356969,100008808,100346186,100338775,100008920,100344253,100351024,100357958,100008956,100347328,100358386,100008806,100357064,100009529,100353265,100347510,108175385,100338248,100338309,100341627,100359287,100357227,100339802…
	cell part morphogenesis	109	1639	556	13691	4.626e-06	0.000576504	1.6376	GO:0032990	100354291,100339478,100344135,100351135,100357985,100347169,100356305,100353118,100349185,100343681,100339642,100350157,100009172,100343671,100349063,100009371,100337768,100350909,100345257,100351696,100346363,100356059,100347162,100358874,100356969,100008808,100338775,100008920,100355214,100344253,100351024,100357055,100338982,100328759,100008875,100356840,100352036,100355155,100008806,100357064…
	taxis	85	1639	402	13691	4.638e-06	0.000576504	1.76624	GO:0042330	100342872,100354291,100351135,100352207,100357985,100355662,100347169,100349185,100351753,100009164,100009172,100343671,100349063,100009371,100337768,100345257,100351696,100356969,100008808,100346186,100338775,100008920,100344253,100351024,100357958,100008956,100347328,100358386,100008806,100357064,100009529,100353265,100347510,108175385,100338248,100338309,100341627,100359287,100357227,100339802…
	positive regulation of catalytic activity	178	1639	1027	13691	4.688e-06	0.000576504	1.44779	GO:0043085	100347778,100342872,100356658,100355903,100348741,100352122,100009164,100357061,100343671,100346684,100354306,100328713,100354517,100009036,100008808,100346186,100343507,100008920,100341789,100350587,100338084,100341898,100344504,100343841,100101613,100344519,100008806,103350468,100346868,100351261,100345602,100344870,100339630,100339465,100009482,100352920,100101605,100342405,100344517,100345002…
	cell morphogenesis involved in neuron differentiation	79	1639	364	13691	4.925e-06	0.000581018	1.81293	GO:0048667	100354291,100351135,100357985,100347169,100356305,100353118,100349185,100009172,100343671,100349063,100009371,100337768,100345257,100351696,100358874,100356969,100008808,100338775,100008920,100344253,100351024,100356840,100355155,100008806,100357064,100353265,100345247,100126071,100347510,108175385,100338248,100338309,100359287,100357227,100339802,100358506,100350586,100351275,100342258,100348083…
	regulation of response to stimulus	389	1639	2587	13691	4.967e-06	0.000581018	1.25606	GO:0048583	100355553,103345503,100358876,100355487,100354225,100008832,100341765,100328768,100009164,100009172,100354032,100356059,100328713,100354517,100008808,100008920,100355214,100357989,100338084,100338982,100354700,100356265,100343537,100341786,100358386,100356840,100341624,100347492,103350468,100357080,100357562,100009529,100345247,100340448,100351261,100350850,100344870,100351579,100347594,100339102…
	cell morphogenesis involved in differentiation	98	1639	485	13691	5.574e-06	0.000636498	1.68788	GO:0000904	100354291,100346678,100351135,100357985,100347169,100342897,100356305,100353118,100349185,100349234,100009172,100343671,100349063,100009371,100337768,100345257,100351696,100358874,100356969,100008808,100338775,100008920,100344253,100351024,100347277,100008956,100341378,100356840,100355155,100008806,100357064,100357637,100353265,100345247,100346868,100347510,100126071,108175385,100344921,100338248…
	positive regulation of metabolic process	398	1639	2668	13691	7.397e-06	0.000825023	1.2461	GO:0009893	100347778,103345503,100354225,100008832,100341765,100353836,100009164,100356227,100009172,100354032,100346684,100352095,100356059,100328713,100354517,100008808,100356796,100008920,100355214,100357989,100344858,100338084,100348179,100343841,100338982,100345191,100356265,100347492,100358327,103350468,100355128,100358993,100346868,100351261,100355333,100354708,100350850,100344870,100338132,100339630…
	cell migration	102	1639	519	13691	8.122e-06	0.000885298	1.64168	GO:0016477	100341159,100342872,100354291,100341770,100346678,100352207,100355662,100347169,100344251,100352122,100356305,100349234,100008832,100351753,100009164,100341097,100009172,100353677,100348758,100009371,100352095,100354306,100356059,100347162,100344295,100346186,100338775,100008920,103346473,100358782,100347277,100357958,100347328,100101613,100358386,100357864,100008806,100342871,100009529,100353265…
	regulation of cell communication	331	1639	2171	13691	1.134e-05	0.00116737	1.27357	GO:0010646	103345503,100355487,100008832,100341765,100009164,100009172,100354032,100341372,100356059,100328713,100354517,100008808,100008920,100355214,100357989,100338084,100338982,100354700,100356265,100343537,100341786,100358386,100356840,100341624,100347492,103350468,100357080,100357562,100009529,100345247,100351261,100350850,100344870,100351579,100347594,100339102,100356164,100338309,100358939,100328755…
	cell motility	110	1639	575	13691	1.144e-05	0.00116737	1.59802	GO:0048870	100341159,100342872,100354291,100341770,100346678,100352207,100355662,100347169,100344251,100352122,100356305,100349234,100008832,100351753,100008870,100009164,100341097,100009172,100353677,100348758,100009371,100352095,100354306,100356059,100347162,100344295,100346186,100338775,100008920,100345860,103346473,100338908,100358782,100347277,100357958,100347328,100101613,100358386,100357864,100008806…
	localization of cell	110	1639	575	13691	1.144e-05	0.00116737	1.59802	GO:0051674	100341159,100342872,100354291,100341770,100346678,100352207,100355662,100347169,100344251,100352122,100356305,100349234,100008832,100351753,100008870,100009164,100341097,100009172,100353677,100348758,100009371,100352095,100354306,100356059,100347162,100344295,100346186,100338775,100008920,100345860,103346473,100338908,100358782,100347277,100357958,100347328,100101613,100358386,100357864,100008806…
	central nervous system development	116	1639	617	13691	1.25e-05	0.00124109	1.57047	GO:0007417	100351446,100341874,100351135,100345361,100344755,100008832,100350157,100339044,100008839,100353882,100349063,100345257,100351696,103350153,100340600,100356059,100008920,100357989,100338188,100342173,100340545,100351024,100352991,100357368,100008806,100342871,100339605,100357064,100345610,100353265,100354727,100350850,100347010,100338132,100144325,100356164,100126071,100358445,100342468,100338248…
	tissue development	196	1639	1173	13691	1.268e-05	0.00124109	1.39577	GO:0009888	100343386,100341874,100346678,100341186,100347169,100354225,100349185,100008832,100351753,100356227,100009172,100354194,100355981,100352095,100358120,100008808,100343505,100008920,100008956,100346886,100351948,100101613,100347492,100359097,100328894,100008806,100339888,100345610,100009529,100349579,100346868,100008896,100351261,100355333,100350850,100351121,100356164,100358445,100358557,100350318…
	neuron projection morphogenesis	79	1639	376	13691	1.371e-05	0.00131506	1.75507	GO:0048812	100354291,100339478,100351135,100357985,100347169,100356305,100353118,100349185,100009172,100343671,100349063,100009371,100337768,100345257,100351696,100358874,100356969,100008808,100338775,100008920,100344253,100351024,100356840,100355155,100008806,100357064,100353265,100126071,100347510,108175385,100338248,100338309,100359287,100357227,100339802,100358506,100350586,100351275,100342258,100348083…
	ribonucleoprotein complex biogenesis	12	1639	298	13691	1.597e-05	0.00147385	0.336373	GO:0022613	1.00345e+107
	regulation of signaling	325	1639	2134	13691	1.598e-05	0.00147385	1.27217	GO:0023051	103345503,100355487,100008832,100341765,100009164,100009172,100354032,100341372,100356059,100328713,100354517,100008808,100008920,100355214,100357989,100338084,100338982,100354700,100356265,100343537,100341786,100358386,100356840,100341624,100347492,103350468,100357080,100357562,100009529,100345247,100351261,100350850,100344870,100351579,100347594,100339102,100356164,100338309,100358939,100328755…
	neuron projection development	92	1639	461	13691	1.674e-05	0.00149831	1.66703	GO:0031175	100339312,100354291,100339478,100349860,100351135,100357985,100344755,100347169,100356305,100353118,100349185,100009172,100343671,100349063,100009371,100337768,100341934,100345257,100351696,100358874,100356969,100008808,100338775,100008920,100344253,100351024,100356840,100355155,100008806,100357064,100353265,100347510,100126071,108175385,100338248,100338309,100359287,100357227,100339802,100338533…
	cellular component morphogenesis	140	1639	783	13691	1.687e-05	0.00149831	1.49356	GO:0032989	100346678,100351135,100347169,100349185,100343681,100339642,100350157,100009172,100343671,100350909,100346363,100356059,100008808,100008920,100355214,100344253,100351024,100008956,100338982,100356840,100352036,100355155,100328894,100008806,100357637,100345247,100346868,100338309,100343234,100338590,100358506,100352918,100350586,100351275,100342258,100348083,100339786,100345523,100337841,100342637…
	cell surface receptor signaling pathway	207	1639	1260	13691	1.906e-05	0.00166203	1.37232	GO:0007166	100342872,100352207,103345503,100344048,100347169,100344251,100354225,100351238,100351753,100350157,100009172,100357061,100343671,100101580,100355981,100352095,100356059,100351924,100008808,100346186,100008920,100350587,100348179,100351024,100353614,100008956,100356265,100101613,100356840,100341624,100009518,100008806,100343425,100345610,100009529,100356650,100354708,100350850,100344870,100351121…
	localization	485	1639	3380	13691	2.162e-05	0.0018516	1.19862	GO:0051179	100346678,100357902,100351135,100355487,100008832,100357243,100350055,100009164,100009172,100341372,100355981,100355732,100346238,108178364,100352095,100356059,103345679,100357908,100008808,100008920,100357989,100339936,100348808,100344981,100345191,100358435,100348056,100358386,100356840,100341624,100357080,100009529,100345247,100346868,100356650,100344870,100351579,100347594,100348723,100339742…
	neurological system process	103	1639	1279	13691	2.57e-05	0.00216241	0.672702	GO:0050877	100357902,100344755,100354323,100009164,100339044,100009172,100339149,100348809,100008839,100349063,100346238,100327258,100359036,100358874,100339521,100008904,100356796,100008920,100347155,100345162,100352991,100344981,103347075,108177335,100348056,103348216,100009251,100359097,100008806,100339605,100357080,100345247,100356650,100350985,100347010,100350075,100342986,100144325,100348723,100356164…
	regulation of molecular function	309	1639	2028	13691	2.825e-05	0.00233598	1.27276	GO:0065009	100352426,100347778,103345503,100354225,100009164,100346684,100352095,100328713,100354517,100346847,100008808,100008920,100355214,100344858,100338084,100343841,100354700,100358386,100358327,100350094,103350468,100357080,100346868,100351261,100344870,100338132,100339630,100347594,100356164,100101605,100344517,100345002,100337915,100144342,100348394,100009502,100352081,100337841,100347752,100338733…
	regulation of multicellular organismal process	291	1639	1895	13691	3.248e-05	0.00264024	1.28274	GO:0051239	100346678,100351135,100354225,100008832,100009164,100009172,100356059,100008808,100008920,100355214,100357989,100338084,100348337,100348179,100346886,100354700,100356265,100341786,100358386,100341624,100357080,100358993,100009529,100340448,100351261,100350850,100351579,100356164,100338309,100358939,100351275,100340894,100349603,100339786,100341926,100353601,100347752,100356201,100340795,100340872…
	cell development	192	1639	1173	13691	4.296e-05	0.00343394	1.36729	GO:0048468	100343386,100346678,100351135,100347169,100354225,100349185,100008832,100351753,100009172,100343671,100354032,100352095,100008808,100356796,100008920,100344253,100351024,100351875,100008956,100356840,100359097,100355155,100328894,100008806,100357637,100345247,100346868,100351261,100350850,100351579,100356164,100358445,100359195,100353435,100338309,100338533,100343234,100358506,100355648,100350586…
	intracellular signal transduction	170	1639	1013	13691	4.575e-05	0.00358308	1.40183	GO:0035556	100347778,100342872,103345503,100358876,100347169,100354225,100352122,100351753,100356666,100350055,100009164,100352032,100343671,100341372,100351674,100356059,100328713,100354517,100008808,100008920,100355214,100351930,100337986,100008956,108177335,100353706,100358386,100302410,100008806,100345933,100345602,100339630,100351121,100347594,100346379,100339465,100356164,100359195,100354169,100342405…
	anatomical structure formation involved in morphogenesis	128	1639	720	13691	4.632e-05	0.00358308	1.48502	GO:0048646	100346678,100347169,100343681,100339642,100350157,100356227,100352032,100009172,100350909,100359036,100354306,100346363,100356059,100008808,100346186,100008956,100346886,100352036,100328894,100355333,100350850,100351121,100009482,100357126,100343234,100352148,100338590,100350881,100348083,100349603,100340795,100344335,100349341,100356485,100356381,100353246,100348927,100345726,100344039,100349327…
	regulation of cellular component movement	107	1639	579	13691	4.945e-05	0.00376448	1.54369	GO:0051270	100342872,100340714,100352207,100357985,100351001,100347169,100342897,100349234,100351238,100351753,100008870,100328768,100357394,100009172,100357061,100008839,100009371,100350430,100101603,100356969,108177971,100008808,100008920,100357841,100351024,100345695,100008956,100341378,100346886,100101613,100358386,100357368,100341624,100008806,100009529,100349579,100341573,100347707,100351121,100356982…
	regulation of signal transduction	290	1639	1909	13691	6.494e-05	0.00486644	1.26896	GO:0009966	103345503,100355487,100008832,100341765,100009164,100009172,100354032,100356059,100328713,100354517,100008808,100008920,100355214,100357989,100338084,100338982,100354700,100356265,100343537,100341786,100358386,100356840,100341624,100347492,103350468,100357080,100357562,100009529,100351261,100350850,100344870,100351579,100347594,100339102,100356164,100338309,100358939,100328755,100351275,100340235…
	regulation of developmental process	253	1639	1629	13691	6.629e-05	0.00489118	1.29735	GO:0050793	100341874,100346678,100351135,100352207,100341186,100351001,100355903,100347169,100348741,100354225,100008832,100350945,100009164,100009172,100357061,100354194,100358120,100356059,100008808,100346186,100356796,100008920,100355214,100346565,100338084,100347844,100348337,100348179,100009055,100008956,100338982,100346886,100354700,100356265,100341786,100358386,100341624,100355155,100328894,100343425…
	regulation of catalytic activity	253	1639	1632	13691	6.742e-05	0.00489919	1.29496	GO:0050790	100347778,100342872,100356658,100355903,100348741,100352122,100349185,100009164,100357061,100343671,100343166,100346684,100358120,100354306,100328713,100354517,100009036,100351924,100008808,100346186,100343507,100008920,100341789,100355214,100350587,100338084,100341898,100344504,100343841,100338908,100354700,100101613,100358386,100344519,100358327,100008806,103350468,100346868,100351261,100345602…
	head development	97	1639	516	13691	7.621e-05	0.00545527	1.57028	GO:0060322	100351446,100351135,108176505,100344755,100008832,100339618,100350157,100339044,100008839,100353882,100348758,100349063,100009371,100345257,100351696,100352095,103350153,100340600,100356059,100008920,100357989,100338188,100342173,100340545,100351024,100357368,100008806,100339888,100345610,100353265,100354727,100347010,100338132,100144325,100126071,100358445,100342468,100338248,100357227,100350881…
	regulation of GTPase activity	81	1639	412	13691	7.857e-05	0.0055415	1.64227	GO:0043087	100356658,100357985,100346634,100354317,100346684,100347097,100346186,100008904,100341789,100338084,100344504,100342183,100344782,100358386,100358327,103350468,100357064,100338395,100346868,100340681,100352582,100339630,100356164,108175385,100344954,100352920,100341627,100342405,100345562,100358647,100343783,100344517,100345002,100345991,100349106,100009502,100348394,100352081,100345523,100348229…
	regulation of metabolic process	640	1639	4684	13691	0.0001205	0.00837562	1.14135	GO:0019222	100352426,100347778,100346678,103345503,100354225,100355323,100350945,100356041,100341299,100347358,100356227,100009172,100346684,100337927,100328713,100008920,100343841,100338982,100354700,100345191,100347492,100358327,100352675,103350468,100355128,100358993,100340448,100351261,100355333,100356268,100354708,100350850,100344870,100338132,100351579,100356164,100339102,100101605,100351569,100344517…
	regulation of cell motility	98	1639	532	13691	0.0001259	0.00862595	1.53876	GO:2000145	100342872,100340714,100357985,100351001,100347169,100349234,100351238,100328768,100357394,100009172,100357061,100008839,100009371,100350430,100101603,100356969,108177971,100008808,100008920,100357841,100351024,100345695,100008956,100346886,100101613,100358386,100357368,100341624,100008806,100009529,100349579,100341573,100347707,100351121,100356982,100358035,100344921,100344954,100354169,100357227…
	positive regulation of cellular process	491	1639	3496	13691	0.0001364	0.00921372	1.17318	GO:0048522	100356882,100347778,100346678,100355553,103345503,100355487,100354225,100342831,100008832,100341765,100353836,100009164,100356227,100351155,100009172,100354032,100341372,100352095,100356059,100328713,100354517,100008808,100356796,100008920,100355214,100357989,100344858,100338084,100348337,100344253,100348179,100351024,100343841,100338982,100351948,100354700,100345191,100356265,100343537,100341786…
	gene expression	104	1639	1242	13691	0.0001489	0.00991839	0.699468	GO:0010467	100347778,100353099,108176505,100352207,100353122,100009465,100355487,100352122,100348935,100350945,100008686,100338328,100343671,100354032,100344010,100354306,100354517,100350948,100351620,100339295,100348937,100346547,100346565,100350587,100345435,103346612,100340477,100356680,100352698,100341208,100344594,100347328,103348216,100342422,100009445,100352675,100349025,100343425,100353949,100341425…
	regulation of cell migration	94	1639	509	13691	0.0001572	0.0102272	1.54265	GO:0030334	100342872,100340714,100357985,100351001,100347169,100349234,100351238,100328768,100357394,100009172,100357061,100008839,100009371,100350430,100101603,100356969,108177971,100008920,100357841,100351024,100345695,100008956,100346886,100101613,100358386,100357368,100341624,100008806,100009529,100349579,100341573,100347707,100351121,100356982,100358035,100344921,100344954,100354169,100357227,100339802…
	transmembrane receptor protein tyrosine kinase signaling pathway	73	1639	368	13691	0.0001578	0.0102272	1.65703	GO:0007169	100342872,100354225,100351238,100350157,100343671,100348758,100352095,100346878,100008808,100008920,100357841,100348179,100353614,100356840,100008806,100357064,100338395,100355442,100353265,100125982,100344870,100009417,100351121,100339465,100356982,108175385,100344921,100352485,100351916,100350586,100144342,100357665,100348083,100345523,100009328,100354421,100346742,100009068,100008899,103350744…
	single-organism process	1267	1639	9995	13691	0.0001693	0.0108262	1.05889	GO:0044699	100347778,100346678,100357902,100351135,103345503,100341032,100355487,100356227,100351155,100343973,100351674,100350909,100346238,100341854,103345679,103351030,100338061,100008920,100344253,100338982,100346886,100354700,100353706,100356840,100345794,100341624,100347630,100345247,100340448,100340954,100351579,100356164,100348723,100101605,100339742,100342996,100354169,100353480,100340835,100328757…
	glutamate receptor signaling pathway	16	1639	40	13691	0.0001757	0.0110876	3.34131	GO:0007215	1.00346e+143
	RNA processing	33	1639	509	13691	0.0002181	0.0134657	0.541567	GO:0006396	100340288,100352207,100342333,100009465,100342138,100350945,100008686,100338328,100354032,100344010,100358009,100350948,100351620,100339295,100348937,100345435,100341208,100344594,100347328,100338484,100346999,100353966,100349025,100347732,100352625,100338244,100355650,100354085,100349219,100328757,100350035,100359137,100352924
	embryo development	130	1639	762	13691	0.000219	0.0134657	1.4251	GO:0009790	100352426,100341874,100342485,100341186,100347169,100351238,100008832,100356227,100352032,100009172,100354032,100354194,100328713,100350218,100008920,100008956,100346886,100351948,100358386,100008806,100339888,100339283,100008896,100355333,100350850,100351121,100348723,100358445,103346162,100101605,100346655,103349086,100357126,100350881,100344178,100339056,100354945,100349603,100346066,100342637…
	brain development	89	1639	479	13691	0.0002283	0.0138598	1.55207	GO:0007420	100351446,100351135,100344755,100008832,100350157,100339044,100008839,100353882,100349063,100345257,100351696,103350153,100340600,100356059,100008920,100357989,100338188,100342173,100340545,100351024,100357368,100008806,100345610,100353265,100354727,100347010,100338132,100144325,100126071,100358445,100342468,100338248,100357227,100009361,100345455,100359048,100346517,100349603,103348250,100345523…
	organ morphogenesis	121	1639	701	13691	0.0002453	0.0145242	1.44186	GO:0009887	100354291,100345361,100341186,100347169,100348741,100342897,100008832,100341097,100339149,100354194,100008839,100348758,100009371,100352095,100340600,100328713,100358874,100356969,100350218,100008904,100008920,100355214,100342173,100340477,100347277,100328759,100343290,100338924,100008806,100343425,100339888,100345610,100101608,100353265,100008896,100351261,100350850,100009417,100347010,100351121…
	actin cytoskeleton organization	58	1639	280	13691	0.0002453	0.0145242	1.73032	GO:0030036	100339712,100352081,100337841,100337903,100353601,100356868,100349234,100346634,100356485,100355160,100350994,100353775,100348927,100354340,100354306,100340474,108177971,100344295,100341279,100354099,100340477,100340579,100344400,100338908,100358782,100350942,100342958,100341378,100008820,100358386,100346056,100348317,100328894,100357637,100339659,100344823,100339162,100008694,100340954,100339217…
	nucleic acid metabolic process	116	1639	1343	13691	0.0002559	0.014967	0.721503	GO:0090304	100353099,100352207,100350148,100348421,100009465,100348935,100342831,100350945,100008686,100353836,100355889,108177900,100338328,100346279,100354032,100355997,100344010,100354306,100340330,100350948,100351620,100355796,100339295,100008808,100348937,100008904,100351589,100350584,100341010,100345435,103346612,100348337,100340477,100356680,100341208,100352573,100345936,100344594,100351948,100359148…
	cellular nitrogen compound metabolic process	216	1639	2274	13691	0.0002985	0.0172483	0.79345	GO:0034641	100352426,100352207,100350827,100349185,100342831,100351753,100350945,100008686,100353836,108177900,100343671,100346279,100354032,100342383,100348784,100341854,100354306,100340330,100350948,100351620,100008808,100346547,100343505,100350584,100341010,100350587,100345435,100348808,100348337,100341208,100348505,100009055,100351948,100347469,100351102,100342422,100352675,100343425,100354649,100353949…
	regulation of locomotion	103	1639	584	13691	0.0003842	0.021936	1.47326	GO:0040012	100342872,100340714,100357985,100351001,100347169,100349234,100351238,100328768,100357394,100009172,100357061,100008839,100009371,100345257,100350255,100350430,100358558,100101603,100356969,108177971,100008808,100008920,100357841,100351024,100345695,100008956,100346886,100101613,100358386,100357368,100354138,100341624,100008806,100009529,100349579,100341573,100347707,100351121,100356982,100358035…
	positive regulation of GTPase activity	71	1639	368	13691	0.0003896	0.0219826	1.61164	GO:0043547	100356658,100357985,100346634,100354317,100346684,100346186,100008904,100341789,100338084,100344504,100342183,100344782,103350468,100338395,100346868,100340681,100352582,100339630,108175385,100344954,100352920,100341627,100342405,100345562,100358647,100343783,100344517,100345002,100345991,100349106,100009502,100348394,100352081,100348229,100352546,100356868,100345342,100350440,100351458,100338069…
	enzyme linked receptor protein signaling pathway	91	1639	503	13691	0.0004061	0.0226472	1.51123	GO:0007167	100342872,100354225,100342897,100351238,100350157,100357061,100343671,100348758,100009371,100352095,100346878,100008808,100008920,100357841,100348179,100353614,100356840,100008806,100357064,100338395,100355442,100009529,100353265,100125982,100344870,100009417,100351121,100339465,100356982,108175385,100344921,103345600,100352485,100359137,100351972,100351916,100350586,100351275,100357665,100144342…
	positive regulation of hydrolase activity	104	1639	595	13691	0.0004351	0.0237932	1.46007	GO:0051345	100347778,100342872,108176505,100356658,100357985,100352122,100346634,100009164,100357061,100354317,100346684,100346878,100354306,100354517,100346186,100008904,100341789,100350587,100338084,100340477,100344504,100342183,100344782,100008806,103350468,100101608,100338395,100340681,100346868,100009417,100352582,100339630,108175385,100344954,100352920,100341627,100342405,100345562,100358647,100343783…
	lamellipodium organization	14	1639	35	13691	0.0004402	0.0237932	3.34131	GO:0097581	1.00359e+125
	DNA conformation change	4	1639	146	13691	0.0004483	0.0237932	0.228857	GO:0071103	1.00357e+35
	synaptic signaling	46	1639	210	13691	0.0004583	0.0237932	1.82976	GO:0099536	100357665,100341516,100346742,100346053,100009472,100349474,100352152,103350061,100349185,100351846,100339626,100339044,100353036,100342408,100353882,100349063,100328740,100346943,103350153,100340600,100357153,100342122,100357989,100356357,100352093,100350108,100352000,100350072,100340314,100009518,100357080,100342375,100342622,100356113,100342986,100347594,100328964,100342468,100345931,100342060…
	synaptic transmission	46	1639	210	13691	0.0004583	0.0237932	1.82976	GO:0007268	100357665,100341516,100346742,100346053,100009472,100349474,100352152,103350061,100349185,100351846,100339626,100339044,100353036,100342408,100353882,100349063,100328740,100346943,103350153,100340600,100357153,100342122,100357989,100356357,100352093,100350108,100352000,100350072,100340314,100009518,100357080,100342375,100342622,100356113,100342986,100347594,100328964,100342468,100345931,100342060…
	trans-synaptic signaling	46	1639	210	13691	0.0004583	0.0237932	1.82976	GO:0099537	100357665,100341516,100346742,100346053,100009472,100349474,100352152,103350061,100349185,100351846,100339626,100339044,100353036,100342408,100353882,100349063,100328740,100346943,103350153,100340600,100357153,100342122,100357989,100356357,100352093,100350108,100352000,100350072,100340314,100009518,100357080,100342375,100342622,100356113,100342986,100347594,100328964,100342468,100345931,100342060…
	cell adhesion	108	1639	625	13691	0.0004695	0.0237932	1.44344	GO:0007155	100341159,100339815,100346678,100337903,100355662,100347169,100344251,100356305,100352149,100349234,100341097,100009172,100349063,100357900,100345257,100351924,100356969,100344295,100008904,100342173,100343984,100347276,100358782,100008956,100341378,100101613,100343384,100353881,100008806,100352395,100347630,100357080,100357637,100101608,100009529,100009043,100328729,100342986,100342983,103347513…
	circulatory system development	102	1639	581	13691	0.0004713	0.0237932	1.46649	GO:0072359	100354291,100346678,100345361,100347169,100342897,100008832,100008870,100009164,100341097,100352032,100348809,100354194,100008839,100349063,100009371,100350430,100358120,100354306,100008808,100344295,100346186,100008920,100340404,100347277,100008956,100328759,100358386,100348317,100340145,100009445,100328894,100343425,100353265,100355333,100350850,100358178,100347085,100008936,100356164,100358445…
	cardiovascular system development	102	1639	581	13691	0.0004713	0.0237932	1.46649	GO:0072358	100354291,100346678,100345361,100347169,100342897,100008832,100008870,100009164,100341097,100352032,100348809,100354194,100008839,100349063,100009371,100350430,100358120,100354306,100008808,100344295,100346186,100008920,100340404,100347277,100008956,100328759,100358386,100348317,100340145,100009445,100328894,100343425,100353265,100355333,100350850,100358178,100347085,100008936,100356164,100358445…
	biological adhesion	109	1639	629	13691	0.0004793	0.023945	1.44754	GO:0022610	100341159,100339815,100346678,100337903,100355662,100347169,100344251,100356305,100352149,100349234,100341097,100009172,100349063,100357900,100345257,100327258,100351924,100356969,100344295,100008904,100342173,100343984,100347276,100358782,100008956,100341378,100101613,100343384,100353881,100008806,100352395,100347630,100357080,100357637,100101608,100009529,100009043,100328729,100342986,100342983…
	translation	24	1639	393	13691	0.0005158	0.0255029	0.510123	GO:0006412	1.00352e+215
	secretion by cell	53	1639	256	13691	0.0005245	0.0256684	1.72939	GO:0032940	100346517,100348394,100349860,100342494,100353778,100347169,100352152,100008832,100351846,100346408,100340056,100009164,100339044,100338995,100008839,100349063,100359066,100009371,100355781,100328740,100344785,100350430,103345679,100342122,100008808,100355375,100357989,100350587,100356320,100356594,100352548,100343322,100345556,100350108,100350072,100340314,100354138,100342916,100349803,100357080…
	positive regulation of macromolecule metabolic process	315	1639	2166	13691	0.0005704	0.0275914	1.21481	GO:0010604	100347778,103345503,100354225,100008832,100341765,100353836,100009164,100356227,100009172,100354032,100352095,100356059,100328713,100354517,100008808,100356796,100008920,100355214,100344858,100348179,100338982,100345191,100356265,100347492,100358327,100355128,100358993,100346868,100351261,100355333,100354708,100350850,100344870,100338132,100328729,100356164,100350318,100338161,100354013,100337915…
	response to endogenous stimulus	145	1639	891	13691	0.0005753	0.0275914	1.3594	GO:0009719	100347169,100009472,100351753,100350157,100009164,100357061,100342383,100354306,100351924,100008808,100008920,100357989,100350587,100348179,100338982,100101613,100008806,100345610,100009529,100346868,100008896,100351261,100345933,100350850,103345878,100351121,100339102,100356164,100358445,100338309,100354169,100350586,100351275,100345423,100345523,100354421,100353778,100340872,100337889,100344335…
	regulation of multicellular organismal development	191	1639	1227	13691	0.0005946	0.0281083	1.3003	GO:2000026	100346678,100351135,100341186,100351001,100355903,100347169,100354225,100008832,100009164,100009172,100357061,100354194,100358120,100356059,100008808,100346186,100008920,100355214,100347844,100348337,100348179,100346886,100354700,100356265,100341786,100358386,100341624,100355155,100328894,100343425,100339888,100339283,100357080,100358993,100009529,100351261,100350850,103345878,100351121,100356164…
	peptide biosynthetic process	25	1639	402	13691	0.0005978	0.0281083	0.519482	GO:0043043	1.00352e+224
	single-organism cellular process	1120	1639	8772	13691	0.000636	0.0296141	1.06654	GO:0044763	100347778,100346678,100357902,100351135,103345503,100341032,100355487,100351155,100343973,100351674,100350909,100341854,103345679,100008920,100344253,100338982,100346886,100354700,100353706,100356840,100345794,100341624,100345247,100340954,100351579,100356164,100348723,100101605,100339742,100342996,100354169,100353480,100340835,100328757,100340415,100356508,100101591,100349603,100352081,100356201…
	actin filament-based process	62	1639	317	13691	0.0007029	0.0324145	1.63376	GO:0030029	100357665,100339712,100353099,100352081,100337841,100337903,100353601,100356868,100349234,100346634,100356485,100355160,100350994,100353775,100348927,100354340,100345703,100354306,100340474,108177971,100344295,100341279,100354099,100340477,100340579,100344400,100338908,100358782,100350942,100342958,100341378,100008820,100358386,100346056,100348317,100328894,100357637,100339659,100344823,100339162…
	positive regulation of cellular metabolic process	315	1639	2183	13691	0.0008725	0.0397389	1.20535	GO:0031325	100347778,103345503,100354225,100008832,100353836,100009164,100356227,100009172,100354032,100352095,100356059,100328713,100354517,100008808,100356796,100008920,100355214,100357989,100344858,100338084,100348179,100343841,100338982,100345191,100356265,100347492,100358327,100355128,100358993,100351261,100355333,100354708,100350850,100344870,100338132,100328729,100356164,100338161,100354013,100337915…
	lamellipodium assembly	12	1639	29	13691	0.0008783	0.0397389	3.45652	GO:0030032	1.0034e+107
	regulation of small GTPase mediated signal transduction	40	1639	182	13691	0.0009244	0.0414339	1.83588	GO:0051056	100357985,100348229,100352546,100356868,100345342,100346634,100350440,100351259,100337815,100353775,100357684,100345703,100342045,100008920,100341789,100341234,100344504,100338092,100358386,100355169,103350468,100338395,100356765,100354727,100340681,100355060,100352582,100350121,100345925,100338333,108175385,100344954,100352920,100345931,100341627,100345562,100358647,100352585,100343498,100346695
	multicellular organismal process	637	1639	4756	13691	0.00102	0.0452956	1.1188	GO:0032501	100352426,100347778,100346678,100357902,100351135,100358876,100350945,100341299,100356227,100009172,100346238,100359036,100328713,103345679,100008920,100344253,100344981,100346886,100354700,100356840,100341624,100347492,100352675,100009529,100345247,100340448,100356650,100351261,100355333,100350850,100344870,100338132,100351579,100356164,100348723,100101605,100354169,100328757,100340415,100356508…
	regulation of localization	261	1639	1772	13691	0.001042	0.045848	1.23036	GO:0032879	100355553,100342831,100008832,100341765,100328768,100009164,100009172,100341372,100008808,100008920,100355214,100357989,100339107,100351024,100338982,100346886,100345191,100358386,100341624,100358327,100350094,100357080,100009529,100347594,100356164,100354169,100342505,100328755,100340894,100144342,100348394,100346066,100337841,100342637,100338186,100337889,100342479,100344335,100008899,100340056…
	ribosome biogenesis	8	1639	191	13691	0.001085	0.047306	0.349875	GO:0042254	1.00345e+71
	positive regulation of kinase activity	71	1639	383	13691	0.001136	0.0490834	1.54852	GO:0033674	100342872,100354291,100355903,100348741,100009164,100357394,100009371,100350430,100354306,100328713,100009036,100008808,100343507,100008920,100345162,100344504,100347767,100340252,100101613,100344519,100008806,100357064,100339162,100345602,100344870,100339465,100356982,100009482,100344921,100341627,100337757,100350586,100009484,100349106,100356214,100009328,100346742,100356201,100344335,100008899…
	positive regulation of MAP kinase activity	31	1639	130	13691	0.001157	0.0495444	1.99193	GO:0043406	100009484,100349106,100354291,100345556,100355169,100355903,100008806,100328794,100357064,100356201,100008899,100338069,100344870,100357394,100347907,100338333,100009482,100354625,100344921,100350430,100328713,100337757,100008808,100358246,100343507,100347273,100345162,100344504,100350272,100356691,100340252
	tube development	84	1639	473	13691	0.001256	0.0533078	1.48345	GO:0035295	100354291,100343386,100345361,100341186,100347169,100349234,100008832,100341097,100348809,100008839,100009371,100345257,100351696,100358120,100008808,103346473,100340404,100343290,100338924,100340145,100008806,100357064,100101608,100351261,100350850,100358178,100144325,100358445,100353951,100359287,100352148,100350881,100359137,100009361,100351972,100345229,100346517,100354945,100356214,100349603…
	blood vessel development	61	1639	318	13691	0.001293	0.0543967	1.60236	GO:0001568	100346517,100354291,100346678,100356214,100345361,100348083,100348411,100340795,100357426,100344335,100009164,100351858,100352032,100348809,100008839,100354194,100345726,100349063,100009371,100350430,100358120,100354306,100339551,100349327,100355047,100358246,100008808,100346186,100349994,100340404,100343518,100352548,100008956,100338305,100008820,100345556,100358386,100339014,100340145,100353265…
	regulation of cell proliferation	158	1639	1007	13691	0.001329	0.0553607	1.31064	GO:0042127	100342872,100343386,100341186,100355903,100347169,100348741,100354225,100349185,100008832,100009164,100352032,100351155,100357061,100354194,100358120,100354306,100356059,100351620,100008808,100356796,100008920,100355214,100348179,100008956,100338982,100351948,100356265,100351833,100101613,100347492,100009518,100008806,100339888,100009529,100346868,100008896,100351261,100345933,100351121,100356164…
	regulation of Ras protein signal transduction	35	1639	156	13691	0.001339	0.0553607	1.87413	GO:0046578	100348229,100352546,100345342,100346634,100350440,100337815,100353775,100357684,100342045,100008920,100341789,100341234,100344504,100338092,100355169,103350468,100338395,100356765,100354727,100340681,100355060,100352582,100350121,100345925,100338333,100344954,100352920,100345931,108175385,100341627,100358647,100345562,100352585,100343498,100346695
	positive regulation of response to stimulus	208	1639	1380	13691	0.001483	0.0607903	1.25904	GO:0048584	100342872,100343386,100352207,100355553,100341592,103345503,100355903,100347169,100355487,100348741,100354225,100352122,100341765,100351753,100009164,100009172,100354194,100101580,100358120,100356059,100328713,100354517,100008808,100346186,100343507,100008920,100357989,100338084,100343984,100344504,100347276,100354700,100356265,100351833,100343537,100101613,100341786,100347469,100341624,100347492…
	angiogenesis	38	1639	173	13691	0.001498	0.0608848	1.83482	GO:0001525	100346517,100354291,100346678,100348083,100348411,100344335,100352032,100348809,100345726,100349063,100009371,100350430,100354306,100339551,100349327,100008808,100346186,100349994,100340404,100008956,100338305,100008820,100340145,100353265,100355333,100357984,100009482,100347933,100008735,103349274,100343670,103348701,100345620,100342004,100351972,100009361,100351916,100009230
	positive regulation of developmental process	140	1639	879	13691	0.001614	0.0650483	1.33044	GO:0051094	100341874,100346678,100355903,100347169,100348741,100354225,100008832,100009164,100009172,100358120,100356059,100008808,100346186,100356796,100008920,100355214,100348337,100356265,100358386,100341624,100355155,100328894,100339888,100339283,100357080,100358993,100349579,100346868,100356164,100358445,100357126,100351275,100009484,100349106,100348083,100339786,100349603,100346066,100338186,100341926…
	epithelium development	123	1639	757	13691	0.001628	0.0650657	1.35727	GO:0060429	100354291,100343386,100341874,100345361,100341186,100347169,100349185,100349234,100351753,100341097,100356227,100339298,100009172,100008839,100009371,100345257,100351696,100350311,100008808,100008904,100343505,100008920,100340404,100351948,100101613,100343290,100347492,100359097,100008806,100357064,100101608,100009529,100008896,100351261,100355333,100350850,100358178,100351121,100345115,100347042…
	positive regulation of signaling	174	1639	1129	13691	0.001662	0.0654929	1.28739	GO:0023056	100342872,100343386,100355903,100347169,100355487,100348741,100352122,100341765,100009164,100009172,100354194,100341372,100101580,100358120,100356059,100328713,100354517,100008808,100346186,100343507,100008920,100357989,100338084,100344504,100347276,100354700,108177335,100356265,100351833,100343537,100101613,100341786,100341624,100347492,100008806,100357080,100345247,100350172,100345602,100344870…
	regulation of hydrolase activity	145	1639	917	13691	0.001666	0.0654929	1.32085	GO:0051336	100347778,100342872,100356658,100348741,100352122,100349185,100009164,100357061,100343166,100346684,100354306,100354517,100351924,100346186,100341789,100350587,100338084,100344504,100358386,100358327,100008806,103350468,100346868,100339630,100356164,100352920,100342405,100344517,100345002,100337915,100356401,100349106,100345423,100348394,100009502,100352081,100345523,100337841,100352546,100338069…
	vasculature development	63	1639	337	13691	0.001738	0.0673374	1.56159	GO:0001944	100346517,100354291,100346678,100356214,100345361,100348083,100348411,100340795,100357426,100344335,100350440,100009164,100351858,100352032,100348809,100008839,100354194,100345726,100349063,100009371,100350430,100358120,100354306,100339551,100349327,100355047,100358246,100008808,100346186,100349994,100340404,100343518,100350942,100352548,100008956,100338305,100008820,100345556,100358386,100339014…
	developmental growth	50	1639	251	13691	0.001741	0.0673374	1.664	GO:0048589	100354291,100354945,100009328,100347169,100353118,100349234,100351753,100344335,100356485,100009371,100351696,100352095,100351924,100355047,100344295,100008904,100347542,100355214,100346008,100351948,100008820,100341671,100352000,100328759,100009193,100356840,100359117,100345610,100355265,100353265,100351261,100350850,100343641,100353037,100328790,100339938,100356164,100356982,100353589,100358445…
	single-organism localization	331	1639	2334	13691	0.001896	0.0727457	1.18463	GO:1902578	100357902,100355487,100008832,100357243,100009164,100341372,100355981,100355732,100346238,108178364,103345679,100357908,100008808,100008920,100357989,100348808,100344981,100345191,100358435,100348056,100356840,100341624,100357080,100345247,100356650,100347594,100348723,100339742,100342996,100349425,100353480,100352148,100328757,100350881,100348432,100348394,100352081,100337841,100342637,100340795…
	ribonucleoprotein complex subunit organization	6	1639	156	13691	0.00194	0.0738432	0.321279	GO:0071826	1.00329e+53
	positive regulation of cell differentiation	103	1639	618	13691	0.001986	0.0749989	1.39221	GO:0045597	100353099,100341770,100340714,100346678,100347169,100348741,100354225,100349234,100008832,100009164,100009371,100345257,100358120,100356059,100358874,100339521,100008904,100356796,100008920,100355214,100348337,100340477,100356265,100347328,100328759,100350072,100338924,100341624,100328894,100101608,100357080,100358993,100349579,100354727,100346868,100356164,100356982,100347510,100358445,100353407…
	positive regulation of MAPK cascade	67	1639	367	13691	0.002027	0.0759492	1.52498	GO:0043410	100342872,100354291,100340714,100355903,100357394,100009371,100350430,100328713,100008808,100346186,100343507,100008920,100345162,100344504,100347767,100340252,100008806,100357064,100101608,100339162,100345602,100344870,100009417,100009482,100344921,100353319,100337757,100337926,100343783,100350586,100358939,100009484,100345423,100349106,100356214,100009328,100347752,100356201,100008899,100338069…
	blood vessel morphogenesis	48	1639	243	13691	0.002097	0.0779629	1.65003	GO:0048514	100346517,100354291,100346678,100356214,100348083,100348411,100344335,100352032,100348809,100354194,100345726,100349063,100009371,100350430,100358120,100354306,100339551,100349327,100008808,100346186,100349994,100340404,100343518,100352548,100008956,100338305,100345556,100008820,100358386,100340145,100353265,100355333,100353037,100357984,100009482,100347933,100008735,103349274,103348701,100343670…
	transmembrane transport	137	1639	865	13691	0.002135	0.0782004	1.323	GO:0055085	100357902,100351327,100009472,100340705,100350157,100341372,108178364,100357908,100350587,100348808,100350237,100344981,100008956,108177335,100356840,100346635,100359097,100355467,100348417,100349990,100345247,100356650,100350852,100350985,100008914,100350075,100348723,100356734,100342996,100353480,100339553,100342637,100337889,100347641,100342408,100354167,100339423,100354954,100353735,100348089…
	positive regulation of cell communication	176	1639	1152	13691	0.002136	0.0782004	1.27619	GO:0010647	100342872,100343386,100355903,100347169,100355487,100348741,100352122,100341765,100009164,100009172,100354194,100341372,100101580,100358120,100356059,100328713,100354517,100008808,100346186,100343507,100008920,100357989,100338084,100344504,100347276,100354700,108177335,100356265,100351833,100343537,100101613,100341786,100341624,100347492,100008806,100357080,100345247,100350172,100345602,100344870…
	heterocycle metabolic process	175	1639	1827	13691	0.002169	0.078807	0.800121	GO:0046483	100352426,100352207,100350827,100349185,100342831,100351753,100350945,100008686,100353836,108177900,100346279,100354032,100348784,100341854,100354306,100340330,100350948,100351620,100008808,100343505,100350584,100341010,100345435,100348808,100348337,100341208,100009055,100351948,100347469,100351102,100352675,100354649,100353949,100341425,100008896,100354708,100350850,100350823,100338244,100352161…
	growth	59	1639	316	13691	0.002244	0.080919	1.55963	GO:0040007	100354291,100354945,100348372,100009328,100347169,100356305,100353118,100349234,100351753,100344335,100356485,100009371,100351696,100352095,100351924,100355047,100344295,100348937,100008904,100347542,100355214,100008956,100346008,100351948,100008820,100341671,100352000,100328759,100009193,100356840,100008875,100359117,103346743,100345610,100355265,100353265,100351261,100350850,100343641,100353037…
	nitrogen compound metabolic process	253	1639	2532	13691	0.002271	0.0812815	0.834667	GO:0006807	100352426,100352207,100350827,100343694,100347169,100349185,100342831,100351753,100350945,100008686,100353836,108177900,100009164,100343671,100343166,100346279,100354032,100342383,100348784,100341854,100354306,100340330,100350948,100351620,100008808,100346547,100343505,100350584,100341010,100357989,100350587,100345435,100348808,100348337,100341208,100348505,100009055,100351948,100352865,100347469…
	regulation of biological quality	339	1639	2406	13691	0.002399	0.0852267	1.17696	GO:0065008	100356882,100347778,100351135,100008832,103348451,100342192,100009164,100009172,100339244,100354032,100341372,100355981,100356059,100008808,100008920,100357989,100338084,100348337,100352991,100338982,100358386,100356840,100341624,100357080,100009529,100351261,100339630,100351579,100347594,100348723,100356164,100354169,100352148,100340894,100348394,100354945,100337841,100341926,100338186,100353601…
	response to muramyl dipeptide	7	1639	12	13691	0.002487	0.0877033	4.87274	GO:0032495	1.00345e+62
	regulation of Rho protein signal transduction	24	1639	96	13691	0.002542	0.0884672	2.08832	GO:0035023	1.00348e+215
	behavior	72	1639	406	13691	0.002561	0.0884672	1.48137	GO:0007610	100341765,100008938,100009164,100339044,100009172,100349063,100327258,100359036,100350430,100340600,100358874,100339521,100008920,100357989,100355375,100340545,100352991,108177335,103348216,100008806,100339605,100357064,100345247,100356113,103345878,100342986,100144325,100008936,100356164,100126071,100342780,100342060,100350881,100358886,100344178,100340415,100357665,100359313,100356201,100346053…
	regulation of kinase activity	100	1639	599	13691	0.002564	0.0884672	1.39453	GO:0043549	100342872,100354291,100356658,100355903,100348741,100009164,100357394,100009371,100350430,100358120,100354306,100328713,100009036,100008808,100343507,100008920,100355214,100356356,100357841,100345162,100344504,100347767,100340252,100328759,100101613,100344519,100008806,100357064,100339162,100345602,100344870,100339465,100356164,100356982,100353407,100009482,100344921,100351874,100341627,100337757…
	positive regulation of signal transduction	159	1639	1032	13691	0.002855	0.0978041	1.28699	GO:0009967	100342872,100343386,100355903,100347169,100355487,100348741,100352122,100341765,100009164,100009172,100354194,100101580,100358120,100356059,100328713,100354517,100008808,100346186,100343507,100008920,100357989,100338084,100344504,100347276,100354700,100356265,100351833,100343537,100101613,100341786,100341624,100347492,100008806,100357080,100350172,100345602,100344870,100351121,100356164,100345925…
	RNA metabolic process	75	1639	879	13691	0.002886	0.0981649	0.712736	GO:0016070	100353099,100352207,100009465,100348935,100350945,100008686,100355889,100338328,100354032,100344010,100354306,100350948,100351620,100339295,100348937,100351589,100345435,103346612,100348337,100340477,100356680,100341208,100345936,100344594,100347328,100352675,100349025,100346831,100353949,100341425,100346063,100008896,100354708,100350850,100338244,100355558,100352161,100358445,100356793,100355650…
	positive regulation of multicellular organismal process	160	1639	1042	13691	0.002978	0.100352	1.28265	GO:0051240	100346678,100352207,100355903,100347169,100348741,100354225,100352122,100008832,100351753,100009164,100009172,100342928,100358120,100356059,108177971,100008808,100346186,100008920,100355214,100357989,100338084,100343984,100347276,100356265,100101613,100358386,100341624,100355155,100328894,100339888,100339283,100357080,100358993,100356164,100358445,100357126,100351275,100009484,100349106,100345423…
	positive regulation of protein kinase activity	65	1639	358	13691	0.003019	0.100352	1.51665	GO:0045860	100354291,100355903,100348741,100009164,100357394,100009371,100350430,100354306,100328713,100009036,100008808,100343507,100008920,100345162,100344504,100340252,100101613,100344519,100008806,100357064,100339162,100345602,100344870,100339465,100356982,100009482,100344921,100337757,100350586,100349106,100009484,100356214,100346742,100356201,100344335,100008899,100338069,103350744,100354503,100358246…
	dendrite development	18	1639	63	13691	0.003033	0.100352	2.38665	GO:0016358	1.00348e+161
	secretion	59	1639	319	13691	0.003034	0.100352	1.54496	GO:0046903	100346517,100348394,100349860,100342494,100009328,100353778,100347169,100352152,100008832,100351846,100346408,100340056,100009164,100339044,100347641,100338995,100337696,100008839,100349063,100359066,100009371,100355781,100328740,100354954,100344785,100350430,103345679,100342122,100008808,100339089,100357989,100355375,100350587,100356320,100356594,100352548,100343322,100345556,100350108,100350072…
	system process	152	1639	1604	13691	0.003102	0.101419	0.791581	GO:0003008	100357902,100347169,100351753,100354323,100009164,100009172,100342383,100346238,100359036,100356796,100008920,100357989,100346565,100350587,100338084,100352991,100009055,100344981,108177335,100348056,100358386,100359097,100009518,100008806,100357080,100009529,100345247,100356650,100350985,100350075,100339913,100348723,100356164,100342780,100354169,100350881,100356508,100350504,100343200,100340894…
	nucleobase-containing compound metabolic process	164	1639	1711	13691	0.003152	0.101419	0.800664	GO:0006139	100352426,100352207,100350827,100349185,100342831,100351753,100350945,100008686,100353836,108177900,100346279,100354032,100348784,100341854,100354306,100340330,100350948,100351620,100008808,100343505,100350584,100341010,100345435,100348337,100341208,100009055,100351948,100347469,100351102,100352675,100354649,100353949,100341425,100008896,100354708,100350850,100350823,100338244,100352161,100348723…
	protein homotrimerization	6	1639	9	13691	0.003155	0.101419	5.56884	GO:0070207	1.00357e+53
	receptor localization to synapse	6	1639	9	13691	0.003155	0.101419	5.56884	GO:0097120	1.00349e+53
	establishment or maintenance of epithelial cell apical/basal polarity	9	1639	21	13691	0.003172	0.101419	3.57997	GO:0045197	1.00339e+80
	dendritic spine development	8	1639	17	13691	0.003422	0.108688	3.93095	GO:0060996	1.0034e+71
	positive regulation of protein serine/threonine kinase activity	39	1639	192	13691	0.003614	0.114031	1.69676	GO:0071902	100009484,100349106,100354291,100355903,100348741,100356201,100008899,100338069,100357394,100354503,100350430,100328713,100009036,100008808,100358246,100343507,100347273,100345162,100344504,100350272,100340252,100345556,100101613,100344519,103346743,100355169,100328794,100008806,100357064,100344870,100347907,100009482,100338333,100354625,100345931,100344921,100347904,100337757,100356691
	response to external stimulus	183	1639	1220	13691	0.00368	0.115355	1.25299	GO:0009605	100352426,100342872,100351135,100352207,103345503,100358876,100347169,100348741,100349185,100351753,100350994,100009164,100009172,100357061,100343671,100339244,100348784,100358120,100354306,100354517,100008808,100346186,100008920,100338084,100348337,100344253,100351024,100347276,100008956,100354700,100101613,100358386,100347492,100359097,100008806,100345610,100009529,100345247,100356164,100342780…
	ribonucleoprotein complex assembly	6	1639	150	13691	0.003724	0.115976	0.334131	GO:0022618	1.00329e+53
	regulation of anatomical structure morphogenesis	115	1639	716	13691	0.003824	0.118322	1.34166	GO:0022603	100354291,100353099,100340714,100341874,100351135,100351001,100355903,100347169,100353118,100349234,100008832,100009164,100357394,100009172,100009371,100345257,100350430,100347162,100356969,100339521,100346186,100008920,100355214,100347844,100348179,100340404,100347277,100009055,100338982,100328759,100341786,100358386,100350072,100341624,100357864,100328894,100343425,100339888,100339283,100357064…
	regulation of macromolecule metabolic process	538	1639	4018	13691	0.00387	0.118978	1.11848	GO:0060255	100352426,100347778,100346678,103345503,100354225,100355323,100350945,100356041,100341299,100347358,100356227,100009172,100337927,100328713,100008920,100338982,100354700,100345191,100347492,100358327,100352675,100355128,100358993,100340448,100351261,100355333,100356268,100354708,100350850,100344870,100338132,100351579,100339102,100356164,100351569,100337915,100358939,100144342,100357111,100349603…
	regulation of epithelial cell migration	31	1639	141	13691	0.003897	0.119045	1.83653	GO:0010632	100352030,100340714,100356214,100357837,100355127,100358981,100358386,100341624,100347169,100349234,100351238,100344335,100008899,100357394,100342051,100353589,100358035,100008735,100009371,100344921,100338213,100350430,100357227,100349327,108177971,100356969,100351972,100351916,100338528,100343518,100345241
	positive regulation of phosphate metabolic process	125	1639	791	13691	0.004068	0.122705	1.32005	GO:0045937	100342872,100354291,100340714,100355903,100348741,100346634,100009164,100357394,100009172,100346982,100009371,100350430,100354306,100328713,100009036,100008808,100346186,100343507,100008904,100008920,100355375,100338084,100340477,100345162,100344504,100347767,100340252,100338982,100345191,100356265,100101613,100344519,100358327,100347492,100009445,100008806,100357064,100101608,100339162,100354727…
	positive regulation of phosphorus metabolic process	125	1639	791	13691	0.004068	0.122705	1.32005	GO:0010562	100342872,100354291,100340714,100355903,100348741,100346634,100009164,100357394,100009172,100346982,100009371,100350430,100354306,100328713,100009036,100008808,100346186,100343507,100008904,100008920,100355375,100338084,100340477,100345162,100344504,100347767,100340252,100338982,100345191,100356265,100101613,100344519,100358327,100347492,100009445,100008806,100357064,100101608,100339162,100354727…
	nuclear transport	10	1639	196	13691	0.004277	0.128203	0.426187	GO:0051169	1.00346e+89
	amide biosynthetic process	33	1639	449	13691	0.004328	0.128926	0.613937	GO:0043604	100352207,100359188,100354421,100353122,100343236,100353962,100342383,100344726,100350948,100347968,100346547,100342774,100350587,100356680,100352698,100341208,100355922,100348505,100343064,100353966,100356372,100338902,100341425,100356933,100355650,100339631,100352973,100328757,100344624,100352924,100337764,100348432,100337824
	signal transduction by protein phosphorylation	25	1639	108	13691	0.004481	0.13266	1.93363	GO:0023014	1.00358e+224
	protein localization to organelle	29	1639	408	13691	0.004535	0.133435	0.593737	GO:0033365	100347027,100345556,100352207,100357341,100328894,100356247,100347085,100338214,103346566,100345925,100355732,100009371,103346327,100359123,100352345,100354169,100358558,100355650,100356772,100345112,100353480,100347097,100008808,100328757,100343574,100340808,100357841,103349477,100349688
	endocytosis	51	1639	272	13691	0.004569	0.133615	1.56624	GO:0006897	100340894,100009502,100346678,100351135,100341592,100352081,100337841,100353778,100357314,100340056,100352521,100347687,100350430,103345679,100350765,100350275,100340319,100358592,100346869,103347075,100355470,100345191,100356355,100353378,100352000,100008875,100350072,100358696,100342125,100342213,100008806,100349574,100356765,100008741,100356065,100356719,100339741,100349984,100342986,103347513…
	embryo development ending in birth or egg hatching	83	1639	493	13691	0.004718	0.137136	1.40633	GO:0009792	100352426,100354291,100341874,100345361,100342485,100341186,100348421,100347169,100349234,100351238,100008832,100356227,100352032,100348809,100354194,100339339,100351696,100328713,100350218,100008904,100342173,100351948,103348216,100358386,100008875,100340145,100009445,100008806,100339888,100339283,100346831,100355333,100350850,100358178,100009417,100351121,100339058,100101605,100346655,100359287…
	vesicle-mediated transport	115	1639	723	13691	0.004766	0.137648	1.32867	GO:0016192	100346662,100344135,100349860,100346678,100351135,100341592,100352152,100008832,100357314,100351846,100353882,100349063,100009371,100347687,100346238,100350430,100343436,100347677,103345679,100350765,100358874,100008808,100354002,100341971,100350587,100340545,100343322,103347075,100355470,100345191,100353378,100350072,100008875,100344854,100354138,100341624,100342867,100342916,100008806,100349803…
	regulation of MAPK cascade	87	1639	521	13691	0.004793	0.137648	1.39488	GO:0043408	100342872,100354291,100340714,100339815,100356658,100355903,100352122,100351238,100357394,100009371,100350430,100328713,100008808,100354002,100346186,100343507,100008920,100356356,100345162,100344504,100347767,100340252,100009445,100008806,100357064,100101608,100339162,100345602,100344870,100009417,100009482,100344921,100353319,100337757,100347798,100354589,100337926,100343783,100352814,100358886…
	regulation of intracellular signal transduction	177	1639	1187	13691	0.005077	0.144936	1.2456	GO:1902531	100342872,100356658,100355903,100347169,100348741,100352122,100351238,100351753,100009164,100101580,100328713,100008808,100346186,100343507,100008920,100341789,100338084,100344504,100356265,100351833,100358386,100347492,100008806,103350468,100351261,100345602,100344870,100351579,100356164,100345925,100009482,100352920,100355793,100350586,100356401,100358939,100009484,100340235,100349106,100144342…
	regulation of protein kinase activity	92	1639	558	13691	0.005168	0.146661	1.37724	GO:0045859	100354291,100356658,100355903,100348741,100009164,100357394,100009371,100350430,100358120,100354306,100328713,100009036,100008808,100343507,100008920,100355214,100356356,100345162,100344504,100340252,100328759,100101613,100344519,100008806,100357064,100339162,100345602,100344870,100339465,100356164,100356982,100353407,100009482,100344921,100351874,100337757,100347798,100352814,100350586,100009484…
	cellular aromatic compound metabolic process	181	1639	1846	13691	0.005449	0.153726	0.819036	GO:0006725	100352426,100352207,100350827,100347169,100349185,100342831,100351753,100350945,100008686,100353836,108177900,100009164,100346279,100354032,100348784,100341854,100354306,100340330,100350948,100351620,100008808,100343505,100350584,100341010,100345435,100348808,100348337,100341208,100009055,100351948,100347469,100351102,100352675,100354649,100353949,100345610,100341425,100008896,100354708,100350850…
	single-organism transport	304	1639	2168	13691	0.005548	0.155604	1.17131	GO:0044765	100357902,100008832,100357243,100009164,100341372,100355981,100355732,100346238,108178364,103345679,100357908,100008808,100008920,100357989,100348808,100344981,100345191,100358435,100348056,100356840,100341624,100357080,100345247,100356650,100347594,100348723,100339742,100342996,100349425,100353480,100352148,100328757,100350881,100348432,100348394,100352081,100337841,100342637,100340795,100337889…
	RNA splicing	10	1639	192	13691	0.005625	0.156846	0.435066	GO:0008380	1.00342e+89
	protein phosphorylation	97	1639	599	13691	0.005706	0.158185	1.3527	GO:0006468	100342872,100349860,108175369,103345503,100358876,100354225,100342897,100353118,100355458,100009164,100350687,100357061,100346677,100008781,100341934,100339093,100328713,100353353,100355452,100008808,100008920,100357841,100350296,100353614,100347277,100337986,100008956,100353706,100008806,100357064,100339162,100345602,100009417,100351121,100356164,100356982,108175385,100339160,100359137,100349688…
	regulation of cell shape	22	1639	93	13691	0.005967	0.163335	1.97604	GO:0008360	1.00355e+197
	negative regulation of multicellular organismal process	115	1639	731	13691	0.005986	0.163335	1.31413	GO:0051241	100351446,100352207,100345361,100341186,100357341,100351001,100347169,100354225,100352122,100353118,100351238,100008832,100346634,100351753,100339298,100357061,100009371,100345257,100351992,100350430,100358120,100340600,100356969,100008904,100008920,100357989,100346565,100338084,100348337,100357841,100348179,100344817,100340404,100357958,100354700,100347328,103348216,100358386,100338924,100342871…
	DNA packaging	3	1639	100	13691	0.006	0.163335	0.250598	GO:0006323	1.00357e+26
	cell projection assembly	40	1639	202	13691	0.006028	0.163335	1.65411	GO:0030031	100009484,100339712,100354291,100344135,100337886,100348372,100348229,100353601,100343681,100339642,100356485,100350157,100353246,100350030,100350909,100349488,100345703,100346363,100356059,100339089,100356679,100341234,100357055,100008820,100348222,100339695,100352036,100355169,100338395,100339162,100009529,100355060,100346563,100355361,100350336,100341627,100358703,100356772,100338590,100353755
	ion transport	135	1639	879	13691	0.006216	0.167483	1.28292	GO:0006811	100351327,100009472,100340705,100350157,100357243,100345792,100343671,100341372,108178364,100350587,100350237,100344981,100008956,108177335,100348056,100356840,100346635,100359097,100355467,100349990,100345247,100356650,100350852,100350985,100350075,100348723,100356734,100342996,100341976,100339553,100353852,100342637,100353580,100337889,100340056,100347641,100342408,100354167,100354503,100354954…
	forebrain development	51	1639	276	13691	0.006369	0.169423	1.54354	GO:0030900	100359048,100346517,100349603,100009328,100345523,100355818,100337889,100008832,100008839,100345257,100355788,100351696,100344785,100345703,100347324,103350153,100340600,100356059,100355047,100356475,100008920,100337993,100351242,100343850,100352548,100348222,100357691,100340884,100352000,100339014,100008806,100345610,100348143,100354727,100353265,100344304,100008694,100347010,100338132,100339938…
	embryonic hindlimb morphogenesis	9	1639	24	13691	0.006375	0.169423	3.13247	GO:0035116	1.00358e+80
	gamma-aminobutyric acid metabolic process	4	1639	4	13691	0.006394	0.169423	8.35326	GO:0009448	1.00345e+35
	G-protein coupled glutamate receptor signaling pathway	6	1639	11	13691	0.006469	0.170469	4.55633	GO:0007216	1.00356e+53
	heart valve development	10	1639	29	13691	0.00662	0.172656	2.88044	GO:0003170	1.00009e+89
	positive regulation of phospholipase activity	11	1639	34	13691	0.006624	0.172656	2.70253	GO:0010518	1.00343e+98
	regulation of phosphorylation	159	1639	1059	13691	0.006743	0.17411	1.25417	GO:0042325	100342872,100356658,100351001,100355903,100348741,100352122,100351238,100351753,100009164,100009172,100358120,100354306,100328713,100009036,100008808,100346186,100343507,100008920,100355214,100344504,100338982,100345191,100356265,100101613,100344519,100347492,100358327,100008806,100345602,100344870,100339465,100356164,100009482,100350586,100356401,100358939,100009484,100349106,100144342,100345423…
	sensory organ development	70	1639	410	13691	0.006785	0.17411	1.42617	GO:0007423	100354291,100341770,100343386,100347169,100352152,100008832,100339044,100345800,100339149,100354194,100008839,100009371,100351696,100358874,100356969,100356796,100347542,100344817,100351833,100359097,100009445,100008806,100339888,100345610,100347010,100351121,100345115,100144325,100348723,100358445,100358787,100357126,100350881,100340415,100009361,100339056,100351275,100346517,100349603,100348083…
	ear development	33	1639	161	13691	0.006793	0.17411	1.71216	GO:0043583	100346517,100354291,100343386,100342637,100347169,100352152,100008832,100356485,100356381,100339149,100354194,100344785,100339551,100349327,100358874,100355047,100356357,100351833,100359097,100009445,100339888,100345610,100352545,100347010,100351121,100347596,100345115,100348723,100358787,100347808,100350881,100340415,100339056
	positive regulation of transferase activity	74	1639	436	13691	0.006825	0.17411	1.41776	GO:0051347	100342872,100354291,100353253,100355903,100348741,100009164,100357394,100009371,100350430,100354306,100328713,100009036,100008808,100343507,100008920,100345162,100344504,100347767,100340252,100101613,100344519,100008806,100357064,100339162,100345602,100344870,100339465,100356982,100009482,100344921,100341627,100337757,100350586,100009484,100349106,100340288,100356214,100009328,100346742,100356201…
	regulation of phosphorus metabolic process	183	1639	1243	13691	0.006918	0.175549	1.2298	GO:0051174	100342872,100356658,100351001,100355903,100348741,100352122,100349185,100351238,100351753,100009164,100009172,100358120,100354306,100328713,100009036,100008808,100346186,100343507,100008920,100355214,100338084,100344504,100338982,100345191,100356265,100101613,100344519,100347492,100358327,100008806,100345602,100344870,100339465,100356164,100009482,100355457,100350586,100356401,100358939,100009484…
	regulation of protein phosphorylation	150	1639	992	13691	0.007114	0.179572	1.26309	GO:0001932	100342872,100356658,100351001,100355903,100348741,100352122,100351238,100351753,100009164,100009172,100358120,100354306,100328713,100009036,100008808,100346186,100343507,100008920,100355214,100344504,100338982,100345191,100356265,100101613,100344519,100358327,100347492,100008806,100345602,100344870,100339465,100356164,100009482,100350586,100358939,100009484,100349106,100144342,100345423,100348083…
	immune response-regulating cell surface receptor signaling pathway	33	1639	163	13691	0.007348	0.183143	1.69115	GO:0002768	100349106,100347169,100354225,100350284,100351753,100340056,103350744,100359066,100344785,100008808,100358246,100355058,100008920,100349994,100345556,100358696,100008806,100008617,100340139,100355265,100356065,100339741,100339465,100339587,100353824,100342055,100341627,100358703,100352978,100352485,100354471,100351916,100350586
	cytoskeleton organization	98	1639	611	13691	0.007361	0.183143	1.3398	GO:0007010	100351446,100351135,100337903,100349234,100346634,100339642,100350994,100351189,100350909,100354306,100346363,100356059,100340474,100358874,108177971,100344295,100340477,100338908,100358782,100341378,100358386,100341624,100348317,100342709,100357864,100328894,100357080,100357637,100339162,100340954,100347243,100352582,100351579,100358440,100353951,100354169,100343234,100342405,100355567,100339086…
	positive regulation of phosphorylation	111	1639	706	13691	0.00737	0.183143	1.31333	GO:0042327	100342872,100354291,100340714,100355903,100348741,100346634,100009164,100357394,100009172,100009371,100350430,100354306,100328713,100009036,100008808,100346186,100343507,100008920,100340477,100345162,100344504,100347767,100340252,100345191,100356265,100101613,100344519,100358327,100347492,100008806,100357064,100101608,100339162,100354727,100345602,100009417,100344870,100339465,100356164,100356982…
	nucleocytoplasmic transport	10	1639	189	13691	0.007445	0.184053	0.441972	GO:0006913	1.00346e+89
	positive regulation of protein phosphorylation	107	1639	677	13691	0.007507	0.184634	1.32024	GO:0001934	100342872,100354291,100340714,100355903,100348741,100346634,100009164,100357394,100009172,100009371,100350430,100354306,100328713,100009036,100008808,100346186,100343507,100008920,100345162,100344504,100347767,100340252,100345191,100356265,100101613,100344519,100358327,100347492,100008806,100357064,100101608,100339162,100354727,100345602,100009417,100344870,100339465,100356164,100356982,100009482…
	phosphorylation	126	1639	818	13691	0.007677	0.187823	1.28669	GO:0016310	100352426,100342872,100349860,108175369,103345503,100358876,100354225,100342897,100338828,100353118,100355458,100339464,100356666,100009164,100350687,100357061,100338214,100346677,100008781,100348784,100341934,100339093,100328713,100353353,100533109,100355452,100008808,100343505,100008920,100338188,100357841,100350296,100353614,100347277,100009055,100337986,100008956,100328759,103348216,100353706…
	regulation of phosphate metabolic process	182	1639	1236	13691	0.007715	0.187823	1.23001	GO:0019220	100342872,100356658,100351001,100355903,100348741,100352122,100349185,100351238,100351753,100009164,100009172,100358120,100354306,100328713,100009036,100008808,100346186,100343507,100008920,100355214,100338084,100344504,100338982,100345191,100356265,100101613,100344519,100347492,100358327,100008806,100345602,100344870,100339465,100356164,100009482,100355457,100350586,100356401,100358939,100009484…
	cellular response to endogenous stimulus	108	1639	684	13691	0.007769	0.188182	1.31894	GO:0071495	100338685,100347169,100350531,100009465,100342897,100009472,100349234,100346634,100351753,100350157,100009164,100338328,100144332,100009371,100345257,100346878,103350153,100347097,100351924,100008808,100008904,100008920,100340477,100357841,100348179,100338982,100008875,100357368,100008806,100346868,100125982,100008896,100351261,100350850,100009417,100351121,100358445,100338309,100354169,103345600…
	ionotropic glutamate receptor signaling pathway	9	1639	25	13691	0.007864	0.188579	3.00718	GO:0035235	1.00342e+80
	startle response	9	1639	25	13691	0.007864	0.188579	3.00718	GO:0001964	1.00349e+80
	regulation of cellular metabolic process	540	1639	4071	13691	0.008027	0.191294	1.10802	GO:0031323	100352426,100347778,100346678,103345503,100354225,100355323,100350945,100356041,100341299,100347358,100356227,100009172,100337927,100328713,100008920,100343841,100338982,100354700,100345191,100347492,100358327,100352675,100355128,100358993,100340448,100351261,100355333,100356268,100354708,100350850,100344870,100338132,100351579,100339102,100356164,100351569,100337915,100355457,100358939,100144342…
	positive regulation of intracellular signal transduction	109	1639	691	13691	0.008057	0.191294	1.31766	GO:1902533	100342872,100354291,100340714,108176505,100355903,100347169,100348741,100352122,100009164,100357394,100338995,100346982,100101580,100009371,100344543,100350255,100350430,100328713,100358558,100008808,100346186,100343507,100008904,100008920,100338084,100345162,100344504,100347767,100340252,100356265,100351833,100008875,100347492,100008806,100357064,100101608,100339162,100344629,100345602,100344870…
	inner ear development	29	1639	139	13691	0.008217	0.194132	1.74277	GO:0048839	100346517,100354291,100343386,100351833,100359097,100342637,100347169,100345610,100352152,100008832,100356485,100352545,100347010,100356381,100351121,100345115,100347596,100339149,100348723,100354194,100358787,100344785,100339551,100349327,100358874,100355047,100356357,100340415,100339056
	GMP metabolic process	7	1639	16	13691	0.008263	0.194262	3.65455	GO:0046037	1.00349e+62
	positive regulation of epidermal growth factor-activated receptor activity	5	1639	8	13691	0.00856	0.200262	5.22079	GO:0045741	1.00009e+44
	ephrin receptor signaling pathway	13	1639	45	13691	0.008631	0.200937	2.41317	GO:0048013	1.00338e+116
	peptide metabolic process	37	1639	476	13691	0.008704	0.200937	0.649308	GO:0006518	100340894,100352207,100359188,100349485,100354421,100353122,100343236,100343671,100358339,100328765,100353962,100342383,100350948,100346547,100347968,100356680,100352698,100341208,100355922,100009251,100353966,100356372,100342422,100009445,100343425,100338902,100341425,100352256,100352623,100351836,100355650,100328757,100344624,100352924,100348432,100337764,100337824
	mRNA splicing, via spliceosome	7	1639	150	13691	0.008784	0.200937	0.389819	GO:0000398	1.00349e+62
	RNA splicing, via transesterification reactions with bulged adenosine as nucleophile	7	1639	150	13691	0.008784	0.200937	0.389819	GO:0000377	1.00349e+62
	organic cyclic compound metabolic process	199	1639	1990	13691	0.008883	0.200937	0.835326	GO:1901360	100352426,100352207,100350827,100341186,100347169,100349185,100349163,100342831,100351753,100350945,100008686,100353836,108177900,100009164,100346279,100354032,100348784,100341854,100354306,100340330,100350948,100351620,100351924,100008808,100343505,100350584,100341010,100345435,100348808,100348337,100341208,100009055,100351948,100347469,100351102,100352675,100354649,100353949,100345610,100341425…
	mRNA processing	14	1639	232	13691	0.008916	0.200937	0.504076	GO:0006397	1.00347e+125
	regulation of cell differentiation	163	1639	1100	13691	0.008924	0.200937	1.2378	GO:0045595	100346678,100351135,100352207,100341186,100351001,100347169,100348741,100354225,100008832,100350945,100009164,100354194,100358120,100356059,100356796,100008920,100355214,100348337,100348179,100008956,100354700,100356265,100341624,100328894,100357080,100358993,100009529,100349579,100346868,100351579,103345878,100356164,100358445,100358557,100338309,100357126,100356401,100351275,100009484,100349603…
	RNA splicing, via transesterification reactions	7	1639	151	13691	0.008924	0.200937	0.387237	GO:0000375	1.00349e+62
	regulation of MAP kinase activity	48	1639	263	13691	0.009136	0.204749	1.52455	GO:0043405	100009484,100349106,100144342,100354291,100356658,100355903,100356201,100008899,100338069,100340056,103350744,100357394,100359066,100350430,100328713,100358246,100008808,100343507,100008920,100347273,100356356,100345162,100344504,100350272,100342958,100340252,100345556,100355169,100008806,100328794,100357064,100355265,100339162,100345602,100344870,100339741,100347907,100009482,100338333,100354625…
	embryonic organ development	60	1639	347	13691	0.009228	0.204896	1.44437	GO:0048568	100346517,100354291,100354945,100341874,100345361,100349603,100341186,100346066,100342637,100347169,100340795,100357426,100008832,100344335,100356485,100356381,100352032,100339149,100348809,100354194,100009371,100344785,100328713,100358874,100357564,100355047,100347124,100008904,100341279,100342173,100355559,100343518,100343064,100338924,100339014,100340145,100008806,100339888,100344304,100350850…
	peptidyl-tyrosine autophosphorylation	8	1639	21	13691	0.009228	0.204896	3.1822	GO:0038083	1.00144e+71
	glomerulus development	12	1639	39	13691	0.009565	0.210958	2.57024	GO:0032835	1.00355e+107
	receptor clustering	10	1639	31	13691	0.009589	0.210958	2.6946	GO:0043113	1.00349e+89
	skeletal system development	61	1639	353	13691	0.009647	0.211265	1.44348	GO:0001501	100354945,100341186,100341926,100348741,100344335,100343397,100354194,100348758,100346144,100339339,100009371,100352095,100328713,100354295,100355047,100347124,100008904,100342173,100340477,100352644,100355559,100343518,100350272,100351997,100344433,100338305,100340884,100352000,100343064,100340395,100353596,100359179,100339888,100339283,100339069,100348143,100349579,100344304,100350850,100343641…
	cerebellum development	18	1639	74	13691	0.01016	0.220486	2.03188	GO:0021549	1.00359e+161
	activation of MAPK activity	18	1639	74	13691	0.01016	0.220486	2.03188	GO:0000187	1.00009e+161
	chordate embryonic development	80	1639	489	13691	0.01038	0.224245	1.36659	GO:0043009	100352426,100354291,100341874,100345361,100341186,100348421,100347169,100349234,100351238,100008832,100356227,100352032,100348809,100354194,100339339,100351696,100328713,100350218,100008904,100342173,100351948,100358386,100008875,100340145,100009445,100008806,100339888,100339283,100346831,100355333,100350850,100358178,100009417,100351121,100339058,100101605,100346655,100359287,100344178,100359137…
	positive regulation of ERBB signaling pathway	7	1639	17	13691	0.01061	0.228186	3.43958	GO:1901186	1.00347e+62
	nucleus organization	2	1639	79	13691	0.01068	0.228666	0.211475	GO:0006997	1.00344e+17
	regulation of endothelial cell migration	22	1639	98	13691	0.01088	0.230887	1.87522	GO:0010594	1.00352e+197
	digestive tract development	22	1639	98	13691	0.01088	0.230887	1.87522	GO:0048565	1.00354e+197
	hindbrain development	24	1639	111	13691	0.0113	0.236752	1.80611	GO:0030902	1.00359e+215
	cell growth	20	1639	87	13691	0.01139	0.236752	1.92029	GO:0016049	1.00348e+179
	postsynaptic membrane organization	8	1639	22	13691	0.01143	0.236752	3.03755	GO:0001941	1.00349e+71
	neuromuscular process	22	1639	99	13691	0.01148	0.236752	1.85628	GO:0050905	1.00358e+197
	cellular nitrogen compound biosynthetic process	89	1639	971	13691	0.01152	0.236752	0.765644	GO:0044271	100356171,100353099,100352207,100353122,100345282,100348935,100342924,100342383,100348784,100354306,100350948,100339295,100346547,100338188,100350587,103346612,100340477,100356680,100352698,100341208,100348505,100009055,100344594,100347328,100351617,100352675,100354649,100353949,100341425,100125982,100008896,100354708,100350850,100352161,100356164,100126071,100358445,100356793,100356933,100355650…
	rRNA processing	7	1639	145	13691	0.0116	0.236752	0.403261	GO:0006364	1.00345e+62
	establishment or maintenance of apical/basal cell polarity	9	1639	27	13691	0.01162	0.236752	2.78442	GO:0035088	1.00339e+80
	mRNA metabolic process	26	1639	356	13691	0.01162	0.236752	0.61007	GO:0016071	100347328,100352207,100355820,100354421,100342333,100009465,100347732,100350945,100352625,100344728,100008686,100355889,100338328,100355558,100354032,100347070,100358009,100355650,100349219,100348937,100351589,100328757,100345435,100348337,100341208,100345936
	establishment or maintenance of bipolar cell polarity	9	1639	27	13691	0.01162	0.236752	2.78442	GO:0061245	1.00339e+80
	response to nitrogen compound	82	1639	506	13691	0.01165	0.236752	1.35369	GO:1901698	108176505,100357341,100346634,100351753,100350157,100009164,100338328,100357061,103350153,100347097,100351620,100008808,100008904,100008920,100357989,100355375,100350587,100357841,100348179,100008875,100008806,100345610,100125982,100347707,100356113,103345878,100342986,100126071,100356164,100354169,100342060,100358886,100359137,100356141,100351916,100350586,100345423,100352905,100354421,100346742…
	cell-cell adhesion via plasma-membrane adhesion molecules	24	1639	112	13691	0.0119	0.239599	1.78999	GO:0098742	1.00347e+215
	cell-cell adhesion	67	1639	400	13691	0.01193	0.239599	1.39917	GO:0098609	100355662,100347169,100352149,100341097,100009172,100349063,100345257,100351924,100356969,100008904,100342173,100343984,100347276,100358782,100008956,100343384,100353881,100008806,100352395,100347630,100101608,100357080,100009529,100328729,100342986,100342983,100342468,100353519,100339802,100358506,100352485,100346005,100354962,100343241,100340496,100351761,100346535,100341926,100348411,100338459…
	negative regulation of cellular component movement	36	1639	188	13691	0.01194	0.239599	1.59956	GO:0051271	100352030,100357985,100009328,100351001,100352546,100347169,100342897,100351238,100354466,100357061,100348897,100337936,100350430,100345703,100356969,108177048,100008920,100351242,103352022,100341378,100357837,100358981,100357368,100009529,100341573,100339217,100353589,100358035,100344954,100357227,100349219,100347798,100346236,100351972,100354471,100338528
	negative regulation of cell motility	34	1639	173	13691	0.01207	0.239997	1.64168	GO:2000146	100352030,100357985,100009328,100351001,100352546,100347169,100351238,100354466,100357061,100348897,100337936,100350430,100345703,100356969,108177048,100008920,100351242,103352022,100357837,100358981,100357368,100009529,100341573,100339217,100353589,100358035,100344954,100357227,100349219,100347798,100346236,100351972,100354471,100338528
	organ growth	13	1639	48	13691	0.01213	0.239997	2.26234	GO:0035265	1.00358e+116
	neurotransmitter-gated ion channel clustering	5	1639	9	13691	0.01216	0.239997	4.6407	GO:0072578	1.00349e+44
	response to auditory stimulus	5	1639	9	13691	0.01216	0.239997	4.6407	GO:0010996	1.00349e+44
	cell-cell signaling	61	1639	357	13691	0.01255	0.245868	1.42731	GO:0007267	100357665,100348394,100349860,100357902,100341516,100346742,100347169,100346053,100009472,100349474,100352152,103350061,100349185,100351846,100339626,100340056,100339044,100353036,100342408,100008839,100353882,100346144,100349063,100009371,100355781,100328740,100346943,103350153,100340600,100357153,100342122,100357989,100355375,100356357,100352093,100350108,100352000,100350072,100340314,100009518…
	neuron-neuron synaptic transmission	12	1639	42	13691	0.01256	0.245868	2.38665	GO:0007270	1.00354e+107
	neuron migration	21	1639	92	13691	0.01315	0.256371	1.90672	GO:0001764	1.00342e+188
	membrane invagination	7	1639	18	13691	0.01341	0.260382	3.24849	GO:0010324	1.00357e+62
	response to organonitrogen compound	73	1639	444	13691	0.01359	0.262813	1.3734	GO:0010243	108176505,100357341,100346634,100351753,100350157,100009164,100338328,100357061,103350153,100347097,100008808,100008904,100008920,100357989,100355375,100350587,100357841,100348179,100008875,100008806,100345610,100125982,100356113,103345878,100342986,100126071,100356164,100354169,100342060,100358886,100356141,100351916,100350586,100345423,100346742,100353778,100354421,103346938,100009092,100337889…
	regulation of primary metabolic process	527	1639	3996	13691	0.01371	0.264069	1.10164	GO:0080090	100352426,100347778,100346678,103345503,100354225,100355323,100350945,100356041,100341299,100347358,100356227,100009172,100337927,100328713,100008920,100343841,100338982,100354700,100345191,100347492,100358327,100352675,100355128,100358993,100340448,100351261,100355333,100356268,100354708,100350850,100344870,100338132,100351579,100339102,100356164,100351569,100337915,100355457,100358939,100144342…
	urogenital system development	43	1639	235	13691	0.01384	0.265391	1.52847	GO:0001655	100354291,100343386,100341186,100355818,100347169,100008832,100009164,100341097,100351858,100008839,100348758,100357900,100345257,100352095,100358120,100339551,100349327,100355047,100355214,100340808,100344504,100328759,100343290,100009193,100009251,100339014,100339888,100101608,100357064,100009529,100351261,100328790,100347596,100358445,100355361,100343670,100337948,100349172,100343291,100345620…
	embryonic digestive tract development	9	1639	28	13691	0.01393	0.265391	2.68498	GO:0048566	1.00358e+80
	positive regulation of phospholipase C activity	8	1639	23	13691	0.014	0.265391	2.90548	GO:0010863	1.00343e+71
	heart valve morphogenesis	8	1639	23	13691	0.014	0.265391	2.90548	GO:0003179	1.00009e+71
	negative regulation of developmental process	94	1639	599	13691	0.01411	0.266423	1.31086	GO:0051093	100351446,100345361,100341186,100357341,100351001,100347169,100353118,100008832,100346634,100350945,100357061,100009371,100345257,100350430,100358120,100340600,100356969,100008904,100008920,100355214,100346565,100338084,100348337,100357841,100348179,100340404,100008956,100354700,100347328,100328759,103348216,100358386,100338924,100342871,100343425,100357064,100357080,100358993,100009529,100356765…
	response to amino acid	17	1639	71	13691	0.01422	0.267152	2.00008	GO:0043200	1.00009e+152
	telencephalon development	35	1639	182	13691	0.01426	0.267152	1.6064	GO:0021537	100359048,100349603,100009328,100345523,100355818,100337889,100008839,100345257,100355788,100351696,100344785,100345703,100347324,103350153,100356059,100355047,100356475,100008920,100337993,100343850,100352548,100340884,100357691,100348222,100352000,100008806,100348143,100353265,100338132,100144325,100126071,100358445,100338248,100357227,100348948
	ion transmembrane transport	95	1639	605	13691	0.01445	0.269658	1.31167	GO:0034220	108176505,100351327,108175369,100341572,100009472,100350157,100350687,100339044,100008839,100341372,108178364,100341192,100346521,100351895,100345860,100350587,100347277,100357958,100350237,100344981,100008956,108177335,100348877,100356840,100346635,100359097,100355467,100339605,100349990,100345247,100356765,100125982,100356650,100350985,100349984,100350075,100342986,100348723,100342468,100356734…
	negative regulation of locomotion	38	1639	202	13691	0.01483	0.274983	1.57141	GO:0040013	100352030,100357985,100009328,100337841,100351001,100352546,100347169,100351238,100354466,100357061,100348897,100345257,100337936,100350430,100345703,100358558,100356969,108177048,100008920,100351242,103352022,100008956,100357837,100358981,100357368,100009529,100341573,100339217,100353589,100358035,100344954,100357227,100349219,100347798,100346236,100351972,100354471,100338528
	stem cell development	21	1639	95	13691	0.01485	0.274983	1.84651	GO:0048864	1.00347e+188
	immune response-regulating signaling pathway	41	1639	222	13691	0.01513	0.27909	1.54272	GO:0002764	100349106,100341592,100357341,103345503,100347169,100354225,100347511,100350284,100351753,100340056,103350744,100359066,100344785,100008808,100358246,100355058,100008920,100349994,100356594,100345556,100358696,100342125,100008806,100008617,100340139,100355265,100344629,100347707,100356065,100339741,100339465,100353824,100339587,100342055,100341627,100358703,100352978,100352485,100354471,100351916…
	peptidyl-tyrosine phosphorylation	23	1639	108	13691	0.01523	0.279372	1.77894	GO:0018108	1.00343e+206
	phagocytosis, engulfment	6	1639	14	13691	0.01532	0.279372	3.57997	GO:0006911	1.00357e+53
	protein localization to synapse	6	1639	14	13691	0.01532	0.279372	3.57997	GO:0035418	1.00349e+53
	transport	354	1639	2609	13691	0.01565	0.283778	1.13341	GO:0006810	100346678,100357902,100351135,100008832,100357243,100350055,100009164,100341372,100355981,100355732,100346238,108178364,103345679,100357908,100008808,100008920,100357989,100339936,100348808,100344981,100345191,100358435,100348056,100356840,100341624,100357080,100345247,100356650,100347594,100348723,100339742,100342996,100349425,100353480,100352148,100328757,100350881,100348432,100358302,100340894…
	metencephalon development	19	1639	84	13691	0.01568	0.283778	1.88943	GO:0022037	1.00359e+170
	establishment of localization	368	1639	2722	13691	0.01588	0.285245	1.12932	GO:0051234	100346678,100357902,100351135,100355487,100008832,100357243,100350055,100009164,100341372,100355981,100355732,100346238,108178364,103345679,100357908,100008808,100008920,100357989,100339936,100348808,100344981,100345191,100358435,100348056,100356840,100341624,100357080,100345247,100346868,100356650,100347594,100348723,100339742,100342996,100349425,100353480,100352148,100328757,100350881,100348432…
	embryonic organ morphogenesis	44	1639	245	13691	0.01588	0.285245	1.50018	GO:0048562	100354291,100345361,100349603,100342637,100347169,100008832,100344335,100356485,100356381,100339149,100354194,100344785,100328713,100358874,100347124,100355047,100008904,100341279,100342173,100355559,100343518,100343064,100338924,100339888,100344304,100009417,100343641,100350850,100347010,100328790,100351121,100347596,100348723,100358445,100101605,100344921,100346655,100347605,100357126,100356772…
	exocytosis	28	1639	139	13691	0.01595	0.285434	1.68267	GO:0006887	100348394,100345556,100349860,100342494,100350072,100354138,100340314,100342916,100353778,100349803,100357080,100352152,100008832,100351846,100340056,100342983,100349063,100008735,100009371,100344785,100350430,100339742,103345679,100349425,100008808,100350587,100343033,100343322
	cellular response to muramyl dipeptide	4	1639	6	13691	0.0161	0.285984	5.56884	GO:0071225	1.00345e+35
	auditory behavior	4	1639	6	13691	0.0161	0.285984	5.56884	GO:0031223	1.00349e+35
	protein autophosphorylation	28	1639	140	13691	0.01647	0.290019	1.67065	GO:0046777	100342872,100144342,100345556,100341671,100348083,100009328,100008806,100354225,100357064,100342767,100353118,100348328,100339162,100345602,100009417,100340056,100339741,100356164,100356982,100344100,100339093,100352594,100342557,100338542,100358334,100350296,100343775,100356691
	positive regulation of cytosolic calcium ion concentration involved in phospholipase C-activating G-protein coupled signaling pathway	5	1639	10	13691	0.01666	0.290019	4.17663	GO:0051482	1.00357e+44
	calcium-dependent cell-cell adhesion via plasma membrane cell adhesion molecules	5	1639	10	13691	0.01666	0.290019	4.17663	GO:0016339	1.00349e+44
	negative regulation of macrophage derived foam cell differentiation	5	1639	10	13691	0.01666	0.290019	4.17663	GO:0010745	1.00009e+44
	proteoglycan biosynthetic process	11	1639	38	13691	0.01669	0.290019	2.41805	GO:0030166	1.00354e+98
	regulation of epidermal growth factor-activated receptor activity	7	1639	19	13691	0.01669	0.290019	3.07752	GO:0007176	1.00353e+62
	nuclear export	3	1639	90	13691	0.01687	0.29032	0.278442	GO:0051168	1.00342e+26
	positive regulation of cartilage development	8	1639	24	13691	0.01696	0.29032	2.78442	GO:0061036	1.00347e+71
	regulation of neurotransmitter receptor activity	8	1639	24	13691	0.01696	0.29032	2.78442	GO:0099601	1.00349e+71
	positive regulation of peptidyl-tyrosine phosphorylation	24	1639	113	13691	0.017	0.29032	1.77414	GO:0050731	1.00349e+215
	presynaptic process involved in synaptic transmission	14	1639	55	13691	0.01701	0.29032	2.12629	GO:0099531	1.00349e+125
	protein-DNA complex assembly	3	1639	91	13691	0.01728	0.293883	0.275382	GO:0065004	1.00357e+26
	protein O-linked glycosylation	12	1639	45	13691	0.01742	0.295217	2.22754	GO:0006493	1.00346e+107
	positive regulation of protein metabolic process	161	1639	1108	13691	0.01771	0.298995	1.21379	GO:0051247	100347778,100342872,100355903,100347169,100348741,100352122,100341765,100009164,100009172,100357061,100342383,100343436,100354306,100356059,100328713,100354517,100009036,100340283,100008808,100346186,100343507,100008920,100350587,100344504,100345191,100356265,100101613,100344519,100351102,100347492,100358327,100008806,100355128,100345602,100344870,100339465,100356164,100009482,100337915,100350586…
	cellular component organization	474	1639	3583	13691	0.01779	0.298995	1.10506	GO:0016043	100347778,100346678,100351135,100355487,100339400,100342831,100343681,100009164,100009172,100346279,100354032,100341372,100346684,100355981,100355732,100350909,100346238,100359036,100346363,100356059,100340474,103345679,100008808,100356796,100008920,100355214,100346199,100348337,100344253,100352644,100351024,100343841,100338982,100345191,100353706,100358386,100356840,100345794,100341624,100342709…
	protein secretion	18	1639	77	13691	0.01783	0.298995	1.95271	GO:0009306	1.00347e+161
	embryonic skeletal system development	24	1639	115	13691	0.01802	0.301129	1.74329	GO:0048706	1.00343e+215
	positive regulation of transcription, DNA-templated	170	1639	1177	13691	0.01849	0.303853	1.2065	GO:0045893	100341874,100341186,103345503,100355903,100347169,100348741,100354225,100008832,100353836,100356227,100354194,100342928,100352095,100358120,100008808,100356796,100008920,100355214,100344858,100348179,100338982,100008806,100339888,100339283,100358993,100008896,100351261,100355333,100345602,100354708,100350850,100338132,100328729,100351121,100356164,100358445,100345925,100346655,100338161,100354013…
	positive regulation of nucleic acid-templated transcription	170	1639	1177	13691	0.01849	0.303853	1.2065	GO:1903508	100341874,100341186,103345503,100355903,100347169,100348741,100354225,100008832,100353836,100356227,100354194,100342928,100352095,100358120,100008808,100356796,100008920,100355214,100344858,100348179,100338982,100008806,100339888,100339283,100358993,100008896,100351261,100355333,100345602,100354708,100350850,100338132,100328729,100351121,100356164,100358445,100345925,100346655,100338161,100354013…
	tube morphogenesis	49	1639	280	13691	0.01853	0.303853	1.46182	GO:0035239	100346517,100354291,100343386,100345361,100349603,100341186,100347169,100349234,100344335,100351858,100356381,100345726,100351696,100344785,100357564,100355047,100008808,100341279,100340404,100343518,100340884,100352000,100343290,100343064,100009193,100338924,100008806,100101608,100357064,100351261,100350850,100358178,100328790,100347596,100355361,100340021,100338213,100339006,100353951,100347605…
	neurotransmitter transport	18	1639	78	13691	0.01853	0.303853	1.92768	GO:0006836	1.00349e+161
	single-organism behavior	52	1639	303	13691	0.01864	0.303853	1.43356	GO:0044708	100357665,100359313,100346053,100337889,100345410,100356485,103345309,100339044,100009172,100342408,100349063,100344785,100359036,100350430,100347324,100339521,100357989,100328569,100337993,100351242,100340545,100343850,100341259,100352548,108177335,103348216,100009193,100008806,100339605,100357064,100355265,100345247,100348106,103345878,100356113,100339741,100342986,100144325,100126071,100356164…
	biological regulation	1100	1639	8787	13691	0.01885	0.303853	1.0457	GO:0065007	100347778,100346678,100351135,103345503,100355487,100355323,100356227,100351155,100346684,100351674,100008920,100344253,100343841,100338982,100346886,100354700,100353706,100356840,100341624,103350468,100345247,100340448,100351579,100356164,100348723,100339102,100101605,100354169,100340835,100351569,100356508,100357111,100349603,100352081,100338733,100356201,100356759,103345309,100343397,100347641…
	rRNA metabolic process	8	1639	148	13691	0.01899	0.303853	0.451528	GO:0016072	1.00345e+71
	embryonic morphogenesis	75	1639	465	13691	0.01901	0.303853	1.3473	GO:0048598	100354291,100341874,100345361,100341186,100347169,100349234,100008832,100009172,100339149,100354194,100009371,100351696,100328713,100358874,100008904,100342173,100008956,100346886,100358386,100338924,100009445,100339888,100350850,100358178,100009417,100347010,100351121,100348723,100358445,100344921,100101605,100346655,100357126,100350881,100359137,100346005,100009361,100339056,100349603,100342637…
	hypoxanthine metabolic process	3	1639	3	13691	0.01903	0.303853	8.35326	GO:0046100	1.00346e+26
	hypoxanthine biosynthetic process	3	1639	3	13691	0.01903	0.303853	8.35326	GO:0046101	1.00346e+26
	natural killer cell proliferation	3	1639	3	13691	0.01903	0.303853	8.35326	GO:0001787	1.00348e+26
	hypothalamus cell migration	3	1639	3	13691	0.01903	0.303853	8.35326	GO:0021855	1.00353e+26
	vestibulocochlear nerve morphogenesis	3	1639	3	13691	0.01903	0.303853	8.35326	GO:0021648	1.00359e+26
	response to organic substance	224	1639	1596	13691	0.01907	0.303853	1.17239	GO:0010033	100342872,103345503,100344048,100347169,100352122,100009472,100008832,100351753,100350157,100009164,100357061,100343671,100342383,100348784,100354306,100351620,100351924,100008808,100346186,100008920,100357989,100350587,100348337,100348179,100338982,100354700,100345191,100101613,100008806,100345610,100009529,100346868,100008896,100351261,100345933,100350850,103345878,100351121,100339102,100356164…
	regulation of system process	52	1639	305	13691	0.01925	0.304889	1.42416	GO:0044057	100340894,100343241,108176505,100353601,100356201,100009472,100337889,100351753,100009164,100338328,100340960,100348809,100303763,100344100,100348897,100009371,100327258,100351992,100344785,100358120,100347324,100346521,100356969,100008904,100355058,100348464,100008920,100357989,103346509,100350587,100338084,100356177,100009445,100339605,100101608,100357080,100009529,100340448,100008833,100008694…
	mesenchymal cell development	20	1639	91	13691	0.01934	0.304889	1.83588	GO:0014031	1.00347e+179
	positive regulation of transcription from RNA polymerase II promoter	123	1639	823	13691	0.01948	0.304889	1.24842	GO:0045944	100341874,100341186,100357341,100350148,100347169,100009465,100008832,100346634,100357314,100338067,100356227,100348809,100354194,100351696,100352051,100358120,100350032,100343499,100356796,100008920,100355214,100344858,103346612,100340477,100357841,100348179,100338982,100359148,100328759,100008806,100339888,100339283,100357282,100101608,100358993,100354727,100008896,100351261,100355333,100347707…
	mammary gland lobule development	6	1639	15	13691	0.01956	0.304889	3.34131	GO:0061377	1.00009e+53
	mammary gland alveolus development	6	1639	15	13691	0.01956	0.304889	3.34131	GO:0060749	1.00009e+53
	mitochondrial calcium ion homeostasis	6	1639	15	13691	0.01956	0.304889	3.34131	GO:0051560	1.00341e+53
	digestive system development	22	1639	104	13691	0.01958	0.304889	1.76704	GO:0055123	1.00354e+197
	negative regulation of cell migration	32	1639	166	13691	0.01972	0.306016	1.61027	GO:0030336	100352030,100357985,100009328,100351001,100352546,100351238,100354466,100357061,100348897,100337936,100350430,100345703,100356969,108177048,100008920,100351242,103352022,100357837,100358981,100357368,100009529,100341573,100339217,100353589,100358035,100344954,100357227,100349219,100347798,100346236,100351972,100338528
	regulation of neuron projection development	46	1639	263	13691	0.01978	0.306016	1.46103	GO:0010975	100009484,100353099,100351135,100347169,100353118,100340056,100354194,100345257,100344496,100347324,100356059,100358874,100339521,100339089,100008920,100337993,100343415,100351242,100343850,100352548,100354700,100350072,100341624,100355169,100352410,100342871,100328894,100357080,100355526,100357064,100348328,100339162,100009529,100343766,100339217,103345878,100339741,100356164,100338333,100342468…
	regulation of phospholipase C activity	8	1639	25	13691	0.02034	0.312273	2.67304	GO:1900274	1.00343e+71
	developmental growth involved in morphogenesis	18	1639	80	13691	0.02038	0.312273	1.87948	GO:0060560	1.00354e+161
	sialylation	7	1639	20	13691	0.02051	0.312273	2.92364	GO:0097503	1.00357e+62
	B cell receptor signaling pathway	7	1639	20	13691	0.02051	0.312273	2.92364	GO:0050853	1.0035e+62
	regulation of macrophage derived foam cell differentiation	7	1639	20	13691	0.02051	0.312273	2.92364	GO:0010743	1.00009e+62
	JNK cascade	10	1639	33	13691	0.02116	0.320337	2.53129	GO:0007254	1.00358e+89
	nephron development	20	1639	93	13691	0.02121	0.320337	1.7964	GO:0072006	1.00354e+179
	cellular amide metabolic process	50	1639	583	13691	0.02124	0.320337	0.716403	GO:0043603	100340894,100352207,100359188,100349485,100343592,100354421,100353122,100343236,100343671,100358339,100328765,100353962,100342383,100355781,100344726,100350948,100346547,100347968,100342774,100350587,100356680,100352698,100341208,100355922,100348505,100343064,100353966,100009251,100356372,100342422,100009445,100352874,100338902,100343425,100341425,100352256,100352623,100356933,100340867,100351836…
	cellular response to organic substance	171	1639	1189	13691	0.02144	0.322339	1.20135	GO:0071310	100342872,103345503,100344048,100347169,100352122,100009472,100351753,100350157,100009164,100343671,100348784,100351620,100351924,100008808,100346186,100008920,100348179,100338982,100354700,100345191,100008806,100345610,100346868,100008896,100351261,100350850,100351121,100358445,100338309,100354169,100350586,100356401,100351275,100328755,100349520,100349106,100345423,100303762,100345523,100354421…
	cytokine production	18	1639	81	13691	0.02154	0.322831	1.85628	GO:0001816	1.00347e+161
	activation of protein kinase activity	41	1639	229	13691	0.02169	0.324066	1.49556	GO:0032147	100009484,100346742,100356201,100344335,100008899,100338069,100009164,103350744,100009371,100350430,100354306,100328713,100357564,100008808,100358246,100008920,100347273,100345162,100344504,100350272,100343850,100342958,100345556,100346056,100355169,100328794,100008806,100339162,100355265,100345602,100344870,100339741,100353071,100347907,100009482,100008735,100339587,100344921,100358334,100350586…
	positive regulation of cardiac muscle cell differentiation	5	1639	11	13691	0.02215	0.326801	3.79694	GO:2000727	1.00347e+44
	regulation of synapse maturation	5	1639	11	13691	0.02215	0.326801	3.79694	GO:0090128	1.00354e+44
	response to lipoprotein particle	5	1639	11	13691	0.02215	0.326801	3.79694	GO:0055094	1.00009e+44
	renal system development	38	1639	210	13691	0.02219	0.326801	1.51154	GO:0072001	100354291,100343386,100341186,100355818,100347169,100009164,100341097,100351858,100008839,100348758,100345257,100357900,100352095,100358120,100339551,100349327,100355047,100355214,100340808,100344504,100328759,100343290,100009251,100339014,100339888,100101608,100357064,100009529,100328790,100347596,100358445,100355361,100343670,100337948,100349172,100348907,100350881,100359137
	negative regulation of intrinsic apoptotic signaling pathway	2	1639	73	13691	0.02227	0.326801	0.228857	GO:2001243	1.00359e+17
	central nervous system neuron differentiation	27	1639	138	13691	0.02231	0.326801	1.63433	GO:0021953	100359048,100340884,100345361,100348083,100009328,100344755,100342871,100357064,100348143,100008832,100353265,100347010,100339938,100339125,100126071,100350155,100349063,100342468,100345257,100338248,100357227,100339802,100350413,100355047,100356475,100340719,100352548
	second-messenger-mediated signaling	20	1639	94	13691	0.02235	0.326801	1.77729	GO:0019932	1.08177e+179
	positive regulation of cell proliferation	87	1639	558	13691	0.02249	0.326855	1.30239	GO:0008284	100342872,100341186,100355662,100348741,100009164,100351155,100354194,100009371,100358120,100354306,100356059,100008808,100356796,100338775,100008920,100355214,103346473,100338982,100008956,100351948,100356265,100347328,100328759,100101613,103348216,100008875,100338924,100347492,100009518,100008806,100339888,100351261,100009417,100347042,100144325,100350676,100356164,100356982,100358445,100009482…
	pallium development	25	1639	124	13691	0.02249	0.326855	1.68413	GO:0021543	1.00359e+224
	cell death	87	1639	559	13691	0.02266	0.327775	1.30006	GO:0008219	100347778,100339815,100008981,100350531,100354225,100352122,100338995,100357061,100338214,100343671,100342383,100101580,100355981,100345257,100350430,100354517,100348952,100346521,100340283,100350218,100350587,100357841,100008956,100356912,100347469,100008875,100009445,100338395,100354727,100355333,100346379,100350676,108175385,100338309,100354589,100338492,100352485,100357688,100344525,100101591…
	peptidyl-tyrosine modification	23	1639	110	13691	0.02269	0.327775	1.74659	GO:0018212	1.00343e+206
	regulation of protein serine/threonine kinase activity	62	1639	378	13691	0.02297	0.330823	1.37011	GO:0071900	100009484,100349106,100144342,100354291,100356658,100355903,100348741,100356201,100008899,100338069,100340056,103350744,100357394,100359066,100354503,100350430,100358120,100328713,100009036,100358246,100008808,100343507,100008920,100354276,100347273,100356356,100345162,100344504,100350272,100342958,100340252,100345556,100101613,100352000,100344519,103346743,100355169,100008806,100328794,100357064…
	Roundabout signaling pathway	4	1639	7	13691	0.0232	0.332141	4.77329	GO:0035385	1.00342e+35
	synapse maturation	4	1639	7	13691	0.0232	0.332141	4.77329	GO:0060074	1.00349e+35
	establishment or maintenance of cell polarity	23	1639	111	13691	0.02327	0.332151	1.73086	GO:0007163	1.00339e+206
	cellular macromolecule metabolic process	389	1639	3607	13691	0.02363	0.334766	0.900865	GO:0044260	100338566,100346678,103345503,100358876,100354225,100342831,103348451,100350945,100353836,108177900,100009164,100351155,100351196,100346279,100354032,100355981,100355732,100328713,100008808,100356796,100008920,100341010,100355214,100355537,100345435,100348337,100341208,100337986,100349092,100351948,100352865,100353706,100302410,100350094,100352675,100342456,100355128,100009529,100354708,100350850…
	regulation of protein modification process	184	1639	1292	13691	0.02374	0.334766	1.18963	GO:0031399	100342872,100356658,100351001,100355903,100347169,100348741,100352122,100349185,100351238,100008832,100351753,100009164,100009172,100342383,100358120,100354306,100356059,100328713,100009036,100008808,100346186,100343507,100008920,100355214,100344504,100349149,100338982,100354700,100345191,100356265,100101613,100344519,100347492,100358327,100008806,100345602,100344870,100339465,100356164,100009482…
	regulation of transferase activity	103	1639	679	13691	0.0239	0.334766	1.26714	GO:0051338	100342872,100354291,100356658,100353253,100355903,100348741,100009164,100357394,100009371,100350430,100358120,100354306,100328713,100009036,100008808,100343507,100008920,100355214,100356356,100357841,100345162,100344504,100347767,100340252,100328759,100101613,100344519,100008806,100357064,100339162,100345602,100344870,100339465,100356164,100356982,100353407,100009482,100344921,100351874,100341627…
	RNA localization	4	1639	100	13691	0.02395	0.334766	0.334131	GO:0006403	1.00345e+35
	embryonic limb morphogenesis	23	1639	112	13691	0.02399	0.334766	1.7154	GO:0030326	1.00341e+206
	embryonic appendage morphogenesis	23	1639	112	13691	0.02399	0.334766	1.7154	GO:0035113	1.00341e+206
	positive regulation of RNA biosynthetic process	170	1639	1186	13691	0.02402	0.334766	1.19735	GO:1902680	100341874,100341186,103345503,100355903,100347169,100348741,100354225,100008832,100353836,100356227,100354194,100342928,100352095,100358120,100008808,100356796,100008920,100355214,100344858,100348179,100338982,100008806,100339888,100339283,100358993,100008896,100351261,100355333,100345602,100354708,100350850,100338132,100328729,100351121,100356164,100358445,100345925,100346655,100338161,100354013…
	regulation of bone resorption	8	1639	26	13691	0.02418	0.334766	2.57024	GO:0045124	1.00338e+71
	positive regulation of alpha-beta T cell differentiation	8	1639	26	13691	0.02418	0.334766	2.57024	GO:0046638	1.00353e+71
	positive regulation of cellular protein metabolic process	150	1639	1034	13691	0.02425	0.334766	1.21179	GO:0032270	100347778,100342872,100355903,100347169,100348741,100352122,100009164,100009172,100357061,100342383,100354306,100356059,100328713,100354517,100009036,100340283,100008808,100346186,100343507,100008920,100350587,100344504,100345191,100356265,100101613,100344519,100347492,100358327,100008806,100355128,100345602,100344870,100339465,100356164,100009482,100337915,100350586,100358939,100009484,100349106…
	forebrain cell migration	13	1639	52	13691	0.02426	0.334766	2.08832	GO:0021885	1.00359e+116
	synaptic transmission, glutamatergic	6	1639	16	13691	0.02452	0.334766	3.13247	GO:0035249	1.00354e+53
	response to cocaine	6	1639	16	13691	0.02452	0.334766	3.13247	GO:0042220	1.00338e+53
	SCF-dependent proteasomal ubiquitin-dependent protein catabolic process	6	1639	16	13691	0.02452	0.334766	3.13247	GO:0031146	1.00349e+53
	positive regulation of epidermal growth factor receptor signaling pathway	6	1639	16	13691	0.02452	0.334766	3.13247	GO:0045742	1.00009e+53
	dendrite morphogenesis	10	1639	35	13691	0.02457	0.334766	2.38665	GO:0048813	1.0034e+89
	cellular response to acid chemical	23	1639	113	13691	0.02483	0.33626	1.70022	GO:0071229	1.00009e+206
	catechol-containing compound metabolic process	7	1639	21	13691	0.02489	0.33626	2.78442	GO:0009712	1.00338e+62
	catecholamine metabolic process	7	1639	21	13691	0.02489	0.33626	2.78442	GO:0006584	1.00338e+62
	calcium ion homeostasis	33	1639	179	13691	0.02497	0.336394	1.53999	GO:0055074	100356882,100349106,100356201,100008832,100342363,100009164,100343239,100341372,100356059,100346521,100354976,100357958,108177335,100358504,100008820,103349698,100009545,100347328,100355169,100339605,100339659,100340139,100356247,100348328,100009231,100348723,100353589,100339587,100352148,100352660,100009244,100359007,100009505
	regulation of phospholipase activity	11	1639	42	13691	0.02505	0.336526	2.18776	GO:0010517	1.00343e+98
	synapse organization	19	1639	87	13691	0.02535	0.339605	1.82428	GO:0050808	1.00359e+170
	immune response-activating cell surface receptor signaling pathway	23	1639	114	13691	0.02579	0.34398	1.68531	GO:0002429	1.00346e+206
	mesenchyme development	28	1639	146	13691	0.02582	0.34398	1.602	GO:0060485	100346517,100354291,100346678,100352000,100339014,100009328,100342897,100349234,100353265,100346868,100341097,100356227,100347596,100009371,100350318,100344921,100339551,100357227,100347808,100359287,100347542,100338775,100008920,100341279,100359137,100009361,100347277,100357318
	establishment of protein localization to organelle	17	1639	246	13691	0.02612	0.347013	0.577258	GO:0072594	1.00346e+152
	limb morphogenesis	26	1639	132	13691	0.02662	0.351707	1.64534	GO:0035108	108176505,100341186,100339014,100009445,100341926,100339888,100343641,100343397,100351858,100328790,100351121,100354194,100358445,100357126,100359287,100356772,100347557,100347124,100355047,100008904,100340808,100340719,100355559,100009361,100351997,100351275
	appendage morphogenesis	26	1639	132	13691	0.02662	0.351707	1.64534	GO:0035107	108176505,100341186,100339014,100009445,100341926,100339888,100343641,100343397,100351858,100328790,100351121,100354194,100358445,100357126,100359287,100356772,100347557,100347124,100355047,100008904,100340808,100340719,100355559,100009361,100351997,100351275
	cellular response to chemical stimulus	207	1639	1478	13691	0.02676	0.352585	1.16991	GO:0070887	100342872,100352207,103345503,100344048,100347169,100352122,100009472,100351753,100342192,100350157,100009164,100343671,100348784,100351620,100351924,100008808,100346186,100008920,100348179,100338982,100354700,100345191,100008806,100345610,100009529,100346868,100008896,100351261,100350850,100351121,100356164,100358445,100338309,100354169,100350586,100356401,100349520,100351275,100328755,100349106…
	negative regulation of mitochondrion organization	10	1639	36	13691	0.02684	0.35267	2.32035	GO:0010823	1.03348e+89
	tissue morphogenesis	73	1639	461	13691	0.02694	0.353017	1.32275	GO:0048729	100354291,100343386,100341874,100345361,100341186,100347169,100349185,100349234,100341097,100009172,100009371,100351696,100358874,100356969,100008808,100008920,100340404,100101613,100343290,100008806,100357064,100101608,100353265,100351261,100350850,100358178,100350318,100357227,100359287,100343291,100352148,100359137,100009361,100351972,100345229,100346517,100349603,100344335,100356485,100351858…
	heart development	61	1639	374	13691	0.0272	0.355453	1.36243	GO:0007507	100357665,100346517,100354291,100337886,100345361,100344245,100347169,100342897,100008832,100008870,100344335,100009164,100341097,100351858,100009371,100358120,100356813,100339551,100357564,100358246,100355047,100344295,100008920,100343574,100351242,100355437,100347277,100008820,100352000,100328759,100359117,100348317,100339014,100009445,100328894,100343425,100353265,100344304,100350850,100347085…
	epithelial cell differentiation	61	1639	375	13691	0.02749	0.358266	1.3588	GO:0030855	100346517,100348493,100339786,100009328,100344686,100341926,100338186,100342637,100347169,100340795,100349234,100351753,100356485,100347641,100339298,100303763,100101593,100345726,100354340,100339551,100350311,100349327,100355047,100343505,100008920,100346330,100351242,100341234,100343518,100357691,100340884,100008820,100009193,100359097,100347492,100344675,100009529,100342581,100008896,100351261…
	platelet degranulation	8	1639	27	13691	0.0285	0.367779	2.47504	GO:0002576	1.00009e+71
	skeletal system morphogenesis	34	1639	188	13691	0.02859	0.367779	1.5107	GO:0048705	100354945,100341926,100348741,100344335,100354194,100348758,100009371,100352095,100328713,100347124,100355047,100008904,100342173,100340477,100355559,100344433,100343064,100353596,100339888,100344304,100009417,100343641,100350850,100328790,100351121,100353589,100358445,100101605,100339411,100346655,100347808,100357126,100359137,100351275
	regulation of transcription from RNA polymerase II promoter	188	1639	1331	13691	0.02862	0.367779	1.17988	GO:0006357	100341874,100341186,100355903,100347169,100008832,100341765,100356227,100354194,100342928,100352095,100358120,100328713,100356796,100008920,100355214,100344858,100348179,100338982,100354700,100008806,100339888,100339283,100358993,100340448,100008896,100351261,100355333,100356268,100354708,100350850,100328729,100351121,100352161,100339102,100358445,100358557,100345925,100346655,100338161,100354013…
	cell adhesion mediated by integrin	5	1639	12	13691	0.02868	0.367779	3.48053	GO:0033627	1.00102e+44
	chondroitin sulfate biosynthetic process	5	1639	12	13691	0.02868	0.367779	3.48053	GO:0030206	1.00344e+44
	regulation of N-methyl-D-aspartate selective glutamate receptor activity	5	1639	12	13691	0.02868	0.367779	3.48053	GO:2000310	1.00349e+44
	regulation of biological process	1055	1639	8433	13691	0.02928	0.374472	1.04502	GO:0050789	100347778,100346678,100351135,103345503,100355487,100355323,100356227,100351155,100346684,100351674,100008920,100344253,100343841,100338982,100346886,100354700,100353706,100356840,100341624,103350468,100345247,100340448,100351579,100356164,100339102,100101605,100354169,100340835,100351569,100356508,100357111,100349603,100352081,100338733,100356201,100356759,103345309,100343397,100347641,100340960…
	endothelium development	15	1639	66	13691	0.02951	0.37536	1.89847	GO:0003158	1.00347e+134
	cellular macromolecular complex assembly	37	1639	443	13691	0.02952	0.37536	0.697677	GO:0034622	100347778,100352207,100354421,100357168,100339642,100338148,100354347,100354032,100350030,100354306,100008808,100350218,100008920,100356679,100348337,100343841,100350272,100352698,100343850,100328759,100344782,100340314,100354138,100125982,100351579,100350117,100354086,100341499,100351509,100354169,100358703,100356833,100328757,100358886,100359137,100343898,100353755
	negative regulation of peptidyl-serine phosphorylation	7	1639	22	13691	0.02987	0.37536	2.65786	GO:0033137	1.00352e+62
	platelet-derived growth factor receptor signaling pathway	7	1639	22	13691	0.02987	0.37536	2.65786	GO:0048008	1.00349e+62
	natural killer cell activation	6	1639	17	13691	0.03026	0.37536	2.94821	GO:0030101	1.00348e+53
	substrate-dependent cell migration	6	1639	17	13691	0.03026	0.37536	2.94821	GO:0006929	1.00349e+53
	activation of immune response	35	1639	194	13691	0.03041	0.37536	1.50703	GO:0002253	100355553,100341592,100357341,103345503,100349135,100347169,100354225,100347511,100350284,100351753,100340056,100359066,100344785,100358246,100355058,100356594,100345556,100342125,100008617,100340139,100009076,100344629,100347707,100356065,100339741,100339465,100353824,100342055,100358771,100341627,100358703,100352978,100352485,100354471,100351916
	regulation of muscle system process	24	1639	122	13691	0.03051	0.37536	1.64327	GO:0090257	1.00356e+215
	central nervous system neuron development	13	1639	55	13691	0.03062	0.37536	1.97441	GO:0021954	1.00359e+116
	ureter maturation	3	1639	4	13691	0.03068	0.37536	6.26495	GO:0035799	1.00339e+26
	norepinephrine metabolic process	3	1639	4	13691	0.03068	0.37536	6.26495	GO:0042415	1.00359e+26
	regulation of activation-induced cell death of T cells	3	1639	4	13691	0.03068	0.37536	6.26495	GO:0070235	1.00009e+26
	apolipoprotein A-I-mediated signaling pathway	3	1639	4	13691	0.03068	0.37536	6.26495	GO:0038027	1.00009e+26
	vestibulocochlear nerve development	3	1639	4	13691	0.03068	0.37536	6.26495	GO:0021562	1.00359e+26
	serotonin transport	3	1639	4	13691	0.03068	0.37536	6.26495	GO:0006837	1.00346e+26
	positive regulation of phospholipase A2 activity	3	1639	4	13691	0.03068	0.37536	6.26495	GO:0032430	1.00354e+26
	collagen-activated signaling pathway	3	1639	4	13691	0.03068	0.37536	6.26495	GO:0038065	1.00102e+26
	divalent inorganic cation homeostasis	35	1639	195	13691	0.03098	0.377837	1.4993	GO:0072507	100356882,100349106,100356201,100008832,100342363,100009164,100343239,100341372,100353585,100356059,100346521,100354976,100357958,108177335,100358504,100008820,100347328,103349698,100009545,100355169,100339605,100339659,100340139,100356247,100348328,100009231,100348723,100353589,100339587,100352148,100352660,100358886,100009244,100359007,100009505
	cellular metal ion homeostasis	41	1639	237	13691	0.03104	0.377837	1.44508	GO:0006875	100356882,100349106,100353099,100356201,100008832,100352649,100350157,100342363,100009164,100343239,100341372,100353585,100356059,100346521,100343248,100354976,100357958,108177335,100358504,103347075,100008820,100347328,100009545,103349698,103348216,100355169,100339605,100339659,100340139,100356247,100348328,100125982,100349984,100009231,100353589,100339587,100349210,100352148,100359007,100009244…
	phosphorelay signal transduction system	4	1639	8	13691	0.03191	0.384524	4.17663	GO:0000160	1.00341e+35
	mechanosensory behavior	4	1639	8	13691	0.03191	0.384524	4.17663	GO:0007638	1.00349e+35
	ventricular trabecula myocardium morphogenesis	4	1639	8	13691	0.03191	0.384524	4.17663	GO:0003222	1.00347e+35
	regulation of alkaline phosphatase activity	4	1639	8	13691	0.03191	0.384524	4.17663	GO:0010692	1.00009e+35
	regulation of nervous system development	82	1639	531	13691	0.03255	0.391253	1.28996	GO:0051960	100351446,100354291,100353099,100351135,100345361,100341186,100347169,100353118,100008832,100346634,100354194,100349063,100345257,100356059,100358874,100008808,100339521,100008920,100354700,100356265,100350072,100341624,100355155,100328894,100342871,100343425,100357064,100357080,100339162,100009529,100343766,103345878,100356164,100358445,100350277,100342468,100344921,100338248,100338309,100357227…
	phosphorus metabolic process	197	1639	1409	13691	0.03283	0.392889	1.16792	GO:0006793	100352426,100342872,103345503,100358876,100354225,100338828,100349185,100351238,100351753,100342192,100339464,100356666,100009164,100357061,100348784,100355981,100328713,100533109,100008808,100343505,100341119,100008920,100355537,100352644,100353614,100009055,100337986,100008956,100353706,100350094,100008806,100354649,100009529,100345602,100351579,100351121,100352161,100348723,100356164,100340365…
	signal release	20	1639	96	13691	0.03285	0.392889	1.74026	GO:0023061	1.00348e+179
	morphogenesis of an epithelium	56	1639	344	13691	0.03301	0.393821	1.35983	GO:0002009	100346517,100354291,100343386,100341874,100345361,100349603,100341186,100347169,100349185,100349234,100344335,100356485,100351858,100356381,100009172,100345726,100348897,100009371,100351696,100339551,100357564,100355047,100008808,100341279,100340404,100343518,100101613,100352000,100009193,100343064,100343290,100359117,100339014,100008806,100357064,100101608,100351261,100350850,100358178,100328790…
	cellular macromolecule biosynthetic process	108	1639	1110	13691	0.03333	0.396652	0.81275	GO:0034645	100344390,100354291,100353099,100352207,100350148,100353122,100348935,100342831,103348451,100351155,100351196,100337768,100350430,100354306,100340330,100350948,100339295,100008808,100346547,103346612,100340477,100356680,100352698,100341208,100348505,100344594,100359148,100347328,100352865,100342867,100340145,100352675,100353949,100341425,100356765,100354727,100008896,100354708,100350850,100348670…
	proteoglycan metabolic process	14	1639	59	13691	0.03345	0.397095	1.98213	GO:0006029	1.00354e+125
	phosphate-containing compound metabolic process	193	1639	1377	13691	0.03455	0.407601	1.17079	GO:0006796	100352426,100342872,103345503,100358876,100354225,100338828,100349185,100351238,100351753,100339464,100356666,100009164,100357061,100348784,100355981,100328713,100533109,100008808,100343505,100341119,100008920,100355537,100352644,100353614,100009055,100337986,100008956,100353706,100350094,100008806,100354649,100009529,100345602,100351579,100351121,100352161,100348723,100356164,100340365,100339160…
	regulation of immune system process	134	1639	925	13691	0.03456	0.407601	1.21009	GO:0002682	100352207,100355553,100341592,103345503,100358876,100347169,100348741,100354225,100008832,100351753,100328768,100008808,100008920,100343984,100347276,100354700,100356265,100343537,100101613,100008806,100358993,100345247,100339465,100356164,100350586,100349106,100345423,100346066,100337841,100341926,100344335,100337804,100340056,103350744,100337936,100359055,100343415,103352022,100356594,100338305…
	telencephalon cell migration	12	1639	49	13691	0.03459	0.407601	2.0457	GO:0022029	1.00359e+107
	regulation of glutamate receptor signaling pathway	7	1639	23	13691	0.03549	0.41661	2.5423	GO:1900449	1.00349e+62
	post-embryonic development	18	1639	85	13691	0.03562	0.41661	1.76893	GO:0009791	1.00347e+161
	metal ion transport	62	1639	386	13691	0.0357	0.41661	1.34172	GO:0030001	108176505,100351327,108175369,100008981,100009472,100337889,100357314,100340705,100350157,100350687,100339044,100343671,100350524,100343239,100008839,100341372,100353585,100348089,103346203,100346521,100351178,100343248,100351895,100345860,100354976,100354501,100355076,100347277,100008956,108177335,100352782,100009545,100348877,100356840,100343290,100346635,100359097,100355467,100339605,100339659…
	positive regulation of gene expression	196	1639	1402	13691	0.03599	0.41661	1.16779	GO:0010628	100341874,100341186,103345503,100355903,100347169,100348741,100354225,100008832,100353836,100356227,100354032,100354194,100342928,100352095,100358120,108177971,100008808,100356796,100008920,100355214,100344858,100348179,100338982,100008806,100339888,100339283,100358993,100346868,100008896,100351261,100355333,100345602,100354708,100350850,100338132,100328729,100351121,100356164,100358445,100345925…
	positive regulation of striated muscle cell differentiation	10	1639	39	13691	0.03609	0.41661	2.14186	GO:0051155	1.00347e+89
	positive regulation of RNA metabolic process	172	1639	1218	13691	0.0362	0.41661	1.17961	GO:0051254	100341874,100341186,103345503,100355903,100347169,100348741,100354225,100008832,100353836,100356227,100354032,100354194,100342928,100352095,100358120,100008808,100356796,100008920,100355214,100344858,100348179,100338982,100008806,100339888,100339283,100358993,100008896,100351261,100355333,100345602,100354708,100350850,100338132,100328729,100351121,100356164,100358445,100345925,100346655,100338161…
	limb development	28	1639	149	13691	0.0363	0.41661	1.56974	GO:0060173	108176505,100341186,100339014,100009445,100341926,100339888,100355333,100343641,100343397,100345800,100351858,100328790,100351121,100354194,100358445,100357126,100359287,100356772,100347557,100347124,100355047,100008904,100340808,100340719,100009361,100355559,100351275,100351997
	appendage development	28	1639	149	13691	0.0363	0.41661	1.56974	GO:0048736	108176505,100341186,100339014,100009445,100341926,100339888,100355333,100343641,100343397,100345800,100351858,100328790,100351121,100354194,100358445,100357126,100359287,100356772,100347557,100347124,100355047,100008904,100340808,100340719,100009361,100355559,100351275,100351997
	positive regulation of chondrocyte differentiation	5	1639	13	13691	0.03631	0.41661	3.21279	GO:0032332	1.00347e+44
	regulation of protein kinase C signaling	5	1639	13	13691	0.03631	0.41661	3.21279	GO:0090036	1.00349e+44
	negative regulation of lipid storage	5	1639	13	13691	0.03631	0.41661	3.21279	GO:0010888	1.00009e+44
	cell cycle	70	1639	752	13691	0.03675	0.417275	0.777564	GO:0007049	100351446,100348421,100353253,100337903,100346634,100347358,100346279,100009371,100350430,100354517,100348179,100350296,103347649,100354700,100355591,100347328,100008875,100347469,100344519,100342803,100341624,100354649,100353949,100346063,100346961,100008914,103348254,100351874,100350285,100340835,100355567,100339160,100346581,100350837,100345229,100349688,100339086,100349520,100328700,100356214…
	response to cholesterol	6	1639	18	13691	0.03681	0.417275	2.78442	GO:0070723	1.00346e+53
	reflex	6	1639	18	13691	0.03681	0.417275	2.78442	GO:0060004	1.00356e+53
	subpallium development	6	1639	18	13691	0.03681	0.417275	2.78442	GO:0021544	1.00359e+53
	uterus development	6	1639	18	13691	0.03681	0.417275	2.78442	GO:0060065	1.00351e+53
	DNA metabolic process	45	1639	519	13691	0.03689	0.417275	0.724271	GO:0006259	100352466,100354945,100350148,100348421,100009465,100347511,100342138,100342831,100353836,108177900,100348202,100338148,100346279,100355997,100356526,100355545,100340330,100355796,100008808,100008904,100341010,100352573,100344594,100351948,100340884,100359148,100338484,100347469,100351102,100359019,100346063,100357310,100350823,100356164,100354086,100356538,100353325,100353572,100346581,100345490…
	regulation of ERBB signaling pathway	12	1639	50	13691	0.03705	0.418098	2.00478	GO:1901184	1.00347e+107
	epidermis development	31	1639	171	13691	0.03831	0.430854	1.51433	GO:0008544	100340235,100346517,100354291,100343386,100359097,100341926,100342637,100008806,100339659,100356485,100356381,100345115,100347042,100348927,100340021,100348897,100009371,100351696,100354340,100339551,103349086,100338784,100347124,108177048,100008904,100354471,100009361,100340415,100343518,100349520,100008760
	integrin-mediated signaling pathway	16	1639	74	13691	0.03836	0.430854	1.80611	GO:0007229	1.00346e+143
	protein-DNA complex subunit organization	6	1639	117	13691	0.03861	0.431752	0.428373	GO:0071824	1.00357e+53
	regulation of cell projection organization	59	1639	368	13691	0.03864	0.431752	1.33925	GO:0031344	100009484,100353099,100351135,100347169,100353118,100340056,100354194,100349063,100345257,100344496,100347324,100356059,100358874,100339521,100343507,100339089,100008920,100337993,100343415,100351242,100341234,100343518,100343850,100352548,100354700,100350072,100358327,100341624,100355169,100352410,100328894,100342871,100339661,100357080,100355526,100357064,100348328,100339162,100009529,100339217…
	regulation of cell adhesion	77	1639	498	13691	0.03871	0.431752	1.29157	GO:0030155	100347169,100349234,100009172,100009371,100350430,108177971,100346186,100338775,100008920,100357989,100350566,100357841,100357446,100344817,100340404,100008956,100346886,100344782,100338924,100357368,100341624,100342871,100101608,100009529,100346868,100339458,100353407,100344921,100351667,100341627,100347798,100352148,100345562,100345523,100350321,100337841,100341926,100352546,100348411,100344335…
	negative regulation of biological process	437	1639	3328	13691	0.03892	0.433087	1.09687	GO:0048519	100352426,100346678,103345503,100354225,100339400,100008832,100341765,100350945,100009164,100009172,100346279,100354032,100352095,100337927,100328713,100354517,100008808,100356796,100008920,100355214,100357989,100338084,100348337,100348179,100343841,100349149,100338982,100354700,100356265,100341786,100358386,100341624,100358327,100350094,100354649,100357080,100358993,100009529,100346868,100351261…
	negative regulation of nervous system development	31	1639	172	13691	0.03914	0.433523	1.50553	GO:0051961	100338305,100351446,100354700,100348222,100345361,100341186,100009328,100355169,100347849,100342871,100343425,100357064,100357080,100353118,100348143,100009529,100346634,100350440,100339217,100345257,100344921,100345703,100338248,100339551,100347324,100357227,100355047,100008920,100337993,100351242,100343850
	cellular calcium ion homeostasis	31	1639	172	13691	0.03914	0.433523	1.50553	GO:0006874	100356882,100349106,100358504,108177335,100008820,100347328,100009545,103349698,100355169,100339605,100356247,100356201,100340139,100339659,100348328,100008832,100342363,100009164,100009231,100353589,100343239,100341372,100339587,100356059,100346521,100352148,100354976,100359007,100009244,100009505,100357958
	regulation of behavior	9	1639	33	13691	0.03943	0.435573	2.27816	GO:0050795	1.00349e+80
	ncRNA processing	17	1639	237	13691	0.03982	0.435573	0.599179	GO:0034470	1.00345e+152
	stress-activated protein kinase signaling cascade	12	1639	51	13691	0.03987	0.435573	1.96547	GO:0031098	1.00358e+107
	signal release from synapse	12	1639	51	13691	0.03987	0.435573	1.96547	GO:0099643	1.00349e+107
	inositol lipid-mediated signaling	12	1639	51	13691	0.03987	0.435573	1.96547	GO:0048017	1.00343e+107
	neurotransmitter secretion	12	1639	51	13691	0.03987	0.435573	1.96547	GO:0007269	1.00349e+107
	peptidyl-lysine modification	13	1639	192	13691	0.04037	0.439887	0.565586	GO:0018205	1.00339e+116
	embryonic skeletal system morphogenesis	18	1639	88	13691	0.04054	0.439887	1.70862	GO:0048704	1.00343e+161
	regulated exocytosis	18	1639	88	13691	0.04054	0.439887	1.70862	GO:0045055	1.00348e+161
	mesenchymal cell differentiation	21	1639	105	13691	0.04088	0.440201	1.67065	GO:0048762	1.00347e+188
	sensory perception of mechanical stimulus	23	1639	120	13691	0.04123	0.440201	1.60104	GO:0050954	1.03347e+206
	regulation of cell morphogenesis	60	1639	378	13691	0.04143	0.440201	1.32591	GO:0022604	100009484,100353099,100340714,100351135,100351001,100352546,100353601,100353118,100349234,100008899,100351259,100350560,100009371,100351943,100345257,100347324,100342557,100347162,100339521,100008920,100355214,100337993,100351242,100341234,100340404,100343850,100350942,100342958,100009055,100328759,100350072,100341624,100357864,100355169,100328894,100357080,100355526,100357064,100339162,100009529…
	negative chemotaxis	7	1639	24	13691	0.04176	0.440201	2.43637	GO:0050919	1.00009e+62
	cation transport	89	1639	590	13691	0.04184	0.440201	1.26007	GO:0006812	108176505,100351327,108175369,100341516,100008981,100341572,100009472,100357314,100340705,100350157,100350687,100339044,100345792,100343671,100008839,100341372,100327258,100340600,100346521,100351895,100345860,100354501,100350587,100347277,100350237,100344981,100008956,100352782,108177335,100348877,100343290,100356840,100346635,100359097,100355467,100339605,100125982,100356650,100350852,100350985…
	protein modification by small protein removal	5	1639	105	13691	0.04192	0.440201	0.397774	GO:0070646	1.00355e+44
	negative regulation of response to external stimulus	35	1639	199	13691	0.04193	0.440201	1.46917	GO:0032102	100352207,100347169,100348741,100352122,100354466,100340960,100349063,100345257,100350255,100350430,100347324,100339708,100357989,100350171,100344817,103352022,100352391,100346106,100337868,100350108,100357368,100357064,100009529,100008694,100357954,100342986,100356164,100340365,100342468,100343670,100344954,100357227,100346236,100338324,100009244
	apoptotic process	79	1639	516	13691	0.0421	0.440201	1.27889	GO:0006915	100347778,100008981,100350531,100354225,100352122,100338995,100357061,100338214,100343671,100342383,100101580,100355981,100345257,100350430,100354517,100348952,100346521,100340283,100350587,100357841,100008956,100356912,100347469,100008875,100009445,100338395,100354727,100346379,100350676,108175385,100338309,100354589,100338492,100352485,100357688,100344525,100355793,100101591,100337888,100009505…
	positive regulation of lipase activity	11	1639	43	13691	0.04222	0.440201	2.13688	GO:0060193	1.00343e+98
	positive regulation of neurological system process	4	1639	9	13691	0.04229	0.440201	3.71256	GO:0031646	1.00009e+35
	cardiac muscle tissue growth	4	1639	9	13691	0.04229	0.440201	3.71256	GO:0055017	1.00344e+35
	bleb assembly	4	1639	9	13691	0.04229	0.440201	3.71256	GO:0032060	1.00009e+35
	GDP metabolic process	4	1639	9	13691	0.04229	0.440201	3.71256	GO:0046710	1.00349e+35
	optic nerve development	4	1639	9	13691	0.04229	0.440201	3.71256	GO:0021554	1.00348e+35
	heart growth	4	1639	9	13691	0.04229	0.440201	3.71256	GO:0060419	1.00344e+35
	establishment of RNA localization	4	1639	90	13691	0.043	0.440201	0.371256	GO:0051236	1.00345e+35
	regulation of bone remodeling	9	1639	34	13691	0.04309	0.440201	2.21116	GO:0046850	1.00338e+80
	hindlimb morphogenesis	9	1639	34	13691	0.04309	0.440201	2.21116	GO:0035137	1.00358e+80
	lung alveolus development	9	1639	34	13691	0.04309	0.440201	2.21116	GO:0048286	1.00349e+80
	ion homeostasis	57	1639	356	13691	0.04326	0.440201	1.33746	GO:0050801	100356882,100349106,100353099,100356201,100008832,100357314,100352649,100350157,100342363,100009164,100339044,100343239,100339244,100348809,100341372,100353585,100356059,100346521,100340388,100343248,100354976,100356320,100351580,100357958,108177335,100358504,103347075,100008820,100347328,100009545,103349698,103348216,100356840,100343290,100355467,100355169,100339605,100356247,100339659,100340139…
	regulation of signal transduction by p53 class mediator	2	1639	63	13691	0.04328	0.440201	0.265183	GO:1901796	1.00359e+17
	cellular homeostasis	66	1639	419	13691	0.04332	0.440201	1.31579	GO:0019725	100356882,100347778,100353099,100008832,100350157,100009164,100339044,100338214,100339244,100341372,100342383,100358699,100356059,100346521,100357841,100350171,100009055,100357958,108177335,103347075,100347328,103348216,100355351,100339605,100125982,100354727,100349984,100352148,100358886,100009505,100349106,100352754,100352905,100349396,100356201,100352649,100342363,100343239,100353585,100340388…
	chromatin assembly or disassembly	4	1639	91	13691	0.04348	0.440201	0.367176	GO:0006333	1.00357e+35
	regulation of systemic arterial blood pressure	14	1639	64	13691	0.04354	0.440201	1.82728	GO:0003073	1.00341e+125
	response to monoamine	6	1639	19	13691	0.0442	0.440201	2.63787	GO:0071867	1.00009e+53
	striated muscle tissue development	35	1639	202	13691	0.0442	0.440201	1.44735	GO:0014706	100346517,100337886,100351078,100355981,100009371,100358120,100340388,100344295,100008920,100343574,100349994,100355437,100341378,100356355,100008820,100328759,100339014,100338924,100328894,100355333,100356113,100353037,100144325,100356164,100358445,100355745,100359287,100343234,100338161,100356207,100353304,100009361,100328755,100008760,100345241
	regulation of platelet aggregation	6	1639	19	13691	0.0442	0.440201	2.63787	GO:0090330	1.00338e+53
	bone growth	6	1639	19	13691	0.0442	0.440201	2.63787	GO:0098868	1.00358e+53
	response to catecholamine	6	1639	19	13691	0.0442	0.440201	2.63787	GO:0071869	1.00009e+53
	nucleotide-excision repair	2	1639	65	13691	0.04433	0.440201	0.257024	GO:0006289	1.00354e+17
	ncRNA metabolic process	26	1639	327	13691	0.04443	0.440201	0.664174	GO:0034660	100344594,100340288,100352207,100353966,100346999,100342333,100349025,100347732,100342138,100346063,100341425,100344728,100338244,100352161,100353962,100339006,100354306,100355650,100350948,100351620,100339295,100351589,100328757,100359137,100352924,100356680
	regulation of response to external stimulus	97	1639	651	13691	0.045	0.440201	1.24465	GO:0032101	100352207,100358876,100347169,100348741,100352122,100352149,100350157,100328768,100009164,100357394,100338995,100349063,100345257,100339093,100350255,100350430,100346186,100357989,100344817,100350171,100357958,100355470,100343537,100101613,100357368,100357064,100339162,100009529,100345247,100344629,100125982,100347707,100349984,100342986,103347513,100356164,100342468,100340365,100356793,100344954…
	response to peptide	42	1639	251	13691	0.04502	0.440201	1.39776	GO:1901652	100345423,100357341,100354421,100353778,100346742,103346938,100346634,100350157,100340056,100009164,103350744,100338328,100357061,100340960,100348897,100344785,100339551,100350244,103350153,100339066,100008808,100008904,100008920,100355375,100354276,100349994,100357841,100348179,100351580,100356594,100354293,100009193,103346743,100008806,100355265,100125982,100339741,100356164,100008892,100339587…
	histone H4-K5 acetylation	5	1639	14	13691	0.04507	0.440201	2.98331	GO:0043981	1.00339e+44
	negative regulation of release of cytochrome c from mitochondria	5	1639	14	13691	0.04507	0.440201	2.98331	GO:0090201	1.00344e+44
	regulation of cell migration involved in sprouting angiogenesis	5	1639	14	13691	0.04507	0.440201	2.98331	GO:0090049	1.00352e+44
	histone H4-K8 acetylation	5	1639	14	13691	0.04507	0.440201	2.98331	GO:0043982	1.00339e+44
	regulation of cellular component organization	234	1639	1711	13691	0.04512	0.440201	1.14241	GO:0051128	100352426,100347778,100341874,100351135,100342485,100355553,100337894,100351001,100347169,100008832,100008686,100009164,100354194,100358120,100356059,100008808,100343507,100008920,100355214,100344253,100343841,100009055,100008956,100338982,100354700,100345191,100101613,100341624,100358327,100355155,100328894,100357080,100009529,100346868,100345933,100339630,100351579,103345878,100356164,100009482…
	activation of store-operated calcium channel activity	3	1639	5	13691	0.04525	0.440201	5.01196	GO:0032237	1.08177e+26
	learned vocalization behavior or vocal learning	3	1639	5	13691	0.04525	0.440201	5.01196	GO:0098598	1.00349e+26
	imitative learning	3	1639	5	13691	0.04525	0.440201	5.01196	GO:0098596	1.00349e+26
	positive regulation of peroxisome proliferator activated receptor signaling pathway	3	1639	5	13691	0.04525	0.440201	5.01196	GO:0035360	1.00342e+26
	salivary gland cavitation	3	1639	5	13691	0.04525	0.440201	5.01196	GO:0060662	1.0034e+26
	protein O-linked fucosylation	3	1639	5	13691	0.04525	0.440201	5.01196	GO:0036066	1.0035e+26
	protein myristoylation	3	1639	5	13691	0.04525	0.440201	5.01196	GO:0018377	1.0034e+26
	tube lumen cavitation	3	1639	5	13691	0.04525	0.440201	5.01196	GO:0060605	1.0034e+26
	vocal learning	3	1639	5	13691	0.04525	0.440201	5.01196	GO:0042297	1.00349e+26
	positive regulation of alkaline phosphatase activity	3	1639	5	13691	0.04525	0.440201	5.01196	GO:0010694	1.0034e+26
	dsRNA transport	3	1639	5	13691	0.04525	0.440201	5.01196	GO:0033227	1.00345e+26
	regulation of grooming behavior	3	1639	5	13691	0.04525	0.440201	5.01196	GO:2000821	1.00349e+26
	positive regulation of store-operated calcium channel activity	3	1639	5	13691	0.04525	0.440201	5.01196	GO:1901341	1.08177e+26
	positive regulation of protein modification process	121	1639	835	13691	0.04543	0.441057	1.21047	GO:0031401	100342872,100354291,100340714,100355903,100347169,100348741,100346634,100009164,100357394,100009172,100009371,100350430,100354306,100356059,100328713,100009036,100008808,100346186,100343507,100008920,100340477,100345162,100350296,100344504,100347767,100340252,100345191,100355591,100356265,100101613,100344519,100358327,100347492,100008806,100357064,100101608,100339162,100354727,100345602,100009417…
	positive regulation of biosynthetic process	197	1639	1422	13691	0.04555	0.441329	1.15724	GO:0009891	100341874,100341186,103345503,100355903,100347169,100348741,100354225,100352122,100008832,100353836,100356227,100354194,100342928,100352095,100358120,100008808,100356796,100008920,100355214,100344858,100338084,100348179,100343841,100338982,100008806,100339888,100339283,100358993,100008896,100351261,100355333,100345602,100354708,100350850,100338132,100328729,100351121,100339913,100356164,100358445…
	metal ion homeostasis	46	1639	279	13691	0.04569	0.441793	1.37724	GO:0055065	100356882,100349106,100353099,100356201,100008832,100357314,100352649,100350157,100342363,100009164,100343239,100348809,100341372,100353585,100356059,100346521,100343248,100354976,100357958,108177335,100358504,103347075,100008820,100347328,100009545,103349698,103348216,100355169,100339605,100339659,100340139,100356247,100348328,100125982,100349984,100009231,100348723,100353589,100339587,100349210…
	regulation of neuron differentiation	58	1639	366	13691	0.04634	0.447176	1.32374	GO:0045664	100009484,100351446,100353099,100351135,100341186,100347169,100353118,100357168,100008832,100340056,100354194,100345257,100344496,100339551,100347324,100356059,100358874,100355047,100339521,100339089,100008920,100354276,100337993,100343415,100351242,100343850,100352548,100338305,100354700,100350072,100341624,100355169,100352410,100328894,100347849,100342871,100357080,100355526,100357064,100348328…
	regulation of response to DNA damage stimulus	7	1639	126	13691	0.04679	0.450612	0.46407	GO:2001020	1.00349e+62
	regulation of alpha-beta T cell differentiation	9	1639	35	13691	0.04731	0.454707	2.14798	GO:0046637	1.00353e+80
	intracellular receptor signaling pathway	22	1639	112	13691	0.04743	0.454949	1.64082	GO:0030522	1.00009e+197
	MAPK cascade	17	1639	82	13691	0.04806	0.460071	1.73177	GO:0000165	1.00358e+152
	localization within membrane	15	1639	69	13691	0.04838	0.462056	1.81593	GO:0051668	1.00349e+134
	muscle organ development	33	1639	189	13691	0.04846	0.462056	1.45851	GO:0007517	100346517,100354291,100351078,100352095,100340388,100347124,100008920,100357263,100343574,100349994,100355437,100341378,100346008,100356355,100008820,100328759,100338924,100355333,100350725,100356113,100353037,100144325,100355745,100347808,100338161,100356207,100353304,100350881,100009361,100357318,100328755,100008760,100345241
	positive regulation of cellular biosynthetic process	194	1639	1400	13691	0.04876	0.463994	1.15752	GO:0031328	100341874,100341186,103345503,100355903,100347169,100348741,100354225,100008832,100353836,100356227,100354194,100342928,100352095,100358120,100008808,100356796,100008920,100355214,100344858,100338084,100348179,100343841,100338982,100008806,100339888,100339283,100358993,100008896,100351261,100355333,100345602,100354708,100350850,100338132,100328729,100351121,100339913,100356164,100358445,100345925…
	negative regulation of epithelial cell migration	11	1639	46	13691	0.04927	0.467373	1.99752	GO:0010633	1.00352e+98
	response to oxygen levels	30	1639	169	13691	0.04931	0.467373	1.48283	GO:0070482	100346517,100346678,100101613,100359188,100009445,100352874,100339605,100347511,100355526,100341887,100008833,100008899,100342374,100351579,100343671,100009556,100348809,100356164,100009371,100350430,100358120,100354306,100347904,100349219,100357989,100346236,100343574,100351242,100356141,100009505
	positive regulation of immune response	51	1639	317	13691	0.04956	0.468816	1.3439	GO:0050778	100349106,100352207,100355553,100341592,100357341,103345503,100349135,100347169,100354225,100347511,100350284,100351753,100340056,100359066,100009371,100351943,100344785,100342557,100358246,100355058,100343984,100347276,100356594,100356265,100345556,100341671,100343537,100358696,100342125,100338924,100008617,100340139,100009076,100344629,100347707,100356065,100350917,100339741,100339465,100353407…
	sensory organ morphogenesis	37	1639	215	13691	0.04984	0.470537	1.43754	GO:0090596	100354291,100348083,100349603,100341926,100342637,100347169,100008832,100356485,100356381,100339149,100343239,100008839,100354194,100344785,100339551,100358874,100355047,100356969,100341279,100351242,100343518,100352548,100338305,100352000,100339888,100347010,100351121,100347596,100348723,100352424,100358445,100339170,100357126,100350881,100338324,100009361,100339056
	macromolecule metabolic process	465	1639	4208	13691	0.05013	0.472345	0.923067	GO:0043170	100347778,100338566,100346678,100355553,103345503,100358876,100355487,100354225,100349163,100342831,103348451,100350945,100353836,108177900,100009164,100339326,100351155,100351196,100346279,100354032,100355981,100355732,100328713,100354517,100008808,100347984,100356796,100350584,100008920,100341010,100355214,100355537,100344858,100345435,100348337,100341208,100337986,100349092,100351948,100343537…
	cytokine secretion	8	1639	28	13691	0.05031	0.472936	2.38665	GO:0050663	1.00347e+71
	muscle tissue development	37	1639	216	13691	0.05039	0.472936	1.43088	GO:0060537	100346517,100337886,100351078,100348758,100355981,100009371,100358120,100340388,100344295,100008920,100343574,100349994,100355437,100341378,100356355,100008820,100328759,100339014,100338924,100328894,100355333,100356113,100353037,100144325,100356164,100358445,100355745,100359287,100343234,100338161,100356207,100350881,100353304,100009361,100328755,100008760,100345241
	macromolecule biosynthetic process	114	1639	1145	13691	0.0509	0.47679	0.831679	GO:0009059	100344390,100354291,100353099,100352207,100350148,100353122,100348935,100342831,103348451,100351155,100351196,100337768,100327258,100350430,100354306,100340330,100350948,100339295,100008808,100346547,103346612,100340477,100356680,100352698,100341208,100348505,100344594,100359148,100347328,100352865,100342867,100340145,100352675,100353949,100341425,100354727,100356765,100008896,100354708,100350850…
	cellular biosynthetic process	177	1639	1708	13691	0.05117	0.478385	0.865649	GO:0044249	100344390,100352207,100347169,100342831,103348451,100009164,100351155,100351196,100342383,100348784,100354306,100340330,100350948,100008808,100346547,100357989,100350587,100339522,100341208,100348505,100009055,100352865,100352675,100354649,100353949,100345610,100341425,100345247,100008896,100354708,100350850,100348670,100347594,100352161,100356164,100358445,100009482,100340365,100353435,100343291…
	kidney development	34	1639	195	13691	0.05137	0.47932	1.45647	GO:0001822	100354291,100341186,100347169,100009164,100341097,100351858,100008839,100348758,100345257,100357900,100352095,100339551,100349327,100355047,100355214,100340808,100344504,100328759,100343290,100009251,100339888,100101608,100357064,100009529,100328790,100347596,100358445,100355361,100343670,100337948,100349172,100348907,100350881,100359137
	phagocytosis	17	1639	84	13691	0.05194	0.48006	1.69054	GO:0006909	1.00355e+152
	positive regulation of epithelial cell proliferation	22	1639	116	13691	0.05197	0.48006	1.58424	GO:0050679	1.00355e+197
	regulation of lipid kinase activity	9	1639	36	13691	0.05208	0.48006	2.08832	GO:0043550	1.00343e+80
	cellular component organization or biogenesis	477	1639	3671	13691	0.05215	0.48006	1.0854	GO:0071840	100347778,100346678,100351135,100355487,100339400,100342831,100343681,100009164,100009172,100346279,100354032,100341372,100346684,100355981,100355732,100350909,100346238,100359036,100346363,100356059,100340474,103345679,100008808,100356796,100008920,100355214,100346199,100348337,100344253,100352644,100351024,100343841,100338982,100345191,100353706,100358386,100356840,100345794,100341624,100342709…
	organelle fission	23	1639	290	13691	0.05227	0.48006	0.6625	GO:0048285	1.00329e+206
	heterotypic cell-cell adhesion	6	1639	20	13691	0.05246	0.48006	2.50598	GO:0034113	1.00343e+53
	activation of phospholipase C activity	6	1639	20	13691	0.05246	0.48006	2.50598	GO:0007202	1.00347e+53
	immune response-activating signal transduction	31	1639	175	13691	0.05247	0.48006	1.47972	GO:0002757	100345556,100341592,100342125,100357341,103345503,100008617,100347169,100354225,100347511,100340139,100350284,100351753,100344629,100347707,100356065,100340056,100339741,100339465,100359066,100353824,100342055,100344785,100358703,100341627,100352978,100358246,100355058,100352485,100354471,100351916,100356594
	regulation of tissue remodeling	11	1639	47	13691	0.05253	0.48006	1.95502	GO:0034103	1.00346e+98
	response to ammonium ion	11	1639	47	13691	0.05253	0.48006	1.95502	GO:0060359	1.00338e+98
	regulation of cytosolic calcium ion concentration	20	1639	101	13691	0.05263	0.48006	1.65411	GO:0051480	1.00357e+179
	intracellular protein transport	43	1639	488	13691	0.05322	0.48006	0.736046	GO:0006886	100346662,100344135,100352207,100357341,100353778,100338328,100353882,100346982,100355732,100009371,100347687,100343436,100352345,100347677,100345112,100008808,100351856,100354276,100343574,100343722,100357841,100343322,100358592,100345556,100348554,100350108,100341624,100352036,100345345,100341454,100347085,100355285,100342983,100345925,100008877,100342055,100344954,100339742,100355650,100353480…
	adult behavior	22	1639	117	13691	0.0536	0.48006	1.5707	GO:0030534	1.00358e+197
	regulation of platelet activation	8	1639	29	13691	0.05384	0.48006	2.30435	GO:0010543	1.00338e+71
	regulation of cellular protein metabolic process	243	1639	1792	13691	0.05403	0.48006	1.13272	GO:0032268	100347778,100342872,100356658,100351001,100355903,100347169,100348741,100352122,100349185,100351238,100008832,100351753,100009164,100009172,100357061,100343166,100354032,100342383,100358120,100354306,100356059,100328713,100354517,100009036,100351620,100340283,100008808,100346186,100343507,100008920,100355214,100350587,100344504,100349149,100338982,100354700,100345191,100356265,100101613,100344519…
	translational elongation	5	1639	97	13691	0.05426	0.48006	0.430581	GO:0006414	1.00329e+44
	thalamus development	4	1639	10	13691	0.05434	0.48006	3.34131	GO:0021794	1.00359e+35
	negative regulation of organic acid transport	4	1639	10	13691	0.05434	0.48006	3.34131	GO:0032891	1.00358e+35
	protein methylation	5	1639	99	13691	0.05451	0.48006	0.421882	GO:0006479	1.0034e+44
	protein alkylation	5	1639	99	13691	0.05451	0.48006	0.421882	GO:0008213	1.0034e+44
	regulation of cardiac muscle cell differentiation	5	1639	15	13691	0.05499	0.48006	2.78442	GO:2000725	1.00347e+44
	syncytium formation by plasma membrane fusion	5	1639	15	13691	0.05499	0.48006	2.78442	GO:0000768	1.00009e+44
	regulation of epithelial cell proliferation	38	1639	225	13691	0.05505	0.48006	1.41077	GO:0050678	100354945,100356214,100355903,100355662,100347169,100008899,100338069,100351858,100345726,100009371,100344785,100350430,100354306,100356969,100349994,100351242,100340884,100350108,100346056,100009193,100339014,103346743,100339888,100008806,100346868,100347596,100144325,100356164,100355361,100009482,100358035,100008735,100351874,100338213,100343291,100352978,100351972,100345241
	positive regulation of immune system process	82	1639	545	13691	0.0553	0.48006	1.25682	GO:0002684	100352207,100355553,100341592,100357341,103345503,100347169,100348741,100354225,100350284,100008832,100351753,100009371,100350430,100337726,100008904,100338775,100340477,100343984,100347276,100356265,100343537,100101613,100338924,100008617,100009076,100358993,100344629,100354727,100347707,100356065,100339465,100353407,100344954,100341627,100352485,100351916,100345423,100349106,100346066,100349135…
	inorganic ion homeostasis	54	1639	338	13691	0.05622	0.48006	1.33455	GO:0098771	100356882,100349106,100353099,100356201,100008832,100357314,100352649,100350157,100342363,100009164,100339044,100343239,100339244,100348809,100341372,100353585,100356059,100346521,100340388,100343248,100354976,100351580,100357958,108177335,100358504,103347075,100008820,100347328,100009545,103349698,103348216,100356840,100355467,100355169,100339605,100339659,100340139,100356247,100348328,100125982…
	inner ear receptor cell differentiation	11	1639	48	13691	0.05624	0.48006	1.91429	GO:0060113	1.00347e+98
	purine nucleoside diphosphate metabolic process	11	1639	48	13691	0.05624	0.48006	1.91429	GO:0009135	1.00352e+98
	positive regulation of JAK-STAT cascade	11	1639	48	13691	0.05624	0.48006	1.91429	GO:0046427	1.00349e+98
	positive regulation of STAT cascade	11	1639	48	13691	0.05624	0.48006	1.91429	GO:1904894	1.00349e+98
	purine ribonucleoside diphosphate metabolic process	11	1639	48	13691	0.05624	0.48006	1.91429	GO:0009179	1.00352e+98
	molting cycle	13	1639	60	13691	0.0566	0.48006	1.80987	GO:0042303	1.0034e+116
	hair cycle	13	1639	60	13691	0.0566	0.48006	1.80987	GO:0042633	1.0034e+116
	kidney epithelium development	20	1639	104	13691	0.05689	0.48006	1.6064	GO:0072073	1.00341e+179
	regulation of receptor activity	18	1639	89	13691	0.05698	0.48006	1.68942	GO:0010469	1.00356e+161
	positive regulation of nucleobase-containing compound metabolic process	189	1639	1372	13691	0.05729	0.48006	1.1507	GO:0045935	100341874,100341186,103345503,100355903,100347169,100348741,100354225,100008832,100353836,100356227,100354032,100354194,100342928,100352095,100358120,100008808,100356796,100008920,100355214,100344858,100338084,100348179,100338982,100356265,100347469,100008806,100339888,100339283,100358993,100008896,100351261,100355333,100345602,100354708,100350850,100338132,100328729,100351121,100356164,100358445…
	cellular divalent inorganic cation homeostasis	32	1639	183	13691	0.05761	0.48006	1.46068	GO:0072503	100356882,100349106,100356201,100008832,100342363,100009164,100343239,100341372,100353585,100356059,100346521,100354976,100357958,108177335,100358504,100008820,103349698,100009545,100347328,100355169,100339605,100339659,100340139,100356247,100348328,100009231,100353589,100339587,100352148,100009244,100359007,100009505
	regulation of peptidyl-tyrosine phosphorylation	29	1639	162	13691	0.05799	0.48006	1.49534	GO:0050730	100349106,100345191,100357691,100345556,100356265,100356214,100101613,100009328,100347492,100347752,100008806,100346634,100008899,100344870,100340056,100350917,100339741,100009172,100356164,100353407,100009482,100008735,100344921,100008808,100339089,100008920,100350272,100353755,100346106
	lung development	26	1639	142	13691	0.05808	0.48006	1.52947	GO:0030324	100346517,100354291,100340884,100356214,100339014,100340145,100344335,100037714,100351858,100353037,100144325,100303763,100348809,100348897,100358120,100347605,100358246,100355047,100346236,100350881,103346473,100359137,100351242,100009361,100345490,100345229
	protein localization to endoplasmic reticulum	4	1639	86	13691	0.05815	0.48006	0.388524	GO:0070972	1.00329e+35
	cerebral cortex development	18	1639	90	13691	0.05835	0.48006	1.67065	GO:0021987	1.00352e+161
	gland morphogenesis	18	1639	90	13691	0.05835	0.48006	1.67065	GO:0022612	1.00341e+161
	cardiac ventricle development	18	1639	90	13691	0.05835	0.48006	1.67065	GO:0003231	1.00347e+161
	hypothalamus gonadotrophin-releasing hormone neuron differentiation	2	1639	2	13691	0.05918	0.48006	8.35326	GO:0021886	1.00353e+17
	brain-derived neurotrophic factor receptor signaling pathway	2	1639	2	13691	0.05918	0.48006	8.35326	GO:0031547	1.00357e+17
	gonadotrophin-releasing hormone neuronal migration to the hypothalamus	2	1639	2	13691	0.05918	0.48006	8.35326	GO:0021828	1.00353e+17
	glutamate receptor clustering	2	1639	2	13691	0.05918	0.48006	8.35326	GO:0097688	1.0034e+17
	rRNA pseudouridine synthesis	2	1639	2	13691	0.05918	0.48006	8.35326	GO:0031118	1.00345e+17
	skeletal muscle cell proliferation	2	1639	2	13691	0.05918	0.48006	8.35326	GO:0014856	1.00356e+17
	hypothalamic tangential migration using cell-axon interactions	2	1639	2	13691	0.05918	0.48006	8.35326	GO:0021856	1.00353e+17
	detection of chemical stimulus involved in sensory perception of sour taste	2	1639	2	13691	0.05918	0.48006	8.35326	GO:0001581	1.00357e+17
	VEGF-activated platelet-derived growth factor receptor signaling pathway	2	1639	2	13691	0.05918	0.48006	8.35326	GO:0038086	1.00343e+17
	cerebral cortex tangential migration using cell-axon interactions	2	1639	2	13691	0.05918	0.48006	8.35326	GO:0021824	1.00353e+17
	apoptotic process involved in luteolysis	2	1639	2	13691	0.05918	0.48006	8.35326	GO:0061364	1.00345e+17
	vestibulocochlear nerve formation	2	1639	2	13691	0.05918	0.48006	8.35326	GO:0021650	1.00359e+17
	unidimensional cell growth	2	1639	2	13691	0.05918	0.48006	8.35326	GO:0009826	1.00349e+17
	AMPA glutamate receptor clustering	2	1639	2	13691	0.05918	0.48006	8.35326	GO:0097113	1.0034e+17
	principal sensory nucleus of trigeminal nerve development	2	1639	2	13691	0.05918	0.48006	8.35326	GO:0021740	1.00341e+17
	facioacoustic ganglion development	2	1639	2	13691	0.05918	0.48006	8.35326	GO:1903375	1.00353e+17
	peptidyl-glycine modification	2	1639	2	13691	0.05918	0.48006	8.35326	GO:0018201	1.0034e+17
	gamma-aminobutyric acid biosynthetic process	2	1639	2	13691	0.05918	0.48006	8.35326	GO:0009449	1.00345e+17
	serotonin secretion involved in inflammatory response	2	1639	2	13691	0.05918	0.48006	8.35326	GO:0002442	1.00346e+17
	serotonin secretion by platelet	2	1639	2	13691	0.05918	0.48006	8.35326	GO:0002554	1.00346e+17
	receptor-mediated endocytosis of low-density lipoprotein particle involved in cholesterol transport	2	1639	2	13691	0.05918	0.48006	8.35326	GO:0090118	1.00352e+17
	trigeminal sensory nucleus development	2	1639	2	13691	0.05918	0.48006	8.35326	GO:0021730	1.00341e+17
	serotonin production involved in inflammatory response	2	1639	2	13691	0.05918	0.48006	8.35326	GO:0002351	1.00346e+17
	N-terminal peptidyl-glycine N-myristoylation	2	1639	2	13691	0.05918	0.48006	8.35326	GO:0018008	1.0034e+17
	positive regulation of cell proliferation by VEGF-activated platelet derived growth factor receptor signaling pathway	2	1639	2	13691	0.05918	0.48006	8.35326	GO:0038091	1.00343e+17
	negative regulation of chemokine-mediated signaling pathway	2	1639	2	13691	0.05918	0.48006	8.35326	GO:0070100	1.00338e+17
	regulation of skeletal muscle hypertrophy	2	1639	2	13691	0.05918	0.48006	8.35326	GO:1904204	1.00349e+17
	hypothalamus gonadotrophin-releasing hormone neuron development	2	1639	2	13691	0.05918	0.48006	8.35326	GO:0021888	1.00353e+17
	gamma-aminobutyric acid catabolic process	2	1639	2	13691	0.05918	0.48006	8.35326	GO:0009450	1.00358e+17
	epithelial fluid transport	2	1639	2	13691	0.05918	0.48006	8.35326	GO:0042045	1.00338e+17
	positive regulation of macromolecule biosynthetic process	183	1639	1326	13691	0.05924	0.48006	1.15283	GO:0010557	100341874,100341186,103345503,100355903,100347169,100348741,100354225,100352122,100008832,100353836,100356227,100354194,100342928,100352095,100358120,100008808,100356796,100008920,100355214,100344858,100348179,100338982,100008806,100339888,100339283,100358993,100008896,100351261,100355333,100345602,100354708,100350850,100338132,100328729,100351121,100356164,100358445,100345925,100346655,100338161…
	response to hypoxia	29	1639	164	13691	0.05961	0.48006	1.4771	GO:0001666	100346517,100346678,100101613,100359188,100009445,100352874,100339605,100347511,100355526,100341887,100008833,100008899,100351579,100343671,100009556,100356164,100348809,100009371,100350430,100358120,100354306,100347904,100349219,100357989,100346236,100343574,100351242,100356141,100009505
	RNA transport	4	1639	88	13691	0.05972	0.48006	0.379694	GO:0050658	1.00345e+35
	nucleic acid transport	4	1639	88	13691	0.05972	0.48006	0.379694	GO:0050657	1.00345e+35
	translational initiation	7	1639	119	13691	0.05997	0.48006	0.491368	GO:0006413	1.00329e+62
	regulation of synapse organization	18	1639	91	13691	0.06	0.48006	1.65229	GO:0050807	1.00348e+161
	positive regulation of protein modification by small protein conjugation or removal	7	1639	120	13691	0.06005	0.48006	0.487274	GO:1903322	1.00354e+62
	positive regulation of chromosome organization	7	1639	120	13691	0.06005	0.48006	0.487274	GO:2001252	1.00357e+62
	response to decreased oxygen levels	29	1639	165	13691	0.06065	0.48006	1.46815	GO:0036293	100346517,100346678,100101613,100359188,100009445,100352874,100339605,100347511,100355526,100341887,100008833,100008899,100351579,100343671,100009556,100356164,100348809,100009371,100350430,100358120,100354306,100347904,100349219,100357989,100346236,100343574,100351242,100356141,100009505
	chromosome organization	60	1639	641	13691	0.06066	0.48006	0.781897	GO:0051276	100346678,100356214,100349603,100350148,100352253,100348421,100345883,100353253,100347169,100357168,100342831,100349742,100348175,100344728,100008686,100349281,100338148,100346279,100339339,100355981,100352051,100347258,100356796,100350037,100354099,100357446,100355437,100342648,100008890,100344594,100338938,100344764,100358981,100347469,100351102,100357368,100355194,100352874,100357282,100354727…
	establishment of protein localization to endoplasmic reticulum	3	1639	73	13691	0.06079	0.48006	0.343285	GO:0072599	1.00329e+26
	epithelial to mesenchymal transition	10	1639	40	13691	0.06086	0.48006	2.08832	GO:0001837	1.00347e+89
	respiratory tube development	26	1639	145	13691	0.06133	0.48006	1.49783	GO:0030323	100346517,100354291,100340884,100356214,100339014,100340145,100344335,100037714,100351858,100353037,100144325,100303763,100348809,100348897,100358120,100347605,100358246,100355047,100346236,100350881,103346473,100359137,100351242,100009361,100345490,100345229
	negative regulation of cellular protein catabolic process	2	1639	60	13691	0.06134	0.48006	0.278442	GO:1903363	1.00345e+17
	negative regulation of cellular process	403	1639	3083	13691	0.06135	0.48006	1.09191	GO:0048523	100352426,100346678,103345503,100339400,100008832,100341765,100350945,100009164,100009172,100346279,100354032,100352095,100337927,100328713,100354517,100008808,100356796,100008920,100355214,100357989,100348337,100348179,100343841,100349149,100338982,100354700,100356265,100341786,100341624,100358327,100350094,100354649,100357080,100358993,100009529,100346868,100351261,100356268,100350850,100351579…
	programmed cell death	80	1639	533	13691	0.06141	0.48006	1.25377	GO:0012501	100347778,100008981,100350531,100354225,100352122,100338995,100357061,100338214,100343671,100342383,100101580,100355981,100345257,100350430,100354517,100348952,100346521,100340283,100350587,100357841,100008956,100356912,100347469,100008875,100009445,100338395,100354727,100346379,100350676,108175385,100338309,100354589,100338492,100352485,100357688,100344525,100355793,100101591,100337888,100009505…
	nonmotile primary cilium assembly	6	1639	21	13691	0.06158	0.48006	2.38665	GO:0035058	1.00354e+53
	regulation of neuron migration	6	1639	21	13691	0.06158	0.48006	2.38665	GO:2001222	1.00009e+53
	regulation of neurotransmitter levels	21	1639	109	13691	0.06174	0.48006	1.60934	GO:0001505	1.00341e+188
	regulation of protein metabolic process	259	1639	1929	13691	0.06182	0.48006	1.12156	GO:0051246	100347778,100008832,100341765,100009164,100009172,100354032,100356059,100328713,100354517,100008808,100008920,100355214,100349149,100338982,100354700,100345191,100356265,100347492,100358327,100355128,100344870,100351579,100356164,100337915,100349688,100358939,100144342,100354945,100346066,100354421,100337841,100347752,100356201,100337889,100356636,100344335,100008899,100340056,103350744,100351858…
	biological phase	2	1639	61	13691	0.06227	0.48006	0.273878	GO:0044848	1.00345e+17
	neural plate development	3	1639	6	13691	0.0626	0.48006	4.17663	GO:0001840	1.00349e+26
	chondrocyte proliferation	3	1639	6	13691	0.0626	0.48006	4.17663	GO:0035988	1.00102e+26
	intracellular sterol transport	3	1639	6	13691	0.0626	0.48006	4.17663	GO:0032366	1.00357e+26
	cellular response to manganese ion	3	1639	6	13691	0.0626	0.48006	4.17663	GO:0071287	1.00338e+26
	asymmetric stem cell division	3	1639	6	13691	0.0626	0.48006	4.17663	GO:0098722	1.00349e+26
	S-adenosylhomocysteine metabolic process	3	1639	6	13691	0.0626	0.48006	4.17663	GO:0046498	1.00338e+26
	adenylate cyclase-inhibiting G-protein coupled glutamate receptor signaling pathway	3	1639	6	13691	0.0626	0.48006	4.17663	GO:0007196	1.00348e+26
	optic nerve morphogenesis	3	1639	6	13691	0.0626	0.48006	4.17663	GO:0021631	1.00348e+26
	intracellular cholesterol transport	3	1639	6	13691	0.0626	0.48006	4.17663	GO:0032367	1.00357e+26
	striated muscle cell proliferation	3	1639	6	13691	0.0626	0.48006	4.17663	GO:0014855	1.00009e+26
	negative regulation of receptor biosynthetic process	3	1639	6	13691	0.0626	0.48006	4.17663	GO:0010871	1.00009e+26
	negative regulation of lipoprotein metabolic process	3	1639	6	13691	0.0626	0.48006	4.17663	GO:0050748	1.00009e+26
	histone H4-K12 acetylation	3	1639	6	13691	0.0626	0.48006	4.17663	GO:0043983	1.00339e+26
	observational learning	3	1639	6	13691	0.0626	0.48006	4.17663	GO:0098597	1.00349e+26
	glomerular filtration	3	1639	6	13691	0.0626	0.48006	4.17663	GO:0003094	1.00344e+26
	heparan sulfate proteoglycan biosynthetic process, enzymatic modification	3	1639	6	13691	0.0626	0.48006	4.17663	GO:0015015	1.00353e+26
	response to follicle-stimulating hormone	3	1639	6	13691	0.0626	0.48006	4.17663	GO:0032354	1.00346e+26
	skeletal muscle acetylcholine-gated channel clustering	3	1639	6	13691	0.0626	0.48006	4.17663	GO:0071340	1.00353e+26
	chromatin assembly	3	1639	75	13691	0.06266	0.48006	0.334131	GO:0031497	1.00357e+26
	regulation of phosphatidylinositol 3-kinase activity	8	1639	31	13691	0.06311	0.482736	2.15568	GO:0043551	1.00343e+71
	cranial nerve development	10	1639	41	13691	0.06334	0.483724	2.03738	GO:0021545	1.00359e+89
	regulation of myeloid leukocyte differentiation	16	1639	79	13691	0.06457	0.491552	1.6918	GO:0002761	1.00338e+143
	establishment of cell polarity	16	1639	79	13691	0.06457	0.491552	1.6918	GO:0030010	1.00341e+143
	cellular chemical homeostasis	52	1639	330	13691	0.06498	0.493889	1.31627	GO:0055082	100356882,100349106,100353099,100352905,100356201,100008832,100352649,100350157,100342363,100009164,100339044,100338214,100343239,100339244,100341372,100353585,100356059,100346521,100340388,100343248,100354976,100357841,100357958,108177335,100358504,103347075,100008820,100347328,100009545,103349698,103348216,100355169,100339605,100339659,100340139,100356247,100348328,100125982,100354727,100349984…
	modulation of synaptic transmission	33	1639	194	13691	0.06528	0.495037	1.42092	GO:0050804	100349566,100337889,100344561,100347188,100354032,100353882,100349063,100328740,100347324,100350903,100339089,100357989,100354276,100354052,100351242,100343775,100352548,108177335,100341378,100350072,100350398,100339605,100357080,100345247,100350075,100347594,100342986,100339587,100349219,100348217,100358886,100354962,100359007
	regulation of blood pressure	21	1639	112	13691	0.06559	0.495037	1.56624	GO:0008217	1.00341e+188
	monoamine transport	5	1639	16	13691	0.06606	0.495037	2.6104	GO:0015844	1.00346e+44
	muscle cell migration	5	1639	16	13691	0.06606	0.495037	2.6104	GO:0014812	1.00356e+44
	post-anal tail morphogenesis	5	1639	16	13691	0.06606	0.495037	2.6104	GO:0036342	1.00354e+44
	peptide hormone processing	5	1639	16	13691	0.06606	0.495037	2.6104	GO:0016486	1.00341e+44
	negative regulation of lipid transport	5	1639	16	13691	0.06606	0.495037	2.6104	GO:0032369	1.00009e+44
	regulation of macrophage chemotaxis	5	1639	16	13691	0.06606	0.495037	2.6104	GO:0010758	1.00354e+44
	syncytium formation	5	1639	16	13691	0.06606	0.495037	2.6104	GO:0006949	1.00009e+44
	nucleobase-containing compound transport	6	1639	108	13691	0.06632	0.49621	0.46407	GO:0015931	1.00345e+53
	myotube differentiation	10	1639	42	13691	0.06643	0.496259	1.98887	GO:0014902	1.00341e+89
	development of primary male sexual characteristics	16	1639	80	13691	0.06683	0.496682	1.67065	GO:0046546	1.00348e+143
	male gonad development	16	1639	80	13691	0.06683	0.496682	1.67065	GO:0008584	1.00348e+143
	molting cycle process	12	1639	54	13691	0.06798	0.496682	1.85628	GO:0022404	1.0034e+107
	hair cycle process	12	1639	54	13691	0.06798	0.496682	1.85628	GO:0022405	1.0034e+107
	mechanoreceptor differentiation	12	1639	54	13691	0.06798	0.496682	1.85628	GO:0042490	1.00347e+107
	regulation of cartilage development	12	1639	54	13691	0.06798	0.496682	1.85628	GO:0061035	1.00358e+107
	hair follicle development	12	1639	54	13691	0.06798	0.496682	1.85628	GO:0001942	1.0034e+107
	endothelial cell differentiation	12	1639	54	13691	0.06798	0.496682	1.85628	GO:0045446	1.00347e+107
	mast cell mediated immunity	4	1639	11	13691	0.06804	0.496682	3.03755	GO:0002448	1.00009e+35
	production of molecular mediator involved in inflammatory response	4	1639	11	13691	0.06804	0.496682	3.03755	GO:0002532	1.00346e+35
	positive regulation of behavior	4	1639	11	13691	0.06804	0.496682	3.03755	GO:0048520	1.00351e+35
	angiogenesis involved in wound healing	4	1639	11	13691	0.06804	0.496682	3.03755	GO:0060055	1.00346e+35
	negative regulation of platelet aggregation	4	1639	11	13691	0.06804	0.496682	3.03755	GO:0090331	1.00338e+35
	nephric duct morphogenesis	4	1639	11	13691	0.06804	0.496682	3.03755	GO:0072178	1.00352e+35
	eyelid development in camera-type eye	4	1639	11	13691	0.06804	0.496682	3.03755	GO:0061029	1.00351e+35
	positive regulation of nitrogen compound metabolic process	196	1639	1435	13691	0.0684	0.498551	1.14093	GO:0051173	100341874,100341186,103345503,100355903,100347169,100348741,100354225,100008832,100353836,100356227,100354032,100354194,100342928,100352095,100358120,100008808,100356796,100008920,100355214,100357989,100344858,100338084,100348179,100338982,100356265,100347469,100008806,100339888,100339283,100358993,100008896,100351261,100355333,100345602,100354708,100350850,100338132,100328729,100351121,100339913…
	neutrophil chemotaxis	8	1639	32	13691	0.06884	0.500996	2.08832	GO:0030593	1.00009e+71
	organonitrogen compound biosynthetic process	76	1639	787	13691	0.06938	0.503761	0.806668	GO:1901566	100356171,103346072,100352207,100353122,100347169,100345282,100009164,100342383,100348784,100009371,100352022,100357833,100350948,100346547,100357989,100350587,100356680,100352698,100341208,100348505,100009055,100352865,100357368,100351617,100340145,100354649,100341425,100345247,100125982,100356164,100126071,100356933,100355650,100351465,100356833,100352973,100328757,100356141,100352924,100348432…
	antigen receptor-mediated signaling pathway	16	1639	81	13691	0.06943	0.503761	1.65003	GO:0050851	1.00346e+143
	cellular ion homeostasis	45	1639	281	13691	0.06987	0.504876	1.33771	GO:0006873	100356882,100349106,100353099,100356201,100008832,100352649,100350157,100342363,100009164,100339044,100343239,100339244,100341372,100353585,100356059,100346521,100340388,100343248,100354976,100357958,108177335,100358504,103347075,100008820,100347328,100009545,103349698,103348216,100355169,100339605,100339659,100340139,100356247,100348328,100125982,100349984,100009231,100353589,100339587,100349210…
	stress-activated MAPK cascade	10	1639	43	13691	0.07011	0.504876	1.94262	GO:0051403	1.00358e+89
	positive regulation of type I interferon production	10	1639	43	13691	0.07011	0.504876	1.94262	GO:0032481	1.00354e+89
	positive regulation of fat cell differentiation	10	1639	43	13691	0.07011	0.504876	1.94262	GO:0045600	1.00009e+89
	embryonic cranial skeleton morphogenesis	10	1639	43	13691	0.07011	0.504876	1.94262	GO:0048701	1.00102e+89
	biosynthetic process	194	1639	1843	13691	0.07028	0.505342	0.879291	GO:0009058	100344390,100352207,100342485,100341186,100347169,100342831,103348451,100009164,100351155,100351196,100342383,100348784,100354306,100340330,100350948,100008808,100346547,100343505,100357989,100350587,100339522,100341208,100348505,100009055,100352865,100352675,100354649,100353949,100345610,100341425,100345247,100008896,100354708,100350850,100348670,100347594,100352161,100356164,100358445,100358557…
	learning	19	1639	99	13691	0.07052	0.506308	1.60315	GO:0007612	1.0034e+170
	calcium-mediated signaling	12	1639	55	13691	0.07085	0.507589	1.82253	GO:0019722	1.00341e+107
	nuclear division	22	1639	275	13691	0.07091	0.507589	0.668261	GO:0000280	1.00329e+197
	regulation of protein binding	10	1639	149	13691	0.07119	0.508833	0.560622	GO:0043393	1.00338e+89
	regulation of fat cell differentiation	19	1639	100	13691	0.07227	0.515089	1.58712	GO:0045598	1.00347e+170
	response to acid chemical	31	1639	181	13691	0.07228	0.515089	1.43067	GO:0001101	100008875,103346743,100339014,100341926,100008806,100352874,100342897,100348328,100009092,100337889,100354727,100356765,100340056,103350744,100356164,100350277,100008892,100344496,100353735,100342060,100349219,100347097,100008904,100339089,100351242,100356141,100358580,100351580,100350272,100338982,100352548
	neural nucleus development	12	1639	56	13691	0.0742	0.518578	1.78999	GO:0048857	1.00352e+107
	skin epidermis development	12	1639	56	13691	0.0742	0.518578	1.78999	GO:0098773	1.0034e+107
	nerve development	12	1639	56	13691	0.0742	0.518578	1.78999	GO:0021675	1.00359e+107
	limbic system development	14	1639	69	13691	0.0743	0.518578	1.69487	GO:0021761	1.00359e+125
	cardiocyte differentiation	14	1639	69	13691	0.0743	0.518578	1.69487	GO:0035051	1.00358e+125
	protein localization to plasma membrane	19	1639	101	13691	0.07431	0.518578	1.57141	GO:0072659	1.00344e+170
	forebrain neuron differentiation	10	1639	44	13691	0.07437	0.518578	1.89847	GO:0021879	1.00359e+89
	sensory perception of pain	10	1639	44	13691	0.07437	0.518578	1.89847	GO:0019233	1.00348e+89
	glycosaminoglycan biosynthetic process	10	1639	44	13691	0.07437	0.518578	1.89847	GO:0006024	1.00353e+89
	cerebellar cortex development	10	1639	44	13691	0.07437	0.518578	1.89847	GO:0021695	1.00359e+89
	ventricular septum development	10	1639	44	13691	0.07437	0.518578	1.89847	GO:0003281	1.00354e+89
	negative regulation of transport	51	1639	323	13691	0.0745	0.518578	1.31894	GO:0051051	100346662,100357665,100353099,100345361,100359188,100342485,100357341,100350241,100337894,100357883,100352122,100346053,100351846,100339298,100344222,100357061,100340960,100344100,100351992,100350430,100357262,100008808,100354002,100008920,100355214,100328569,100357989,100347276,100338982,100008956,100354293,100351513,100328759,100358327,100350094,100328794,100354727,100356719,100356164,100353589…
	cellular catabolic process	86	1639	877	13691	0.07522	0.518578	0.819134	GO:0044248	100338566,100353099,100352207,100343592,100337894,100343694,100009465,100351753,100351846,100355889,100350255,100340283,100351589,100341033,100346262,100355214,103346509,100357989,100346565,100348337,100345936,100349092,100347328,100328759,100343290,100351102,100342803,100009445,100343425,100355128,100341613,100352256,100126071,100345322,100347672,100353519,100355650,100328757,100358886,100340480…
	cellular response to retinoic acid	8	1639	33	13691	0.0753	0.518578	2.02503	GO:0071300	1.0035e+71
	cranial nerve morphogenesis	7	1639	25	13691	0.07542	0.518578	2.33891	GO:0021602	1.00359e+62
	negative regulation of myeloid leukocyte differentiation	7	1639	25	13691	0.07542	0.518578	2.33891	GO:0002762	1.00359e+62
	Rho protein signal transduction	7	1639	25	13691	0.07542	0.518578	2.33891	GO:0007266	1.00354e+62
	cation transmembrane transport	65	1639	429	13691	0.07551	0.518578	1.26565	GO:0098655	108176505,100351327,108175369,100341572,100009472,100350157,100350687,100339044,100008839,100341372,100351895,100345860,100350587,100347277,100350237,100344981,100008956,108177335,100348877,100356840,100346635,100359097,100355467,100339605,100125982,100356650,100350985,100350075,100349984,100342986,100348723,100356734,100008877,100342996,100356833,100338331,100357518,100009505,100337889,100342408…
	response to wounding	47	1639	295	13691	0.07596	0.518578	1.33086	GO:0009611	100354291,100009328,100338186,100355662,100303761,100337889,100008832,100340056,100356381,100009172,100008839,100345726,100354317,100009371,100350430,100346878,100008808,108177971,100346186,100008904,100008920,100350587,100346008,100341671,100101613,100359117,100343384,100341624,100355526,100345247,100341573,100008833,100339217,100339741,100342983,100339465,100357984,100009482,100355745,100358035…
	eye morphogenesis	22	1639	121	13691	0.07614	0.518578	1.51878	GO:0048592	1.00338e+197
	negative regulation of neuron apoptotic process	19	1639	102	13691	0.07661	0.518578	1.556	GO:0043524	1.00329e+170
	eye development	43	1639	268	13691	0.07762	0.518578	1.34026	GO:0001654	100341770,100348083,100349603,100347169,100344335,100350440,100339044,100347641,100345800,100356381,100343239,100008839,100009371,100351696,100339551,100346799,100358874,100355047,100356969,100356796,100341279,100351242,100344817,100101574,100343518,100350942,100352548,100338305,100357691,100352000,100339014,100339888,100008806,100347596,100144325,100352424,100358445,100339170,100357126,100350881…
	multicellular organism growth	14	1639	70	13691	0.0778	0.518578	1.67065	GO:0035264	1.00358e+125
	nucleoside diphosphate metabolic process	14	1639	70	13691	0.0778	0.518578	1.67065	GO:0009132	1.00352e+125
	negative regulation of chromosome organization	4	1639	81	13691	0.07786	0.518578	0.412507	GO:2001251	1.00345e+35
	chondroitin sulfate proteoglycan biosynthetic process	5	1639	17	13691	0.07828	0.518578	2.45684	GO:0050650	1.00344e+44
	phosphatidylinositol 3-kinase signaling	5	1639	17	13691	0.07828	0.518578	2.45684	GO:0014065	1.00339e+44
	endochondral bone growth	5	1639	17	13691	0.07828	0.518578	2.45684	GO:0003416	1.00358e+44
	regulation of tyrosine phosphorylation of Stat5 protein	5	1639	17	13691	0.07828	0.518578	2.45684	GO:0042522	1.00358e+44
	positive regulation of muscle hypertrophy	5	1639	17	13691	0.07828	0.518578	2.45684	GO:0014742	1.03347e+44
	positive regulation of cardiac muscle hypertrophy	5	1639	17	13691	0.07828	0.518578	2.45684	GO:0010613	1.03347e+44
	retinal ganglion cell axon guidance	5	1639	17	13691	0.07828	0.518578	2.45684	GO:0031290	1.00345e+44
	ventricular cardiac muscle cell differentiation	5	1639	17	13691	0.07828	0.518578	2.45684	GO:0055012	1.00358e+44
	regulation of osteoclast differentiation	10	1639	45	13691	0.07922	0.518578	1.85628	GO:0045670	1.00338e+89
	positive regulation of defense response to virus by host	17	1639	88	13691	0.07927	0.518578	1.6137	GO:0002230	1.00354e+152
	response to hormone	77	1639	521	13691	0.07934	0.518578	1.23455	GO:0009725	100338685,100347169,100350531,100009465,100342897,100350157,100357881,100009164,100338328,100357061,100342383,100144332,100009371,100345257,100350430,100354306,103350153,100351924,100008808,100008904,100008920,100355375,100340477,100357841,100348179,100338982,100357368,100008806,100009529,100125982,100008896,100351261,100345933,100350850,100339102,100356164,100358445,100338309,100356141,100009361…
	single organism cell adhesion	52	1639	334	13691	0.0794	0.518578	1.30051	GO:0098602	100343241,100351761,100341926,100355662,100347169,100348411,100352149,103350061,100356636,100009172,100349063,100345703,100347324,100351924,100355047,100008904,100337993,100343984,100347276,100358782,100352391,100008956,100356355,100347529,100345556,100354293,100343384,100353881,100008806,100357637,100101608,100357080,100347630,100009529,100357954,100339741,100328729,100342051,100342986,100342983…
	macromolecule methylation	11	1639	160	13691	0.08017	0.518578	0.574287	GO:0043414	1.0034e+98
	stem cell division	7	1639	26	13691	0.08019	0.518578	2.24896	GO:0017145	1.00354e+62
	salivary gland morphogenesis	7	1639	26	13691	0.08019	0.518578	2.24896	GO:0007435	1.0034e+62
	Fc receptor mediated stimulatory signaling pathway	7	1639	26	13691	0.08019	0.518578	2.24896	GO:0002431	1.00345e+62
	positive regulation of sequence-specific DNA binding transcription factor activity	32	1639	191	13691	0.0803	0.518578	1.3995	GO:0051091	100349106,100345423,103345503,100345523,100348741,100354225,100346634,100008899,100342928,100350255,100352095,100358120,100358558,100357564,100358246,100344858,100343415,100340477,100356594,100352000,100009193,100358981,100351261,100345602,100338132,100356982,100008892,100345925,100340021,100349219,100337888,100356401
	sensory perception of sound	20	1639	107	13691	0.08127	0.518578	1.56136	GO:0007605	1.03347e+179
	pattern specification process	53	1639	340	13691	0.08174	0.518578	1.30213	GO:0007389	100346517,100354291,108176505,100345361,100349603,100341186,100009328,100341926,100355818,100349234,100357426,100008870,100344335,100343397,100356227,100351858,100356381,100350030,100351696,100357457,100328713,100355047,100347124,100008808,100338775,100356679,100340808,100355559,100340404,100351997,100348222,100352000,100339014,100348143,100353265,100355333,100350850,100347243,100328790,100351121…
	hair cell differentiation	8	1639	34	13691	0.08246	0.518578	1.96547	GO:0035315	1.00347e+71
	neutrophil migration	8	1639	34	13691	0.08246	0.518578	1.96547	GO:1990266	1.00009e+71
	renal filtration	3	1639	7	13691	0.08253	0.518578	3.57997	GO:0097205	1.00344e+26
	regulation of hippo signaling	3	1639	7	13691	0.08253	0.518578	3.57997	GO:0035330	1.00358e+26
	neuron cellular homeostasis	3	1639	7	13691	0.08253	0.518578	3.57997	GO:0070050	1.00359e+26
	embryonic neurocranium morphogenesis	3	1639	7	13691	0.08253	0.518578	3.57997	GO:0048702	1.00344e+26
	response to low-density lipoprotein particle	3	1639	7	13691	0.08253	0.518578	3.57997	GO:0055098	1.00009e+26
	neuron cell-cell adhesion	3	1639	7	13691	0.08253	0.518578	3.57997	GO:0007158	1.00349e+26
	apical protein localization	3	1639	7	13691	0.08253	0.518578	3.57997	GO:0045176	1.00354e+26
	regulation of peroxisome proliferator activated receptor signaling pathway	3	1639	7	13691	0.08253	0.518578	3.57997	GO:0035358	1.00342e+26
	righting reflex	3	1639	7	13691	0.08253	0.518578	3.57997	GO:0060013	1.00356e+26
	pyramidal neuron differentiation	3	1639	7	13691	0.08253	0.518578	3.57997	GO:0021859	1.00359e+26
	positive regulation of respiratory burst	3	1639	7	13691	0.08253	0.518578	3.57997	GO:0060267	1.00352e+26
	microtubule severing	3	1639	7	13691	0.08253	0.518578	3.57997	GO:0051013	1.00352e+26
	regulation of store-operated calcium channel activity	3	1639	7	13691	0.08253	0.518578	3.57997	GO:1901339	1.08177e+26
	response to peptidoglycan	3	1639	7	13691	0.08253	0.518578	3.57997	GO:0032494	1.0035e+26
	neurotransmitter reuptake	3	1639	7	13691	0.08253	0.518578	3.57997	GO:0098810	1.00359e+26
	regulation of phospholipase A2 activity	3	1639	7	13691	0.08253	0.518578	3.57997	GO:0032429	1.00354e+26
	multivesicular body sorting pathway	3	1639	7	13691	0.08253	0.518578	3.57997	GO:0071985	1.00347e+26
	axon ensheathment	3	1639	68	13691	0.08278	0.518578	0.368526	GO:0008366	1.00351e+26
	ensheathment of neurons	3	1639	68	13691	0.08278	0.518578	0.368526	GO:0007272	1.00351e+26
	SRP-dependent cotranslational protein targeting to membrane	3	1639	68	13691	0.08278	0.518578	0.368526	GO:0006614	1.00329e+26
	positive regulation of viral process	3	1639	69	13691	0.08322	0.518578	0.363185	GO:0048524	1.00009e+26
	protein targeting to ER	3	1639	69	13691	0.08322	0.518578	0.363185	GO:0045047	1.00329e+26
	cotranslational protein targeting to membrane	3	1639	69	13691	0.08322	0.518578	0.363185	GO:0006613	1.00329e+26
	nuclear-transcribed mRNA poly(A) tail shortening	4	1639	12	13691	0.08333	0.518578	2.78442	GO:0000289	1.00347e+35
	myoblast fusion	4	1639	12	13691	0.08333	0.518578	2.78442	GO:0007520	1.00009e+35
	negative regulation of osteoclast differentiation	4	1639	12	13691	0.08333	0.518578	2.78442	GO:0045671	1.00338e+35
	negative regulation of multicellular organism growth	4	1639	12	13691	0.08333	0.518578	2.78442	GO:0040015	1.00009e+35
	fatty acid elongation	4	1639	12	13691	0.08333	0.518578	2.78442	GO:0030497	1.00352e+35
	S-adenosylmethionine metabolic process	4	1639	12	13691	0.08333	0.518578	2.78442	GO:0046500	1.00338e+35
	regulation of protein polyubiquitination	4	1639	12	13691	0.08333	0.518578	2.78442	GO:1902914	1.00354e+35
	response to gonadotropin	4	1639	12	13691	0.08333	0.518578	2.78442	GO:0034698	1.00346e+35
	O-glycan processing	4	1639	12	13691	0.08333	0.518578	2.78442	GO:0016266	1.00339e+35
	cyclic nucleotide catabolic process	4	1639	12	13691	0.08333	0.518578	2.78442	GO:0009214	1.00355e+35
	embryonic hemopoiesis	4	1639	12	13691	0.08333	0.518578	2.78442	GO:0035162	1.00344e+35
	locomotory behavior	29	1639	171	13691	0.08378	0.518578	1.41664	GO:0007626	100338305,100357665,103348216,100359313,100357064,100356201,100345410,100356485,103345309,100347195,100353036,100008936,100126071,100339587,100345931,100347479,100342780,100347324,100342060,100357989,100008920,100337993,100358886,100344178,100340545,100340415,100352991,100346695,100341259
	regulation of ligase activity	3	1639	70	13691	0.08417	0.518578	0.357997	GO:0051340	1.00356e+26
	signal transduction in response to DNA damage	3	1639	70	13691	0.08417	0.518578	0.357997	GO:0042770	1.00347e+26
	single organismal cell-cell adhesion	49	1639	313	13691	0.08456	0.518578	1.3077	GO:0016337	100343241,100351761,100341926,100355662,100347169,100348411,100352149,103350061,100356636,100009172,100349063,100347324,100351924,100355047,100008904,100337993,100343984,100347276,100358782,100352391,100008956,100356355,100347529,100345556,100354293,100343384,100353881,100008806,100101608,100357080,100347630,100009529,100357954,100328729,100342051,100339741,100342986,100342983,100008735,103348701…
	regulation of tyrosine phosphorylation of STAT protein	10	1639	46	13691	0.08465	0.518578	1.81593	GO:0042509	1.00349e+89
	striated muscle cell differentiation	23	1639	129	13691	0.08505	0.518578	1.48934	GO:0051146	1.00341e+206
	circulatory system process	37	1639	225	13691	0.08536	0.518578	1.37365	GO:0003013	100357665,100340894,100353099,100351753,100008938,100009164,100347641,100342383,100327258,100356969,100008920,100357989,100350587,100338084,100352991,100328759,100358386,100009193,100009445,100352874,100009529,100352256,100008694,100008833,100353037,100342986,100328964,100008936,100356164,100339913,100008892,100343670,100347798,100350906,100353304,100339354,100343200
	organic substance biosynthetic process	188	1639	1777	13691	0.08545	0.518578	0.883744	GO:1901576	100344390,100352207,100342485,100341186,100347169,100342831,103348451,100009164,100351155,100351196,100342383,100348784,100354306,100340330,100350948,100008808,100346547,100343505,100357989,100350587,100339522,100341208,100348505,100009055,100352865,100352675,100354649,100353949,100341425,100345247,100008896,100354708,100350850,100348670,100347594,100352161,100356164,100358445,100358557,100009482…
	mitotic cell cycle phase	2	1639	56	13691	0.08595	0.518578	0.298331	GO:0098763	1.00345e+17
	response to hydrogen peroxide	2	1639	56	13691	0.08595	0.518578	0.298331	GO:0042542	1.03348e+17
	negative regulation of proteolysis involved in cellular protein catabolic process	2	1639	56	13691	0.08595	0.518578	0.298331	GO:1903051	1.00345e+17
	ceramide biosynthetic process	7	1639	27	13691	0.08597	0.518578	2.16566	GO:0046513	1.00343e+62
	chondroitin sulfate metabolic process	7	1639	27	13691	0.08597	0.518578	2.16566	GO:0030204	1.00357e+62
	regulation of immune response	75	1639	505	13691	0.08633	0.518578	1.24058	GO:0050776	100352207,100355553,100341592,100357341,103345503,100347169,100350531,100348741,100354225,100350284,100351753,100009371,100008808,100337726,100008920,100343984,100347276,100354700,100356265,100343537,100338924,100008617,100008806,100009076,100352256,100344629,100347707,100356065,100339465,100353407,100344954,100341627,100347798,100352485,100351916,100350586,100349106,100350321,100349135,100347511…
	response to alkaloid	13	1639	62	13691	0.08757	0.518578	1.75149	GO:0043279	1.00338e+116
	cerebral cortex cell migration	9	1639	37	13691	0.08759	0.518578	2.03188	GO:0021795	1.00356e+80
	regulation of dendritic spine development	9	1639	37	13691	0.08759	0.518578	2.03188	GO:0060998	1.00338e+80
	protein folding	12	1639	167	13691	0.08818	0.518578	0.600235	GO:0006457	1.00353e+107
	response to chemical	315	1639	2882	13691	0.08818	0.518578	0.913004	GO:0042221	100346678,100351135,103345503,100008832,100342192,100009164,100009172,100348784,100008808,100008920,100357989,100348337,100344253,100348179,100351024,100344981,100338982,100354700,100345191,100358386,100009529,100345247,100346868,100356650,100351261,100350850,100339102,100356164,100338309,100354169,100356508,100328755,100351275,100354421,100341926,100355818,100347752,100340872,100337889,100344335…
	receptor-mediated endocytosis	23	1639	131	13691	0.08873	0.518578	1.4666	GO:0006898	1.03347e+206
	cell cycle phase	2	1639	58	13691	0.08895	0.518578	0.288044	GO:0022403	1.00345e+17
	actin filament organization	20	1639	111	13691	0.08925	0.518578	1.50509	GO:0007015	1.00341e+179
	cell cycle process	66	1639	685	13691	0.08976	0.518578	0.80484	GO:0022402	100351446,100348421,100353253,100337903,100346634,100347358,100346279,100009371,100350430,100354517,100348179,103347649,100354700,100355591,100347328,100008875,100347469,100344519,100342803,100341624,100354649,100346063,100346961,100008914,103348254,100351874,100350285,100340835,100355567,100339160,100346581,100345229,100349688,100339086,100349520,100328700,100356214,100341926,100342138,100344728…
	cellular response to growth factor stimulus	55	1639	359	13691	0.08999	0.518578	1.27975	GO:0071363	100357665,100342872,100346742,100342333,100347169,100342897,100347511,100009472,100009068,100340872,100349234,100337889,100344335,100008899,103350744,100343671,100347188,100009371,100348988,100346878,100358246,100008808,100008920,100349994,100351242,100352548,100345191,100359117,100353596,100347891,100008806,100338395,100354505,100355265,100353265,100346868,100344304,100009417,100358522,100339741…
	positive regulation of tyrosine phosphorylation of STAT protein	9	1639	38	13691	0.09082	0.518578	1.9784	GO:0042531	1.00349e+80
	epithelial cell morphogenesis	9	1639	38	13691	0.09082	0.518578	1.9784	GO:0003382	1.00354e+80
	positive regulation of alpha-beta T cell activation	9	1639	38	13691	0.09082	0.518578	1.9784	GO:0046635	1.00353e+80
	neuron projection extension	9	1639	38	13691	0.09082	0.518578	1.9784	GO:1990138	1.00338e+80
	developmental cell growth	11	1639	50	13691	0.09138	0.518578	1.83772	GO:0048588	1.00338e+98
	ribonucleoside diphosphate metabolic process	11	1639	50	13691	0.09138	0.518578	1.83772	GO:0009185	1.00352e+98
	regulation of endothelial cell differentiation	5	1639	18	13691	0.09162	0.518578	2.32035	GO:0045601	1.00338e+44
	positive regulation of epithelial cell apoptotic process	5	1639	18	13691	0.09162	0.518578	2.32035	GO:1904037	1.00349e+44
	establishment of epithelial cell polarity	5	1639	18	13691	0.09162	0.518578	2.32035	GO:0090162	1.00341e+44
	cellular response to monoamine stimulus	5	1639	18	13691	0.09162	0.518578	2.32035	GO:0071868	1.00009e+44
	regulation of receptor recycling	5	1639	18	13691	0.09162	0.518578	2.32035	GO:0001919	1.00341e+44
	positive regulation of smooth muscle contraction	5	1639	18	13691	0.09162	0.518578	2.32035	GO:0045987	1.00358e+44
	negative regulation of anion transport	5	1639	18	13691	0.09162	0.518578	2.32035	GO:1903792	1.00358e+44
	cellular response to catecholamine stimulus	5	1639	18	13691	0.09162	0.518578	2.32035	GO:0071870	1.00009e+44
	gamma-aminobutyric acid signaling pathway	5	1639	18	13691	0.09162	0.518578	2.32035	GO:0007214	1.00351e+44
	negative regulation of relaxation of muscle	2	1639	3	13691	0.09174	0.518578	5.56884	GO:1901078	1.00355e+17
	smoothened signaling pathway involved in ventral spinal cord interneuron specification	2	1639	3	13691	0.09174	0.518578	5.56884	GO:0021775	1.00345e+17
	regulation of toll-like receptor 7 signaling pathway	2	1639	3	13691	0.09174	0.518578	5.56884	GO:0034155	1.00354e+17
	ventral trunk neural crest cell migration	2	1639	3	13691	0.09174	0.518578	5.56884	GO:0036486	1.00353e+17
	regulation of endothelial tube morphogenesis	2	1639	3	13691	0.09174	0.518578	5.56884	GO:1901509	1.00351e+17
	regulation of chemokine-mediated signaling pathway	2	1639	3	13691	0.09174	0.518578	5.56884	GO:0070099	1.00338e+17
	polyamine catabolic process	2	1639	3	13691	0.09174	0.518578	5.56884	GO:0006598	1.00348e+17
	positive regulation of oxidative stress-induced neuron intrinsic apoptotic signaling pathway	2	1639	3	13691	0.09174	0.518578	5.56884	GO:1903378	1.00356e+17
	activation of phospholipase A2 activity	2	1639	3	13691	0.09174	0.518578	5.56884	GO:0032431	1.00354e+17
	negative regulation of activation-induced cell death of T cells	2	1639	3	13691	0.09174	0.518578	5.56884	GO:0070236	1.00356e+17
	negative regulation by symbiont of host apoptotic process	2	1639	3	13691	0.09174	0.518578	5.56884	GO:0033668	1.00009e+17
	negative regulation of integrin-mediated signaling pathway	2	1639	3	13691	0.09174	0.518578	5.56884	GO:2001045	1.00341e+17
	negative regulation of low-density lipoprotein particle receptor biosynthetic process	2	1639	3	13691	0.09174	0.518578	5.56884	GO:0045715	1.00009e+17
	trunk neural crest cell migration	2	1639	3	13691	0.09174	0.518578	5.56884	GO:0036484	1.00353e+17
	negative regulation of neuron projection regeneration	2	1639	3	13691	0.09174	0.518578	5.56884	GO:0070571	1.00347e+17
	vestibular reflex	2	1639	3	13691	0.09174	0.518578	5.56884	GO:0060005	1.00345e+17
	positive regulation of translation in response to endoplasmic reticulum stress	2	1639	3	13691	0.09174	0.518578	5.56884	GO:0036493	1.00359e+17
	positive regulation of NK T cell differentiation	2	1639	3	13691	0.09174	0.518578	5.56884	GO:0051138	1.00344e+17
	osteoblast proliferation	2	1639	3	13691	0.09174	0.518578	5.56884	GO:0033687	1.0034e+17
	Clara cell differentiation	2	1639	3	13691	0.09174	0.518578	5.56884	GO:0060486	1.00347e+17
	interleukin-4 secretion	2	1639	3	13691	0.09174	0.518578	5.56884	GO:0072602	1.00347e+17
	smoothened signaling pathway involved in spinal cord motor neuron cell fate specification	2	1639	3	13691	0.09174	0.518578	5.56884	GO:0021776	1.00345e+17
	negative regulation of axon regeneration	2	1639	3	13691	0.09174	0.518578	5.56884	GO:0048681	1.00347e+17
	immunoglobulin secretion	2	1639	3	13691	0.09174	0.518578	5.56884	GO:0048305	1.00359e+17
	response to cortisol	2	1639	3	13691	0.09174	0.518578	5.56884	GO:0051414	1.00338e+17
	positive regulation of oxidative stress-induced neuron death	2	1639	3	13691	0.09174	0.518578	5.56884	GO:1903223	1.00356e+17
	negative regulation by symbiont of host programmed cell death	2	1639	3	13691	0.09174	0.518578	5.56884	GO:0052041	1.00009e+17
	negative regulation of dendritic spine morphogenesis	2	1639	3	13691	0.09174	0.518578	5.56884	GO:0061002	1.00345e+17
	regulation of macrophage colony-stimulating factor production	2	1639	3	13691	0.09174	0.518578	5.56884	GO:1901256	1.00344e+17
	serotonin secretion	2	1639	3	13691	0.09174	0.518578	5.56884	GO:0001820	1.00346e+17
	complement receptor mediated signaling pathway	2	1639	3	13691	0.09174	0.518578	5.56884	GO:0002430	1.00352e+17
	positive regulation of protein linear polyubiquitination	2	1639	3	13691	0.09174	0.518578	5.56884	GO:1902530	1.00329e+17
	substrate-dependent cerebral cortex tangential migration	2	1639	3	13691	0.09174	0.518578	5.56884	GO:0021825	1.00353e+17
	sympathetic neuron projection guidance	2	1639	3	13691	0.09174	0.518578	5.56884	GO:0097491	1.00353e+17
	sympathetic neuron projection extension	2	1639	3	13691	0.09174	0.518578	5.56884	GO:0097490	1.00353e+17
	neurotransmitter receptor metabolic process	2	1639	3	13691	0.09174	0.518578	5.56884	GO:0045213	1.00009e+17
	regulation of protein linear polyubiquitination	2	1639	3	13691	0.09174	0.518578	5.56884	GO:1902528	1.00329e+17
	endocardial cushion to mesenchymal transition involved in heart valve formation	2	1639	3	13691	0.09174	0.518578	5.56884	GO:0003199	1.00345e+17
	positive regulation of transcription from RNA polymerase II promoter involved in smooth muscle cell differentiation	2	1639	3	13691	0.09174	0.518578	5.56884	GO:2000721	1.00358e+17
	pulmonary myocardium development	2	1639	3	13691	0.09174	0.518578	5.56884	GO:0003350	1.00009e+17
	negative regulation of PERK-mediated unfolded protein response	2	1639	3	13691	0.09174	0.518578	5.56884	GO:1903898	1.00359e+17
	transmembrane receptor protein tyrosine phosphatase signaling pathway	2	1639	3	13691	0.09174	0.518578	5.56884	GO:0007185	1.0001e+17
	regulation of NK T cell differentiation	2	1639	3	13691	0.09174	0.518578	5.56884	GO:0051136	1.00344e+17
	luteolysis	2	1639	3	13691	0.09174	0.518578	5.56884	GO:0001554	1.00345e+17
	positive regulation of integrin biosynthetic process	2	1639	3	13691	0.09174	0.518578	5.56884	GO:0045726	1.00009e+17
	trunk segmentation	2	1639	3	13691	0.09174	0.518578	5.56884	GO:0035290	1.00353e+17
	gamma-aminobutyric acid receptor clustering	2	1639	3	13691	0.09174	0.518578	5.56884	GO:0097112	1.00349e+17
	neural plate morphogenesis	2	1639	3	13691	0.09174	0.518578	5.56884	GO:0001839	1.00349e+17
	positive regulation of ATP biosynthetic process	2	1639	3	13691	0.09174	0.518578	5.56884	GO:2001171	1.00349e+17
	dATP catabolic process	2	1639	3	13691	0.09174	0.518578	5.56884	GO:0046061	1.00346e+17
	transcription factor import into nucleus	2	1639	3	13691	0.09174	0.518578	5.56884	GO:0042991	1.00346e+17
	regulation of caveolin-mediated endocytosis	2	1639	3	13691	0.09174	0.518578	5.56884	GO:2001286	1.00353e+17
	positive regulation of toll-like receptor 7 signaling pathway	2	1639	3	13691	0.09174	0.518578	5.56884	GO:0034157	1.00354e+17
	prostaglandin transport	2	1639	3	13691	0.09174	0.518578	5.56884	GO:0015732	1.00009e+17
	negative regulation of relaxation of cardiac muscle	2	1639	3	13691	0.09174	0.518578	5.56884	GO:1901898	1.00355e+17
	negative regulation by organism of programmed cell death in other organism involved in symbiotic interaction	2	1639	3	13691	0.09174	0.518578	5.56884	GO:0052490	1.00009e+17
	regulation of ERK1 and ERK2 cascade	30	1639	180	13691	0.0918	0.518578	1.39221	GO:0070372	100342872,100345423,100340714,100354293,100345556,100339815,100351513,100356214,100348083,100009328,100009445,100351011,100008806,100352122,100101608,100351238,100340056,100349242,100338333,100343664,100349327,100352978,100354002,100346186,100343783,100356356,100347767,100343518,100350272,100340252
	Fc-gamma receptor signaling pathway	7	1639	28	13691	0.09273	0.523215	2.08832	GO:0038094	1.00352e+62
	cilium morphogenesis	27	1639	159	13691	0.09426	0.530933	1.41848	GO:0060271	100339712,100354291,100348222,100344135,100337886,100328759,100339695,100352036,100337841,100343681,100339642,100356485,100350157,100353246,103346566,100350030,100350909,100349488,100346363,100356059,100356772,100339089,100338590,100355214,100356679,100352918,100357055
	negative regulation of myeloid cell differentiation	11	1639	51	13691	0.09443	0.530933	1.80168	GO:0045638	1.00338e+98
	cranial skeletal system development	11	1639	51	13691	0.09443	0.530933	1.80168	GO:1904888	1.00102e+98
	endochondral bone morphogenesis	9	1639	39	13691	0.09483	0.532558	1.92768	GO:0060350	1.00358e+80
	positive regulation of muscle cell differentiation	13	1639	65	13691	0.09634	0.540249	1.67065	GO:0051149	1.00347e+116
	protein deubiquitination	5	1639	92	13691	0.09653	0.540249	0.453982	GO:0016579	1.00355e+44
	male sex differentiation	18	1639	98	13691	0.09654	0.540249	1.53427	GO:0046661	1.00348e+161
	response to growth factor	57	1639	375	13691	0.09665	0.540249	1.2697	GO:0070848	100357665,100342872,100352905,100346742,100342333,100347169,100342897,100347511,100009472,100009068,100340872,100349234,100337889,100344335,100008899,103350744,100343671,100347188,100009371,100348988,100346878,100358246,100008808,100008920,100349994,100351242,100343518,100352548,100345191,100359117,100353596,100347891,100008806,100338395,100354505,100355265,100353265,100346868,100344304,100009417…
	protein tetramerization	16	1639	82	13691	0.09784	0.544704	1.62991	GO:0051262	1.00144e+143
	forebrain generation of neurons	11	1639	52	13691	0.09807	0.544704	1.76704	GO:0021872	1.00359e+98
	cardiac muscle cell differentiation	11	1639	52	13691	0.09807	0.544704	1.76704	GO:0055007	1.00358e+98
	regulation of neuron death	28	1639	164	13691	0.0983	0.544704	1.42617	GO:1901214	100328700,100356265,100356214,100348083,100349603,100346056,100008875,100347169,100346053,100348143,100343570,100345410,100009164,100339741,100356164,100350155,100342468,100009371,100339093,100344785,100343670,100349219,100340646,100339521,100346565,100356357,100358886,100009244
	respiratory system development	28	1639	165	13691	0.09927	0.544704	1.41752	GO:0060541	100346517,100354291,100340884,100356214,100352000,100339014,100340145,100344335,100037714,100351858,100353037,100144325,100303763,100348809,100340021,100348897,100358120,100347605,100358246,100355047,100346236,100350881,103346473,100359137,100351242,100009361,100345490,100345229
	steroid hormone mediated signaling pathway	18	1639	99	13691	0.09934	0.544704	1.51878	GO:0043401	1.00009e+161
	cellular response to organonitrogen compound	48	1639	310	13691	0.09958	0.544704	1.29341	GO:0071417	100345423,100354421,100353778,100346742,103346938,100009092,100337889,100346634,100351753,100350157,100340056,100009164,103350744,100338328,100348897,100348975,100344785,103350153,100347097,100008808,100008904,100339089,100355058,100008920,100354276,100356357,100349994,100357841,100348179,100351580,100356594,100350272,100352548,100354293,100009545,100008875,103346743,100008806,100355265,100125982…
	phospholipase C-activating G-protein coupled receptor signaling pathway	9	1639	40	13691	0.0996	0.544704	1.87948	GO:0007200	1.00357e+80
	positive regulation of muscle tissue development	9	1639	40	13691	0.0996	0.544704	1.87948	GO:1901863	1.00347e+80
	regulation of nephron tubule epithelial cell differentiation	4	1639	13	13691	0.1001	0.544704	2.57024	GO:0072182	1.00355e+35
	negative regulation of anoikis	4	1639	13	13691	0.1001	0.544704	2.57024	GO:2000811	1.00009e+35
	negative regulation of organ growth	4	1639	13	13691	0.1001	0.544704	2.57024	GO:0046621	1.03348e+35
	regulation of ARF protein signal transduction	4	1639	13	13691	0.1001	0.544704	2.57024	GO:0032012	1.00346e+35
	dendritic spine organization	4	1639	13	13691	0.1001	0.544704	2.57024	GO:0097061	1.0034e+35
	Sertoli cell differentiation	4	1639	13	13691	0.1001	0.544704	2.57024	GO:0060008	1.00359e+35
	ERBB2 signaling pathway	4	1639	13	13691	0.1001	0.544704	2.57024	GO:0038128	1.00351e+35
	ectoderm development	4	1639	13	13691	0.1001	0.544704	2.57024	GO:0007398	1.00349e+35
	inorganic ion transmembrane transport	63	1639	422	13691	0.1002	0.544704	1.24705	GO:0098660	108176505,100351327,108175369,100350241,100342637,100009472,100337889,100350157,100350687,100339044,100354167,100350524,100343239,100008839,100341372,100353585,100354954,103346203,100341609,100351178,100351895,100345860,100354976,100356357,100355076,100347277,100357958,100350237,100008956,108177335,100009545,100348877,100356840,100349357,100346635,100359097,100355467,100339605,100339659,100340139…
	amino sugar metabolic process	7	1639	29	13691	0.1004	0.544704	2.01631	GO:0006040	1.00355e+62
	cell differentiation involved in kidney development	7	1639	29	13691	0.1004	0.544704	2.01631	GO:0061005	1.00349e+62
	purine nucleotide catabolic process	7	1639	29	13691	0.1004	0.544704	2.01631	GO:0006195	1.00355e+62
	face morphogenesis	7	1639	29	13691	0.1004	0.544704	2.01631	GO:0060325	1.00349e+62
	auditory receptor cell differentiation	7	1639	29	13691	0.1004	0.544704	2.01631	GO:0042491	1.00347e+62
	I-kappaB kinase/NF-kappaB signaling	7	1639	29	13691	0.1004	0.544704	2.01631	GO:0007249	1.00353e+62
	heterophilic cell-cell adhesion via plasma membrane cell adhesion molecules	7	1639	29	13691	0.1004	0.544704	2.01631	GO:0007157	1.00349e+62
	salivary gland development	7	1639	29	13691	0.1004	0.544704	2.01631	GO:0007431	1.0034e+62
	regulation of nuclear division	9	1639	132	13691	0.101	0.54734	0.569541	GO:0051783	1.00357e+80
	regulation of chromosome organization	19	1639	235	13691	0.1013	0.548346	0.67537	GO:0033044	1.00345e+170
	positive regulation of cytosolic calcium ion concentration	16	1639	84	13691	0.1017	0.549115	1.5911	GO:0007204	1.00357e+143
	DNA replication	7	1639	114	13691	0.1018	0.549115	0.51292	GO:0006260	1.00343e+62
	positive regulation of organelle organization	41	1639	450	13691	0.1019	0.549115	0.761075	GO:0010638	100339712,100356214,100340288,100339786,100337841,100338186,100347169,100347511,100357168,100356636,100350440,100348036,100338148,100008808,100343507,100008920,100359145,100354276,100358782,100357691,100347328,100355415,100355169,100355194,100356599,100354727,100346961,100339630,100356164,100356538,100009482,100348465,100353319,100350336,100358703,100349219,100358886,100343033,100354471,100342505…
	wound healing	40	1639	250	13691	0.1019	0.549115	1.33652	GO:0042060	100354291,100009328,100338186,100355662,100303761,100008832,100356381,100009172,100008839,100345726,100354317,100009371,100350430,100346878,100008808,108177971,100346186,100008904,100008920,100350587,100346008,100341671,100101613,100343384,100341624,100355526,100008833,100339741,100342983,100339465,100357984,100009482,100355745,100008735,100354625,100343670,100337757,100338161,100343033,100354471
	embryonic digit morphogenesis	11	1639	53	13691	0.1023	0.549391	1.7337	GO:0042733	1.00009e+98
	regulation of cell-substrate adhesion	25	1639	145	13691	0.103	0.549391	1.44022	GO:0010810	1.00345e+224
	epithelial cell development	28	1639	168	13691	0.1034	0.549391	1.39221	GO:0002064	100348493,100009193,100339786,100359097,100342637,100347169,100349234,100342581,100351753,100356485,100351261,100347641,100355060,100353037,100347042,100353589,100358445,100345726,100354340,100339551,100347808,100345620,100348907,100338324,100341234,100343518,100352701,100008760
	blood circulation	36	1639	223	13691	0.1037	0.549391	1.34851	GO:0008015	100357665,100340894,100353099,100351753,100008938,100009164,100347641,100342383,100327258,100356969,100008920,100357989,100350587,100338084,100352991,100328759,100358386,100009193,100009445,100352874,100352256,100009529,100008694,100008833,100342986,100328964,100008936,100356164,100339913,100008892,100343670,100347798,100350906,100353304,100339354,100343200
	positive regulation of chromatin modification	4	1639	77	13691	0.1042	0.549391	0.433936	GO:1903310	1.00357e+35
	regulation of cell cycle arrest	4	1639	76	13691	0.1042	0.549391	0.439645	GO:0071156	1.00347e+35
	stem cell differentiation	25	1639	146	13691	0.1045	0.549391	1.43035	GO:0048863	1.00347e+224
	protein localization to cell periphery	19	1639	104	13691	0.1046	0.549391	1.52608	GO:1990778	1.00344e+170
	natural killer cell differentiation	3	1639	8	13691	0.1048	0.549391	3.13247	GO:0001779	1.00352e+26
	muscle cell proliferation	3	1639	8	13691	0.1048	0.549391	3.13247	GO:0033002	1.00009e+26
	positive regulation of synapse maturation	3	1639	8	13691	0.1048	0.549391	3.13247	GO:0090129	1.00354e+26
	dendritic spine morphogenesis	3	1639	8	13691	0.1048	0.549391	3.13247	GO:0060997	1.0034e+26
	purine nucleobase biosynthetic process	3	1639	8	13691	0.1048	0.549391	3.13247	GO:0009113	1.00346e+26
	heart valve formation	3	1639	8	13691	0.1048	0.549391	3.13247	GO:0003188	1.00345e+26
	cranial nerve formation	3	1639	8	13691	0.1048	0.549391	3.13247	GO:0021603	1.00359e+26
	behavioral response to cocaine	3	1639	8	13691	0.1048	0.549391	3.13247	GO:0048148	1.00358e+26
	ganglioside biosynthetic process	3	1639	8	13691	0.1048	0.549391	3.13247	GO:0001574	1.00357e+26
	negative regulation of endoplasmic reticulum unfolded protein response	3	1639	8	13691	0.1048	0.549391	3.13247	GO:1900102	1.00342e+26
	regulation of metanephric nephron tubule epithelial cell differentiation	3	1639	8	13691	0.1048	0.549391	3.13247	GO:0072307	1.00355e+26
	regulation of oxidative stress-induced neuron death	3	1639	8	13691	0.1048	0.549391	3.13247	GO:1903203	1.00356e+26
	cardiac muscle cell myoblast differentiation	3	1639	8	13691	0.1048	0.549391	3.13247	GO:0060379	1.00347e+26
	positive regulation of insulin-like growth factor receptor signaling pathway	3	1639	8	13691	0.1048	0.549391	3.13247	GO:0043568	1.00349e+26
	metanephric glomerulus development	3	1639	8	13691	0.1048	0.549391	3.13247	GO:0072224	1.00349e+26
	negative regulation of neuron migration	3	1639	8	13691	0.1048	0.549391	3.13247	GO:2001223	1.00009e+26
	negative regulation of cell-substrate adhesion	9	1639	41	13691	0.1051	0.549391	1.83364	GO:0010812	1.00345e+80
	regulation of muscle adaptation	9	1639	41	13691	0.1051	0.549391	1.83364	GO:0043502	1.00356e+80
	negative regulation of cell differentiation	65	1639	436	13691	0.1053	0.549391	1.24533	GO:0045596	100351446,100341186,100357341,100351001,100347169,100353118,100008832,100346634,100350945,100358120,100008920,100355214,100348337,100357841,100348179,100008956,100354700,100347328,100328759,100338924,100342871,100357064,100357080,100358993,100009529,100356765,100351579,100358445,100358557,100353407,100344921,100338248,100357227,100353572,100346517,100009328,100340872,100340056,100340960,100348897…
	cytoskeleton-dependent intracellular transport	4	1639	79	13691	0.1058	0.549391	0.42295	GO:0030705	1.00339e+35
	renal system process	11	1639	54	13691	0.1071	0.549391	1.70159	GO:0003014	1.00344e+98
	negative regulation of developmental growth	11	1639	54	13691	0.1071	0.549391	1.70159	GO:0048640	1.03348e+98
	camera-type eye morphogenesis	16	1639	86	13691	0.1071	0.549391	1.5541	GO:0048593	1.00338e+143
	muscle structure development	50	1639	325	13691	0.1072	0.549391	1.28512	GO:0061061	100346517,100354291,100337886,100351078,100009092,100348809,100348927,100348897,100348816,100352095,100359036,100358120,100339551,100347162,100347124,100340388,100344295,100008920,100357263,100343574,100349994,100355437,100346008,100341378,100356355,100008820,100328759,100338924,100328894,100101608,100355333,100350725,100356113,100353037,100144325,100356164,100358445,100355745,100353824,100347808…
	cation homeostasis	50	1639	325	13691	0.1072	0.549391	1.28512	GO:0055080	100356882,100349106,100353099,100356201,100008832,100357314,100352649,100350157,100342363,100009164,100339044,100343239,100348809,100341372,100353585,100356059,100346521,100343248,100354976,100351580,100357958,108177335,100358504,103347075,100008820,100347328,100009545,103349698,103348216,100356840,100355467,100355169,100339605,100339659,100340139,100356247,100348328,100125982,100349984,100009231…
	divalent inorganic cation transport	29	1639	174	13691	0.1081	0.549391	1.39221	GO:0072511	108177335,100009545,108176505,100351327,100359097,100339605,100340139,100339659,100337889,100357314,100356650,100350852,100339741,100350075,100343671,100343239,100341372,100357304,100353585,100356734,100355972,100346521,100351178,100354976,100345860,100338331,100359007,100009505,100008956
	divalent metal ion transport	29	1639	174	13691	0.1081	0.549391	1.39221	GO:0070838	108177335,100009545,108176505,100351327,100359097,100339605,100340139,100339659,100337889,100357314,100356650,100350852,100339741,100350075,100343671,100343239,100341372,100357304,100353585,100356734,100355972,100346521,100351178,100354976,100345860,100338331,100359007,100009505,100008956
	calcium ion transmembrane transport	19	1639	106	13691	0.1088	0.549391	1.49728	GO:0070588	1.08177e+170
	fibroblast growth factor receptor signaling pathway	19	1639	106	13691	0.1088	0.549391	1.49728	GO:0008543	1.00358e+170
	proximal/distal pattern formation	7	1639	30	13691	0.1091	0.549391	1.94909	GO:0009954	1.00348e+62
	chondroitin sulfate proteoglycan metabolic process	7	1639	30	13691	0.1091	0.549391	1.94909	GO:0050654	1.00357e+62
	regulation of gene expression	370	1639	2857	13691	0.1091	0.549391	1.0818	GO:0010468	100352426,100346678,100346545,103345503,100354225,100355323,100342831,100008832,100341765,100350945,100356041,100341299,100347358,100353836,100356227,100354032,100355981,100352095,100337927,100328713,100008808,100344151,100356796,100008920,100355214,100344858,100348337,100348179,100338982,100345018,100354700,100352675,100358993,100340448,100346868,100351261,100355333,100356268,100354708,100350850…
	positive regulation of smooth muscle cell proliferation	7	1639	30	13691	0.1091	0.549391	1.94909	GO:0048661	1.00343e+62
	trabecula morphogenesis	7	1639	30	13691	0.1091	0.549391	1.94909	GO:0061383	1.00347e+62
	cardiac septum development	14	1639	71	13691	0.1093	0.549391	1.64712	GO:0003279	1.00358e+125
	DNA repair	27	1639	313	13691	0.1095	0.549391	0.720569	GO:0006281	100352466,100351948,100354945,100347469,100351102,100009465,100347511,100342138,100357310,100353836,100348202,100350823,100338148,100346279,100356164,100354086,100356538,100355997,100356526,100340330,100353325,100355796,100346581,100345229,100344525,100344788,100352573
	regulation of transcription, DNA-templated	304	1639	2323	13691	0.1106	0.549391	1.09315	GO:0006355	100352426,100346678,100346545,103345503,100354225,100355323,100342831,100008832,100341765,100341299,100347358,100353836,100356227,100355981,100352095,100337927,100328713,100008808,100344151,100356796,100008920,100355214,100344858,100348179,100338982,100345018,100354700,100352675,100358993,100340448,100346868,100351261,100355333,100356268,100354708,100350850,100338132,100328729,100351579,100339102…
	negative regulation of neurogenesis	26	1639	152	13691	0.111	0.549391	1.42885	GO:0050768	100338305,100351446,100354700,100341186,100009328,100355169,100347849,100342871,100357064,100357080,100353118,100348143,100009529,100346634,100339217,100344921,100338248,100345703,100339551,100347324,100357227,100355047,100008920,100337993,100351242,100343850
	body morphogenesis	9	1639	42	13691	0.1113	0.549391	1.78999	GO:0010171	1.00349e+80
	myeloid leukocyte differentiation	14	1639	72	13691	0.1118	0.549391	1.62425	GO:0002573	1.00347e+125
	protein targeting to membrane	6	1639	99	13691	0.1121	0.549391	0.506258	GO:0006612	1.00344e+53
	negative regulation of leukocyte differentiation	11	1639	55	13691	0.1125	0.549391	1.67065	GO:1902106	1.00353e+98
	hippocampus development	11	1639	55	13691	0.1125	0.549391	1.67065	GO:0021766	1.00359e+98
	embryonic pattern specification	11	1639	55	13691	0.1125	0.549391	1.67065	GO:0009880	1.00352e+98
	cell proliferation	56	1639	373	13691	0.1127	0.549391	1.25411	GO:0008283	100341159,100341770,100343386,100346678,100348083,100339786,100355818,100351858,100348897,100009371,100348988,100344785,100345703,100356059,100339066,100349327,100355047,100357217,100354099,100343984,100343518,100343850,100357691,100356355,100347529,100351513,100340395,100342803,100359019,100339888,100355442,100351261,100344870,100339741,100008914,100353589,100126071,100356982,100355361,100009482…
	peptidyl-lysine methylation	3	1639	64	13691	0.1128	0.549391	0.391559	GO:0018022	1.00355e+26
	establishment of localization by movement along microtubule	3	1639	64	13691	0.1128	0.549391	0.391559	GO:0010970	1.00339e+26
	nucleosome assembly	3	1639	65	13691	0.1134	0.549391	0.385535	GO:0006334	1.00357e+26
	response to sterol	6	1639	22	13691	0.1136	0.549391	2.27816	GO:0036314	1.00346e+53
	negative regulation of cellular carbohydrate metabolic process	6	1639	22	13691	0.1136	0.549391	2.27816	GO:0010677	1.00342e+53
	positive regulation of cardiac muscle tissue development	6	1639	22	13691	0.1136	0.549391	2.27816	GO:0055025	1.00347e+53
	regulation of sprouting angiogenesis	6	1639	22	13691	0.1136	0.549391	2.27816	GO:1903670	1.00352e+53
	myelination	3	1639	66	13691	0.1146	0.549391	0.379694	GO:0042552	1.00351e+26
	macromolecule catabolic process	61	1639	628	13691	0.1148	0.549391	0.811384	GO:0009057	100338566,100353099,100356214,100352207,100356659,100349827,100354421,100337894,100345883,100009465,100345093,100347511,100340872,100009092,100353022,100351846,100344728,100355889,100344222,100101593,100344039,100350255,100355545,100338238,100340283,100351589,100355214,100346565,100348337,100356449,100345936,100349092,100348554,100347328,100328759,100343290,100356458,100351102,100355820,100342803…
	regulation of protein targeting to mitochondrion	14	1639	73	13691	0.1148	0.549391	1.602	GO:1903214	1.0034e+125
	cellular cation homeostasis	42	1639	270	13691	0.1152	0.549391	1.2994	GO:0030003	100356882,100349106,100353099,100356201,100008832,100352649,100350157,100342363,100009164,100339044,100343239,100341372,100353585,100356059,100346521,100343248,100354976,100357958,108177335,100358504,103347075,100008820,100347328,100009545,103349698,103348216,100355169,100339605,100339659,100340139,100356247,100348328,100125982,100349984,100009231,100353589,100339587,100349210,100352148,100359007…
	regulation of neuron apoptotic process	23	1639	133	13691	0.1162	0.549391	1.44455	GO:0043523	1.00329e+206
	positive regulation of viral life cycle	3	1639	67	13691	0.1164	0.549391	0.374027	GO:1903902	1.00009e+26
	multi-organism metabolic process	3	1639	67	13691	0.1164	0.549391	0.374027	GO:0044033	1.00329e+26
	nephron epithelium development	14	1639	74	13691	0.1182	0.549391	1.58035	GO:0072009	1.00355e+125
	muscle cell differentiation	30	1639	184	13691	0.1183	0.549391	1.36195	GO:0042692	100346517,100341378,100354291,100356355,100337886,100351078,100328894,100101608,100009092,100356113,100348809,100356164,100348927,100358445,100355745,100348897,100353824,100348816,100359036,100358120,100339551,100347162,100338161,100343234,100344295,100008920,100343574,100353304,100009361,100345241
	regulation of epithelial cell differentiation involved in kidney development	4	1639	14	13691	0.1184	0.549391	2.38665	GO:2000696	1.00355e+35
	positive regulation of tyrosine phosphorylation of Stat5 protein	4	1639	14	13691	0.1184	0.549391	2.38665	GO:0042523	1.00009e+35
	striatum development	4	1639	14	13691	0.1184	0.549391	2.38665	GO:0021756	1.00359e+35
	dopamine metabolic process	4	1639	14	13691	0.1184	0.549391	2.38665	GO:0042417	1.00338e+35
	positive regulation of protein maturation	4	1639	14	13691	0.1184	0.549391	2.38665	GO:1903319	1.00357e+35
	negative regulation of platelet activation	4	1639	14	13691	0.1184	0.549391	2.38665	GO:0010544	1.00338e+35
	glomerular epithelium development	4	1639	14	13691	0.1184	0.549391	2.38665	GO:0072010	1.00349e+35
	heparan sulfate proteoglycan biosynthetic process	4	1639	14	13691	0.1184	0.549391	2.38665	GO:0015012	1.00354e+35
	neurological system process involved in regulation of systemic arterial blood pressure	4	1639	14	13691	0.1184	0.549391	2.38665	GO:0001976	1.00327e+35
	nucleobase biosynthetic process	4	1639	14	13691	0.1184	0.549391	2.38665	GO:0046112	1.00346e+35
	histone H4-K16 acetylation	4	1639	14	13691	0.1184	0.549391	2.38665	GO:0043984	1.00339e+35
	anatomical structure maturation	7	1639	31	13691	0.1186	0.549391	1.88622	GO:0071695	1.00347e+62
	positive regulation of receptor activity	7	1639	31	13691	0.1186	0.549391	1.88622	GO:2000273	1.00009e+62
	learning or memory	26	1639	157	13691	0.1186	0.549391	1.38334	GO:0007611	108177335,100008806,100339605,100346053,100337889,100339044,100339741,100342986,100009172,100144325,100356164,100349063,100339587,100359036,100347324,100354470,100339521,100328569,100348217,100350881,100358886,100351242,100359007,100009244,100343850,100352548
	response to oxygen-containing compound	118	1639	848	13691	0.1186	0.549391	1.16236	GO:1901700	108176505,100357341,103345503,100342897,100346634,100351753,100350157,100009164,100338328,100357061,100348784,100009371,100350430,103350153,100347097,100008808,100008904,100008920,100355375,100357989,100354501,100350587,100348337,100340477,100357841,100348179,100357958,100338982,100354700,100347328,100346051,100101613,103348216,100008875,100008806,100345610,100354727,100356765,100125982,100351261…
	mRNA stabilization	7	1639	31	13691	0.1186	0.549391	1.88622	GO:0048255	1.00347e+62
	regulation of lipid storage	7	1639	31	13691	0.1186	0.549391	1.88622	GO:0010883	1.00009e+62
	regulation of reactive oxygen species biosynthetic process	7	1639	31	13691	0.1186	0.549391	1.88622	GO:1903426	1.00355e+62
	RNA stabilization	7	1639	31	13691	0.1186	0.549391	1.88622	GO:0043489	1.00347e+62
	positive regulation of lipid kinase activity	6	1639	23	13691	0.12	0.549391	2.17911	GO:0090218	1.00343e+53
	forebrain neuron development	6	1639	23	13691	0.12	0.549391	2.17911	GO:0021884	1.00359e+53
	hippo signaling	6	1639	23	13691	0.12	0.549391	2.17911	GO:0035329	1.00355e+53
	positive regulation of phosphatidylinositol 3-kinase activity	6	1639	23	13691	0.12	0.549391	2.17911	GO:0043552	1.00343e+53
	protein trimerization	6	1639	23	13691	0.12	0.549391	2.17911	GO:0070206	1.00357e+53
	regulation of cell division	16	1639	200	13691	0.1213	0.549391	0.668261	GO:0051302	1.00357e+143
	methylation	19	1639	232	13691	0.1216	0.549391	0.684104	GO:0032259	1.00345e+170
	formation of primary germ layer	17	1639	94	13691	0.1217	0.549391	1.5107	GO:0001704	1.00347e+152
	regulation of defense response to virus by host	17	1639	94	13691	0.1217	0.549391	1.5107	GO:0050691	1.00354e+152
	negative regulation of secretion	23	1639	136	13691	0.1218	0.549391	1.41268	GO:0051048	1.00347e+206
	negative regulation of angiogenesis	12	1639	60	13691	0.1219	0.549391	1.67065	GO:0016525	1.00352e+107
	regulation of protein modification by small protein conjugation or removal	16	1639	203	13691	0.1219	0.549391	0.658385	GO:1903320	1.00354e+143
	regulation of cellular process	994	1639	8030	13691	0.1235	0.549391	1.03402	GO:0050794	100352426,100347778,100346678,100351135,103345503,100358876,100355487,100354225,100355323,100350945,100356041,100341299,100347358,100346973,100356227,100351155,100009172,100341372,100351674,100337927,100328713,100008920,100344253,100343841,100338982,100346886,100354700,100345191,100353706,100356840,100341624,100347492,100358327,100352675,103350468,100355128,100357562,100358993,100009529,100345247…
	regulation of angiogenesis	27	1639	163	13691	0.1235	0.549391	1.38367	GO:0045765	100352030,100356214,100355127,100358981,100358386,100008832,100352256,100344335,100008899,100358522,100357394,100342051,100009172,100358035,100343670,100344921,100350430,100352978,100356969,100346186,100351242,100348179,100351972,103352022,100340404,100338528,100343518
	cellular response to nitrogen compound	54	1639	358	13691	0.1239	0.549391	1.25999	GO:1901699	100345423,100354421,100353778,100349135,100346742,103346938,100009092,100337889,100346634,100351753,100350157,100340056,100009164,103350744,100338328,100348897,100348975,100344785,103350153,100339066,100347097,100351620,100008808,100008904,100339089,100355058,100008920,100354276,100356357,100349994,100357841,100348179,100351580,100356594,100350272,100352548,100354293,100009545,100008875,100342125…
	renal tubule development	12	1639	61	13691	0.1255	0.549391	1.64327	GO:0061326	1.00355e+107
	regulation of cytokine-mediated signaling pathway	12	1639	61	13691	0.1255	0.549391	1.64327	GO:0001959	1.00009e+107
	cellular macromolecule catabolic process	54	1639	562	13691	0.1256	0.549391	0.802627	GO:0044265	100338566,100353099,100356214,100352207,100349827,100354421,100337894,100345883,100009465,100345093,100347511,100340872,100009092,100351846,100344728,100355889,100344222,100101593,100350255,100355545,100338238,100340283,100351589,100355214,100346565,100348337,100356449,100345936,100349092,100347328,100328759,100343290,100356458,100351102,100355820,100342803,100355128,100340787,100345322,100349699…
	regulation of sequence-specific DNA binding transcription factor activity	44	1639	287	13691	0.126	0.549391	1.28064	GO:0051090	100349106,100345423,100341186,100357341,103345503,100345523,100353122,100348741,100354225,100352122,100357839,100346634,100008899,100339298,100344222,100342928,100350255,100352095,100358120,100358558,100357564,100358246,108177048,100344858,100343415,100340477,100356594,100354700,100345556,100352000,100358981,100009193,100351261,100345602,100338132,100356982,100358557,100008892,100345925,100340021…
	positive regulation of cell adhesion	44	1639	287	13691	0.126	0.549391	1.28064	GO:0045785	100347169,100348411,100349234,100344335,100008899,100340056,100009172,100354347,100009371,100337936,100344785,108177971,100355047,100346186,100338775,100008920,100350566,100340808,100351242,100356320,100101574,100008956,100345556,100354293,100351513,100338924,100101608,100346868,100339458,100339741,100350917,100357954,100350121,100353407,100008735,100351667,100350336,100349172,100341627,100358703…
	regulation of epidermal growth factor receptor signaling pathway	10	1639	47	13691	0.1268	0.549391	1.77729	GO:0042058	1.00353e+89
	regulation of phagocytosis	10	1639	47	13691	0.1268	0.549391	1.77729	GO:0050764	1.00355e+89
	cellular response to amino acid stimulus	10	1639	47	13691	0.1268	0.549391	1.77729	GO:0071230	1.00009e+89
	cellular response to starvation	5	1639	88	13691	0.1268	0.549391	0.474617	GO:0009267	1.00339e+44
	sphingolipid biosynthetic process	10	1639	47	13691	0.1268	0.549391	1.77729	GO:0030148	1.00357e+89
	regulation of response to biotic stimulus	27	1639	165	13691	0.127	0.549391	1.3669	GO:0002831	100345423,100354293,100343537,100349135,100358876,100348741,100352149,100339162,100345247,100347707,100357954,100350917,100339741,100357394,100338995,100355361,100345808,100339093,100350255,100358771,100356507,100342929,100338324,100351580,100348294,100357958,100345241
	glial cell migration	6	1639	24	13691	0.1277	0.549391	2.08832	GO:0008347	1.00009e+53
	regulation of catenin import into nucleus	6	1639	24	13691	0.1277	0.549391	2.08832	GO:0035412	1.00355e+53
	negative regulation of cell-matrix adhesion	6	1639	24	13691	0.1277	0.549391	2.08832	GO:0001953	1.0035e+53
	regulation of muscle hypertrophy	6	1639	24	13691	0.1277	0.549391	2.08832	GO:0014743	1.00349e+53
	axon extension	6	1639	24	13691	0.1277	0.549391	2.08832	GO:0048675	1.00353e+53
	fluid transport	6	1639	24	13691	0.1277	0.549391	2.08832	GO:0042044	1.00009e+53
	positive regulation of dendritic spine development	6	1639	24	13691	0.1277	0.549391	2.08832	GO:0060999	1.0034e+53
	receptor biosynthetic process	2	1639	4	13691	0.1281	0.549391	4.17663	GO:0032800	1.00009e+17
	interleukin-4 production	2	1639	4	13691	0.1281	0.549391	4.17663	GO:0032633	1.00347e+17
	regulation of ATP biosynthetic process	2	1639	4	13691	0.1281	0.549391	4.17663	GO:2001169	1.00349e+17
	negative regulation of T-helper 2 cell differentiation	2	1639	4	13691	0.1281	0.549391	4.17663	GO:0045629	1.00353e+17
	neural crest formation	2	1639	4	13691	0.1281	0.549391	4.17663	GO:0014029	1.00352e+17
	negative regulation of filopodium assembly	2	1639	4	13691	0.1281	0.549391	4.17663	GO:0051490	1.00349e+17
	modulation by organism of apoptotic process in other organism involved in symbiotic interaction	2	1639	4	13691	0.1281	0.549391	4.17663	GO:0052433	1.00009e+17
	axis elongation involved in somitogenesis	2	1639	4	13691	0.1281	0.549391	4.17663	GO:0090245	1.00352e+17
	catecholamine uptake	2	1639	4	13691	0.1281	0.549391	4.17663	GO:0090493	1.00359e+17
	negative regulation of G0 to G1 transition	2	1639	4	13691	0.1281	0.549391	4.17663	GO:0070317	1.00357e+17
	positive regulation of histone H3-K14 acetylation	2	1639	4	13691	0.1281	0.549391	4.17663	GO:0071442	1.00357e+17
	modulation of apoptotic process in other organism	2	1639	4	13691	0.1281	0.549391	4.17663	GO:0044532	1.00009e+17
	enkephalin processing	2	1639	4	13691	0.1281	0.549391	4.17663	GO:0034230	1.00343e+17
	proton-transporting V-type ATPase complex assembly	2	1639	4	13691	0.1281	0.549391	4.17663	GO:0070070	1.00126e+17
	death-inducing signaling complex assembly	2	1639	4	13691	0.1281	0.549391	4.17663	GO:0071550	1.00338e+17
	aortic valve morphogenesis	2	1639	4	13691	0.1281	0.549391	4.17663	GO:0003180	1.00345e+17
	galactolipid metabolic process	2	1639	4	13691	0.1281	0.549391	4.17663	GO:0019374	1.00352e+17
	voluntary musculoskeletal movement	2	1639	4	13691	0.1281	0.549391	4.17663	GO:0050882	1.0001e+17
	positive regulation of feeding behavior	2	1639	4	13691	0.1281	0.549391	4.17663	GO:2000253	1.00345e+17
	modulation by symbiont of host apoptotic process	2	1639	4	13691	0.1281	0.549391	4.17663	GO:0052150	1.00009e+17
	nucleotide-binding oligomerization domain containing 2 signaling pathway	2	1639	4	13691	0.1281	0.549391	4.17663	GO:0070431	1.00357e+17
	cell-cell adhesion mediated by integrin	2	1639	4	13691	0.1281	0.549391	4.17663	GO:0033631	1.00009e+17
	calcium activated phosphatidylcholine scrambling	2	1639	4	13691	0.1281	0.549391	4.17663	GO:0061590	1.0034e+17
	positive regulation of transforming growth factor beta1 production	2	1639	4	13691	0.1281	0.549391	4.17663	GO:0032914	1.00346e+17
	cellular ketone body metabolic process	2	1639	4	13691	0.1281	0.549391	4.17663	GO:0046950	1.00357e+17
	positive regulation of catecholamine metabolic process	2	1639	4	13691	0.1281	0.549391	4.17663	GO:0045915	1.00358e+17
	modulation of programmed cell death in other organism	2	1639	4	13691	0.1281	0.549391	4.17663	GO:0044531	1.00009e+17
	radial glia guided migration of Purkinje cell	2	1639	4	13691	0.1281	0.549391	4.17663	GO:0021942	1.00338e+17
	asymmetric neuroblast division	2	1639	4	13691	0.1281	0.549391	4.17663	GO:0055059	1.00349e+17
	acute inflammatory response to antigenic stimulus	2	1639	4	13691	0.1281	0.549391	4.17663	GO:0002438	1.00359e+17
	dopamine uptake involved in synaptic transmission	2	1639	4	13691	0.1281	0.549391	4.17663	GO:0051583	1.00359e+17
	keratan sulfate biosynthetic process	2	1639	4	13691	0.1281	0.549391	4.17663	GO:0018146	1.0034e+17
	interleukin-8 production	2	1639	4	13691	0.1281	0.549391	4.17663	GO:0032637	1.00345e+17
	negative regulation of pancreatic juice secretion	2	1639	4	13691	0.1281	0.549391	4.17663	GO:0090188	1.00351e+17
	positive regulation of dopamine metabolic process	2	1639	4	13691	0.1281	0.549391	4.17663	GO:0045964	1.00358e+17
	dichotomous subdivision of terminal units involved in salivary gland branching	2	1639	4	13691	0.1281	0.549391	4.17663	GO:0060666	1.00359e+17
	regulation of lymphangiogenesis	2	1639	4	13691	0.1281	0.549391	4.17663	GO:1901490	1.00358e+17
	modulation by symbiont of host programmed cell death	2	1639	4	13691	0.1281	0.549391	4.17663	GO:0052040	1.00009e+17
	prostate epithelial cord arborization involved in prostate glandular acinus morphogenesis	2	1639	4	13691	0.1281	0.549391	4.17663	GO:0060527	1.00351e+17
	paramesonephric duct development	2	1639	4	13691	0.1281	0.549391	4.17663	GO:0061205	1.00351e+17
	axial mesoderm morphogenesis	2	1639	4	13691	0.1281	0.549391	4.17663	GO:0048319	1.00349e+17
	positive regulation of T-helper 1 cell differentiation	2	1639	4	13691	0.1281	0.549391	4.17663	GO:0045627	1.00353e+17
	somatic motor neuron differentiation	2	1639	4	13691	0.1281	0.549391	4.17663	GO:0021523	1.00339e+17
	galactosylceramide metabolic process	2	1639	4	13691	0.1281	0.549391	4.17663	GO:0006681	1.00352e+17
	postsynaptic density protein 95 clustering	2	1639	4	13691	0.1281	0.549391	4.17663	GO:0097119	1.00349e+17
	epithelial cell proliferation involved in renal tubule morphogenesis	2	1639	4	13691	0.1281	0.549391	4.17663	GO:2001013	1.00355e+17
	catecholamine uptake involved in synaptic transmission	2	1639	4	13691	0.1281	0.549391	4.17663	GO:0051934	1.00359e+17
	positive regulation of heart rate by epinephrine-norepinephrine	2	1639	4	13691	0.1281	0.549391	4.17663	GO:0001996	1.00352e+17
	negative regulation of DNA endoreduplication	2	1639	4	13691	0.1281	0.549391	4.17663	GO:0032876	1.00356e+17
	purine deoxyribonucleoside triphosphate catabolic process	2	1639	4	13691	0.1281	0.549391	4.17663	GO:0009217	1.00346e+17
	vacuolar proton-transporting V-type ATPase complex assembly	2	1639	4	13691	0.1281	0.549391	4.17663	GO:0070072	1.00126e+17
	trigeminal ganglion development	2	1639	4	13691	0.1281	0.549391	4.17663	GO:0061551	1.00353e+17
	aortic valve development	2	1639	4	13691	0.1281	0.549391	4.17663	GO:0003176	1.00345e+17
	modulation of programmed cell death in other organism involved in symbiotic interaction	2	1639	4	13691	0.1281	0.549391	4.17663	GO:0052248	1.00009e+17
	calcium activated phospholipid scrambling	2	1639	4	13691	0.1281	0.549391	4.17663	GO:0061588	1.0034e+17
	positive regulation of transcription of Notch receptor target	2	1639	4	13691	0.1281	0.549391	4.17663	GO:0007221	1.00347e+17
	dATP metabolic process	2	1639	4	13691	0.1281	0.549391	4.17663	GO:0046060	1.00346e+17
	smoothened signaling pathway involved in ventral spinal cord patterning	2	1639	4	13691	0.1281	0.549391	4.17663	GO:0021910	1.00345e+17
	nephric duct formation	2	1639	4	13691	0.1281	0.549391	4.17663	GO:0072179	1.00347e+17
	response to UV-A	2	1639	4	13691	0.1281	0.549391	4.17663	GO:0070141	1.00009e+17
	dopamine uptake	2	1639	4	13691	0.1281	0.549391	4.17663	GO:0090494	1.00359e+17
	prostate glandular acinus morphogenesis	2	1639	4	13691	0.1281	0.549391	4.17663	GO:0060526	1.00351e+17
	ciliary neurotrophic factor-mediated signaling pathway	2	1639	4	13691	0.1281	0.549391	4.17663	GO:0070120	1.00304e+17
	adiponectin-activated signaling pathway	2	1639	4	13691	0.1281	0.549391	4.17663	GO:0033211	1.00144e+17
	synaptic vesicle maturation	2	1639	4	13691	0.1281	0.549391	4.17663	GO:0016188	1.0034e+17
	mitral valve morphogenesis	2	1639	4	13691	0.1281	0.549391	4.17663	GO:0003183	1.00345e+17
	inositol trisphosphate metabolic process	2	1639	4	13691	0.1281	0.549391	4.17663	GO:0032957	1.00346e+17
	endocardial cushion to mesenchymal transition	2	1639	4	13691	0.1281	0.549391	4.17663	GO:0090500	1.00345e+17
	negative regulation of NIK/NF-kappaB signaling	2	1639	4	13691	0.1281	0.549391	4.17663	GO:1901223	1.00358e+17
	negative regulation of muscle adaptation	2	1639	4	13691	0.1281	0.549391	4.17663	GO:0014745	1.00349e+17
	regulation of integrin biosynthetic process	2	1639	4	13691	0.1281	0.549391	4.17663	GO:0045113	1.00009e+17
	metanephric glomerulus vasculature development	2	1639	4	13691	0.1281	0.549391	4.17663	GO:0072239	1.00344e+17
	notochord formation	2	1639	4	13691	0.1281	0.549391	4.17663	GO:0014028	1.00345e+17
	axial mesoderm development	2	1639	4	13691	0.1281	0.549391	4.17663	GO:0048318	1.00349e+17
	neural crest cell migration involved in autonomic nervous system development	2	1639	4	13691	0.1281	0.549391	4.17663	GO:1901166	1.00353e+17
	regulation of glucagon secretion	2	1639	4	13691	0.1281	0.549391	4.17663	GO:0070092	1.00341e+17
	lens fiber cell apoptotic process	2	1639	4	13691	0.1281	0.549391	4.17663	GO:1990086	1.00344e+17
	drinking behavior	2	1639	4	13691	0.1281	0.549391	4.17663	GO:0042756	1.00327e+17
	mammary gland branching involved in pregnancy	2	1639	4	13691	0.1281	0.549391	4.17663	GO:0060745	1.00351e+17
	N-terminal protein myristoylation	2	1639	4	13691	0.1281	0.549391	4.17663	GO:0006499	1.0034e+17
	negative regulation of interleukin-8 secretion	2	1639	4	13691	0.1281	0.549391	4.17663	GO:2000483	1.00354e+17
	calcium activated galactosylceramide scrambling	2	1639	4	13691	0.1281	0.549391	4.17663	GO:0061591	1.0034e+17
	CD4-positive, alpha-beta T cell cytokine production	2	1639	4	13691	0.1281	0.549391	4.17663	GO:0035743	1.00352e+17
	courtship behavior	2	1639	4	13691	0.1281	0.549391	4.17663	GO:0007619	1.00009e+17
	regulation of interleukin-12 secretion	2	1639	4	13691	0.1281	0.549391	4.17663	GO:2001182	1.00349e+17
	regulation of organelle assembly	7	1639	107	13691	0.1282	0.549391	0.546475	GO:1902115	1.00351e+62
	inorganic cation transmembrane transport	55	1639	367	13691	0.1284	0.549391	1.25185	GO:0098662	108176505,100351327,108175369,100009472,100337889,100350157,100350687,100339044,100354167,100350524,100343239,100008839,100341372,100353585,100354954,103346203,100351178,100351895,100345860,100354976,100355076,100347277,100350237,100008956,108177335,100009545,100348877,100356840,100346635,100359097,100355467,100339605,100339659,100340139,100342622,100125982,100356650,100355054,100350985,100344541…
	mitotic nuclear division	14	1639	181	13691	0.1285	0.549391	0.646109	GO:0007067	1.00329e+125
	activation of transmembrane receptor protein tyrosine kinase activity	3	1639	9	13691	0.1291	0.549391	2.78442	GO:0007171	1.00009e+26
	negative regulation of digestive system process	3	1639	9	13691	0.1291	0.549391	2.78442	GO:0060457	1.00351e+26
	negative regulation of cell migration involved in sprouting angiogenesis	3	1639	9	13691	0.1291	0.549391	2.78442	GO:0090051	1.00352e+26
	semicircular canal development	3	1639	9	13691	0.1291	0.549391	2.78442	GO:0060872	1.00009e+26
	prepulse inhibition	3	1639	9	13691	0.1291	0.549391	2.78442	GO:0060134	1.00349e+26
	negative regulation of interleukin-8 production	3	1639	9	13691	0.1291	0.549391	2.78442	GO:0032717	1.00354e+26
	regulation of skeletal muscle adaptation	3	1639	9	13691	0.1291	0.549391	2.78442	GO:0014733	1.00349e+26
	intra-S DNA damage checkpoint	3	1639	9	13691	0.1291	0.549391	2.78442	GO:0031573	1.00339e+26
	cardioblast differentiation	3	1639	9	13691	0.1291	0.549391	2.78442	GO:0010002	1.00347e+26
	positive regulation of fatty acid oxidation	3	1639	9	13691	0.1291	0.549391	2.78442	GO:0046321	1.00345e+26
	embryonic camera-type eye formation	3	1639	9	13691	0.1291	0.549391	2.78442	GO:0060900	1.00351e+26
	positive regulation of cell fate commitment	3	1639	9	13691	0.1291	0.549391	2.78442	GO:0010455	1.00347e+26
	positive regulation of macrophage chemotaxis	3	1639	9	13691	0.1291	0.549391	2.78442	GO:0010759	1.0035e+26
	response to caffeine	3	1639	9	13691	0.1291	0.549391	2.78442	GO:0031000	1.0001e+26
	dichotomous subdivision of an epithelial terminal unit	3	1639	9	13691	0.1291	0.549391	2.78442	GO:0060600	1.00354e+26
	ureter development	3	1639	9	13691	0.1291	0.549391	2.78442	GO:0072189	1.00339e+26
	monocyte differentiation	3	1639	9	13691	0.1291	0.549391	2.78442	GO:0030224	1.00009e+26
	cellular response to thyroid hormone stimulus	3	1639	9	13691	0.1291	0.549391	2.78442	GO:0097067	1.00102e+26
	ERK1 and ERK2 cascade	3	1639	9	13691	0.1291	0.549391	2.78442	GO:0070371	1.00338e+26
	endocardium development	3	1639	9	13691	0.1291	0.549391	2.78442	GO:0003157	1.00347e+26
	embryonic viscerocranium morphogenesis	3	1639	9	13691	0.1291	0.549391	2.78442	GO:0048703	1.00344e+26
	positive regulation of mitochondrial calcium ion concentration	3	1639	9	13691	0.1291	0.549391	2.78442	GO:0051561	1.00341e+26
	cell differentiation involved in metanephros development	3	1639	9	13691	0.1291	0.549391	2.78442	GO:0072202	1.00349e+26
	amyloid precursor protein metabolic process	3	1639	9	13691	0.1291	0.549391	2.78442	GO:0042982	1.00342e+26
	basic amino acid transport	3	1639	9	13691	0.1291	0.549391	2.78442	GO:0015802	1.00009e+26
	copulation	3	1639	9	13691	0.1291	0.549391	2.78442	GO:0007620	1.00358e+26
	endothelial cell morphogenesis	3	1639	9	13691	0.1291	0.549391	2.78442	GO:0001886	1.00355e+26
	positive regulation of protein polyubiquitination	3	1639	9	13691	0.1291	0.549391	2.78442	GO:1902916	1.00354e+26
	positive regulation of lymphocyte differentiation	12	1639	62	13691	0.1297	0.549806	1.61676	GO:0045621	1.00353e+107
	positive regulation of nucleotide biosynthetic process	12	1639	62	13691	0.1297	0.549806	1.61676	GO:0030810	1.00347e+107
	positive regulation of purine nucleotide biosynthetic process	12	1639	62	13691	0.1297	0.549806	1.61676	GO:1900373	1.00347e+107
	negative regulation of blood vessel morphogenesis	12	1639	62	13691	0.1297	0.549806	1.61676	GO:2000181	1.00352e+107
	camera-type eye development	36	1639	227	13691	0.1299	0.549806	1.32475	GO:0043010	100341770,100348083,100349603,100347169,100344335,100350440,100347641,100339044,100356381,100008839,100351696,100339551,100358874,100355047,100356969,100356796,100341279,100351242,100101574,100343518,100350942,100352548,100338305,100357691,100352000,100339014,100339888,100008806,100347596,100144325,100352424,100358445,100357126,100350881,100009361,100351275
	negative regulation of endothelial cell migration	8	1639	35	13691	0.13	0.549806	1.90932	GO:0010596	1.00352e+71
	cardiac cell development	8	1639	35	13691	0.13	0.549806	1.90932	GO:0055006	1.0034e+71
	response to lipid	73	1639	504	13691	0.1304	0.550402	1.2099	GO:0033993	100338685,100357341,103345503,100347169,100350531,100009465,100342897,100008832,100351753,100357881,100009164,100348784,100009371,100350430,103350153,100008904,100348337,100340477,100338982,100354700,100347328,100346051,100101613,100357368,100008806,100009529,100356765,100354727,100008896,100351261,100350850,100339102,100358445,100350277,100338309,100359137,100356141,100009361,100351916,100349106…
	positive regulation of protein ubiquitination	7	1639	110	13691	0.1305	0.550402	0.531571	GO:0031398	1.00354e+62
	regulation of mitotic nuclear division	7	1639	110	13691	0.1305	0.550402	0.531571	GO:0007088	1.00357e+62
	aminoglycan biosynthetic process	10	1639	48	13691	0.1306	0.550402	1.74026	GO:0006023	1.00353e+89
	regulation of cell development	86	1639	606	13691	0.1309	0.551182	1.18545	GO:0060284	100351446,100353099,100340714,100351135,100352207,100341186,100351001,100347169,100353118,100349234,100008832,100346634,100354194,100009371,100345257,100356059,100358874,100339521,100008920,100355214,100354700,100356265,100328759,100350072,100341624,100328894,100342871,100357064,100357080,100339162,100009529,100346868,100343766,103345878,100356164,100358445,100350277,100342468,100344921,100338248…
	organic cyclic compound catabolic process	24	1639	279	13691	0.1323	0.556588	0.71856	GO:1901361	1.00347e+215
	cardiac chamber development	21	1639	122	13691	0.133	0.558553	1.43786	GO:0003205	1.00347e+188
	positive regulation of synaptic transmission	15	1639	81	13691	0.133	0.558553	1.5469	GO:0050806	1.00349e+134
	response to organic cyclic compound	74	1639	512	13691	0.1332	0.558904	1.20731	GO:0014070	108176505,100338685,100357341,100347169,100350531,100009465,100351753,100357881,100009164,100009371,100341934,100350430,100351620,100008904,100357989,100350587,100340477,100357958,100008875,100357368,100008806,100345610,100009529,100356765,100008896,100347707,100351261,100350850,100356113,103345878,100342986,100339102,100356164,100358445,100338309,100354169,100358886,100359137,100356141,100351916…
	cardiac muscle tissue development	18	1639	101	13691	0.1339	0.56135	1.4887	GO:0048738	1.00347e+161
	cellular response to peptide	32	1639	201	13691	0.1343	0.562463	1.32987	GO:1901653	100345423,100354421,100353778,100346742,103346938,100346634,100350157,100340056,100009164,103350744,100338328,100344785,103350153,100008808,100008904,100008920,100354276,100349994,100357841,100348179,100351580,100356594,100354293,103346743,100008806,100355265,100125982,100339741,100008892,100339587,100351916,100350586
	regulation of type I interferon production	12	1639	63	13691	0.1344	0.562463	1.5911	GO:0032479	1.00354e+107
	cellular response to lipid	46	1639	302	13691	0.135	0.563353	1.27235	GO:0071396	100338685,100357341,103345503,100345523,100341926,100350531,100009465,100337889,100351753,100340056,100009164,100303763,100348784,100344785,100344496,100008904,100355058,100349994,100358449,100340477,100351242,100351580,100008890,100338982,100354700,100356177,100352000,100009193,100339014,100357368,100008806,100348328,100356765,100354727,100008896,100008833,100351261,100350850,100358445,100350277…
	cerebellum morphogenesis	8	1639	36	13691	0.1351	0.563353	1.85628	GO:0021587	1.00349e+71
	regulation of ion transmembrane transporter activity	21	1639	123	13691	0.1351	0.563353	1.42617	GO:0032412	1.00358e+188
	phosphatidylinositol-mediated signaling	10	1639	49	13691	0.1352	0.563353	1.70475	GO:0048015	1.00343e+89
	multi-organism behavior	10	1639	49	13691	0.1352	0.563353	1.70475	GO:0051705	1.00349e+89
	negative regulation of proteolysis	21	1639	249	13691	0.1354	0.563697	0.704492	GO:0045861	1.00329e+188
	metabolic process	761	1639	6627	13691	0.136	0.563755	0.959233	GO:0008152	100352426,100347778,100338566,100346678,100351135,100353365,103345503,100337717,100358876,100355487,100354225,100338828,100350945,100339326,100351155,100342476,100341854,100328713,103351030,100338061,100343505,100350584,100008920,100355537,100339522,100338982,100352865,100353706,100345794,100341624,100352675,100355128,100009529,100345247,100351261,100354708,100350850,100351579,100347594,100356164…
	regulation of JAK-STAT cascade	15	1639	82	13691	0.1361	0.563755	1.52804	GO:0046425	1.00349e+134
	regulation of STAT cascade	15	1639	82	13691	0.1361	0.563755	1.52804	GO:1904892	1.00349e+134
	immune response-regulating cell surface receptor signaling pathway involved in phagocytosis	6	1639	25	13691	0.1367	0.563755	2.00478	GO:0002433	1.00352e+53
	positive regulation of sodium ion transport	6	1639	25	13691	0.1367	0.563755	2.00478	GO:0010765	1.00358e+53
	Fc-gamma receptor signaling pathway involved in phagocytosis	6	1639	25	13691	0.1367	0.563755	2.00478	GO:0038096	1.00352e+53
	positive regulation of heart contraction	6	1639	25	13691	0.1367	0.563755	2.00478	GO:0045823	1.00009e+53
	myeloid leukocyte mediated immunity	6	1639	25	13691	0.1367	0.563755	2.00478	GO:0002444	1.00009e+53
	response to biotic stimulus	75	1639	523	13691	0.1375	0.563755	1.19789	GO:0009607	100352426,100357341,103345503,100358876,100347169,100350531,100348741,100352149,100351753,100350994,100339244,100348784,100339093,100354306,103350153,103346612,100348337,100347276,100357958,100354700,100355470,100354315,100347328,100346051,100101613,100008875,100347492,100345610,100339162,100345247,100352256,100356765,100354727,100347707,103349534,103347513,100343761,100343919,100342929,100356141…
	regulation of nucleic acid-templated transcription	306	1639	2353	13691	0.1377	0.563755	1.08631	GO:1903506	100352426,100346678,100346545,103345503,100354225,100355323,100342831,100008832,100341765,100341299,100347358,100353836,100356227,100355981,100352095,100337927,100328713,100008808,100344151,100356796,100008920,100355214,100344858,100348179,100338982,100345018,100354700,100352675,100358993,100340448,100346868,100351261,100355333,100356268,100354708,100350850,100338132,100328729,100351579,100339102…
	nephric duct development	4	1639	15	13691	0.1379	0.563755	2.22754	GO:0072176	1.00352e+35
	positive regulation of cardiac muscle tissue growth	4	1639	15	13691	0.1379	0.563755	2.22754	GO:0055023	1.00347e+35
	regulation of anoikis	4	1639	15	13691	0.1379	0.563755	2.22754	GO:2000209	1.00009e+35
	mast cell activation	4	1639	15	13691	0.1379	0.563755	2.22754	GO:0045576	1.00009e+35
	organ maturation	4	1639	15	13691	0.1379	0.563755	2.22754	GO:0048799	1.00339e+35
	preganglionic parasympathetic fiber development	4	1639	15	13691	0.1379	0.563755	2.22754	GO:0021783	1.00353e+35
	cytoplasmic pattern recognition receptor signaling pathway	4	1639	15	13691	0.1379	0.563755	2.22754	GO:0002753	1.00348e+35
	neurotransmitter metabolic process	4	1639	15	13691	0.1379	0.563755	2.22754	GO:0042133	1.00358e+35
	cellular component maintenance	4	1639	15	13691	0.1379	0.563755	2.22754	GO:0043954	1.00359e+35
	regulation of B cell differentiation	4	1639	15	13691	0.1379	0.563755	2.22754	GO:0045577	1.00346e+35
	positive regulation of protein autophosphorylation	4	1639	15	13691	0.1379	0.563755	2.22754	GO:0031954	1.00009e+35
	negative regulation of response to stimulus	139	1639	1020	13691	0.138	0.563755	1.13834	GO:0048585	100352207,100356658,100351001,100347169,100348741,100352122,100351238,100008832,100341765,100354032,100342383,100328713,100008808,100346186,100008920,100355214,100357989,100346565,100344817,100008956,100338982,100101613,100341786,100008806,100009529,100349579,100351261,100350850,100351579,100351121,100339102,100356164,100358557,100340365,100338309,100357126,100354098,100343291,100358939,100352030…
	regulation of biosynthetic process	365	1639	2833	13691	0.139	0.567357	1.07622	GO:0009889	100352426,100346678,100346545,103345503,100354225,100355323,100342831,100008832,100341765,100341299,100347358,100353836,100356227,100354032,100355981,100352095,100337927,100328713,100008808,100344151,100356796,100008920,100355214,100344858,100338084,100348179,100343841,100349149,100338982,100345018,100354700,100352675,100358993,100340448,100346868,100351261,100355333,100356268,100354708,100350850…
	positive regulation of histone modification	4	1639	74	13691	0.1394	0.567798	0.451528	GO:0031058	1.00357e+35
	regulation of leukocyte differentiation	29	1639	178	13691	0.1394	0.567798	1.36093	GO:1902105	100337868,100358504,100345556,100340395,100338924,100341926,100347169,100354225,100358993,100008832,100354727,100344335,100337804,100357565,100340056,100350917,100354347,100356164,100353407,100347811,100353572,100355047,100008904,100346236,100340808,100357841,100338324,100340477,100345241
	regulation of purine nucleotide biosynthetic process	15	1639	83	13691	0.1396	0.567798	1.50963	GO:1900371	1.00347e+134
	regulation of nucleotide biosynthetic process	15	1639	83	13691	0.1396	0.567798	1.50963	GO:0030808	1.00347e+134
	plasma membrane organization	25	1639	151	13691	0.1397	0.567798	1.38299	GO:0007009	1.00344e+224
	regulation of blood vessel endothelial cell migration	10	1639	50	13691	0.1404	0.57016	1.67065	GO:0043535	1.00352e+89
	protein homooligomerization	29	1639	179	13691	0.1406	0.570489	1.35332	GO:0051260	100345191,100344135,100009545,100359019,100009413,100357080,100009472,100357562,100354727,100356650,100344541,100339217,100349984,103345051,100126071,100341289,100348914,100008877,100351836,100338127,100346521,100350831,100356796,100353160,100356141,100350084,100101574,100351255,100009055
	regulation of chondrocyte differentiation	8	1639	37	13691	0.1412	0.571955	1.80611	GO:0032330	1.00358e+71
	digestive tract morphogenesis	8	1639	37	13691	0.1412	0.571955	1.80611	GO:0048546	1.00354e+71
	cognition	29	1639	180	13691	0.1419	0.574306	1.3458	GO:0050890	108177335,100008806,100339605,100346053,100337889,100355160,100339044,100339741,100342986,100009172,100144325,100356164,100349063,100346238,100339587,100359036,100347324,100354470,100339521,100008904,100328569,100348217,100350881,100358886,100351242,100359007,100009244,100343850,100352548
	protein targeting	22	1639	259	13691	0.1428	0.577461	0.709544	GO:0006605	1.00344e+197
	regulation of cellular macromolecule biosynthetic process	336	1639	2601	13691	0.1441	0.582227	1.07908	GO:2000112	100352426,100346678,100346545,103345503,100354225,100355323,100342831,100008832,100341765,100341299,100347358,100353836,100356227,100354032,100355981,100352095,100337927,100328713,100008808,100344151,100356796,100008920,100355214,100344858,100348179,100349149,100338982,100345018,100354700,100352675,100358993,100340448,100346868,100351261,100355333,100356268,100354708,100350850,100338132,100328729…
	catabolic process	122	1639	1168	13691	0.1443	0.582544	0.872516	GO:0009056	100352426,100338566,100353099,100352207,100343592,100337894,100343694,100009465,100352149,100351753,100351846,100355889,100352032,100338214,100339093,100350255,100340283,100351589,100343505,100341033,100346262,100355214,103346509,100357989,100346565,100348337,100344504,100009055,100357958,100345936,100349092,100347328,100328759,100343290,100351102,100345794,100342803,100009445,100343425,100355128…
	bone morphogenesis	13	1639	68	13691	0.1451	0.585281	1.59695	GO:0060349	1.00358e+116
	regulation of organ growth	10	1639	51	13691	0.1464	0.58809	1.63789	GO:0046620	1.00347e+89
	regulation of alpha-beta T cell activation	10	1639	51	13691	0.1464	0.58809	1.63789	GO:0046634	1.00353e+89
	Fc receptor signaling pathway	19	1639	108	13691	0.1468	0.58809	1.46956	GO:0038093	1.00359e+170
	skeletal muscle organ development	19	1639	108	13691	0.1468	0.58809	1.46956	GO:0060538	1.00346e+170
	gastrulation	22	1639	131	13691	0.1468	0.58809	1.40284	GO:0007369	1.00347e+197
	response to exogenous dsRNA	6	1639	26	13691	0.1469	0.58809	1.92768	GO:0043330	1.00351e+53
	bone mineralization	6	1639	26	13691	0.1469	0.58809	1.92768	GO:0030282	1.00346e+53
	positive regulation of muscle contraction	6	1639	26	13691	0.1469	0.58809	1.92768	GO:0045933	1.00358e+53
	positive regulation of reactive oxygen species biosynthetic process	6	1639	26	13691	0.1469	0.58809	1.92768	GO:1903428	1.00355e+53
	response to other organism	72	1639	502	13691	0.148	0.588408	1.19808	GO:0051707	100352426,100357341,103345503,100358876,100347169,100350531,100348741,100352149,100351753,100350994,100339244,100348784,100339093,100354306,103350153,103346612,100348337,100347276,100357958,100354700,100355470,100347328,100346051,100101613,100008875,100347492,100345610,100339162,100345247,100356765,100354727,100352256,100347707,103347513,100343919,100342929,100356141,100345423,100349106,100346517…
	epithelial cell proliferation	13	1639	69	13691	0.1482	0.588408	1.5738	GO:0050673	1.00341e+116
	synaptic vesicle cycle	8	1639	38	13691	0.1482	0.588408	1.75858	GO:0099504	1.00349e+71
	negative regulation of autophagy	8	1639	38	13691	0.1482	0.588408	1.75858	GO:0010507	1.00009e+71
	response to external biotic stimulus	72	1639	503	13691	0.1486	0.588408	1.1957	GO:0043207	100352426,100357341,103345503,100358876,100347169,100350531,100348741,100352149,100351753,100350994,100339244,100348784,100339093,100354306,103350153,103346612,100348337,100347276,100357958,100354700,100355470,100347328,100346051,100101613,100008875,100347492,100345610,100339162,100345247,100356765,100354727,100352256,100347707,103347513,100343919,100342929,100356141,100345423,100349106,100346517…
	skin development	26	1639	159	13691	0.1494	0.588408	1.36594	GO:0043588	100340235,100346517,100354291,100354945,100343386,100345361,100341926,100008806,100356381,100347042,100348927,100340021,100348897,100009371,100351696,100354340,100339551,103349086,100347808,100358874,100347124,100008904,100345490,100343518,100349520,100008760
	chemical homeostasis	79	1639	557	13691	0.1494	0.588408	1.18475	GO:0048878	100356882,100353099,100008832,100342192,100357314,100350157,100009164,100339044,100338214,100339244,100348809,100008839,100341372,100144332,100356059,100346521,100351924,100008904,100357841,100357958,103347075,108177335,100347328,103348216,100356840,100343290,100355467,100339605,100125982,100356765,100354727,100008896,100356113,100349984,100348723,100352148,100352660,100358886,100008777,100009505…
	negative regulation of neuron projection development	13	1639	70	13691	0.1518	0.588408	1.55132	GO:0010977	1.00355e+116
	viral gene expression	3	1639	60	13691	0.1528	0.588408	0.417663	GO:0019080	1.00329e+26
	viral transcription	3	1639	59	13691	0.1528	0.588408	0.424742	GO:0019083	1.00329e+26
	negative regulation of lipid metabolic process	3	1639	60	13691	0.1528	0.588408	0.417663	GO:0045833	1.00355e+26
	DNA damage response, signal transduction by p53 class mediator	3	1639	60	13691	0.1528	0.588408	0.417663	GO:0030330	1.00347e+26
	selenium compound metabolic process	3	1639	61	13691	0.1535	0.588408	0.410816	GO:0001887	1.00329e+26
	positive regulation of granulocyte macrophage colony-stimulating factor production	3	1639	10	13691	0.1551	0.588408	2.50598	GO:0032725	1.00346e+26
	retinoic acid receptor signaling pathway	3	1639	10	13691	0.1551	0.588408	2.50598	GO:0048384	1.00358e+26
	myoblast migration	3	1639	10	13691	0.1551	0.588408	2.50598	GO:0051451	1.00356e+26
	meiosis I	3	1639	62	13691	0.1551	0.588408	0.40419	GO:0007127	1.00347e+26
	vocalization behavior	3	1639	10	13691	0.1551	0.588408	2.50598	GO:0071625	1.00354e+26
	insulin metabolic process	3	1639	10	13691	0.1551	0.588408	2.50598	GO:1901142	1.00343e+26
	galactose metabolic process	3	1639	10	13691	0.1551	0.588408	2.50598	GO:0006012	1.00346e+26
	cell migration involved in heart development	3	1639	10	13691	0.1551	0.588408	2.50598	GO:0060973	1.00359e+26
	mast cell activation involved in immune response	3	1639	10	13691	0.1551	0.588408	2.50598	GO:0002279	1.00009e+26
	regulation of endothelial cell development	3	1639	10	13691	0.1551	0.588408	2.50598	GO:1901550	1.00356e+26
	nucleoside salvage	3	1639	10	13691	0.1551	0.588408	2.50598	GO:0043174	1.00352e+26
	regulation of lipoprotein metabolic process	3	1639	10	13691	0.1551	0.588408	2.50598	GO:0050746	1.00009e+26
	negative regulation of catenin import into nucleus	3	1639	10	13691	0.1551	0.588408	2.50598	GO:0035414	1.00355e+26
	asymmetric protein localization	3	1639	10	13691	0.1551	0.588408	2.50598	GO:0008105	1.00354e+26
	adenylate cyclase-activating adrenergic receptor signaling pathway	3	1639	10	13691	0.1551	0.588408	2.50598	GO:0071880	1.00009e+26
	neuronal ion channel clustering	3	1639	10	13691	0.1551	0.588408	2.50598	GO:0045161	1.0034e+26
	cerebellar granular layer development	3	1639	10	13691	0.1551	0.588408	2.50598	GO:0021681	1.00349e+26
	citrulline metabolic process	3	1639	10	13691	0.1551	0.588408	2.50598	GO:0000052	1.03346e+26
	copper ion transport	3	1639	10	13691	0.1551	0.588408	2.50598	GO:0006825	1.00343e+26
	asymmetric cell division	3	1639	10	13691	0.1551	0.588408	2.50598	GO:0008356	1.00349e+26
	negative regulation of sprouting angiogenesis	3	1639	10	13691	0.1551	0.588408	2.50598	GO:1903671	1.00352e+26
	phagocytosis, recognition	3	1639	10	13691	0.1551	0.588408	2.50598	GO:0006910	1.00356e+26
	neurotransmitter uptake	3	1639	10	13691	0.1551	0.588408	2.50598	GO:0001504	1.00359e+26
	detection of temperature stimulus	3	1639	10	13691	0.1551	0.588408	2.50598	GO:0016048	1.00342e+26
	positive regulation of receptor recycling	3	1639	10	13691	0.1551	0.588408	2.50598	GO:0001921	1.00341e+26
	Notch receptor processing	3	1639	10	13691	0.1551	0.588408	2.50598	GO:0007220	1.00102e+26
	adaptive thermogenesis	3	1639	10	13691	0.1551	0.588408	2.50598	GO:1990845	1.00338e+26
	renal absorption	3	1639	10	13691	0.1551	0.588408	2.50598	GO:0070293	1.00343e+26
	Sertoli cell development	3	1639	10	13691	0.1551	0.588408	2.50598	GO:0060009	1.00348e+26
	regulation of establishment of endothelial barrier	3	1639	10	13691	0.1551	0.588408	2.50598	GO:1903140	1.00356e+26
	response to epinephrine	3	1639	10	13691	0.1551	0.588408	2.50598	GO:0071871	1.00355e+26
	mast cell degranulation	3	1639	10	13691	0.1551	0.588408	2.50598	GO:0043303	1.00009e+26
	cristae formation	3	1639	10	13691	0.1551	0.588408	2.50598	GO:0042407	1.00329e+26
	urate metabolic process	3	1639	10	13691	0.1551	0.588408	2.50598	GO:0046415	1.00349e+26
	regulation of cell cycle G2/M phase transition	8	1639	39	13691	0.156	0.588408	1.71349	GO:1902749	1.00352e+71
	hindbrain morphogenesis	8	1639	39	13691	0.156	0.588408	1.71349	GO:0021575	1.00349e+71
	positive regulation of muscle organ development	8	1639	39	13691	0.156	0.588408	1.71349	GO:0048636	1.00347e+71
	regulation of B cell proliferation	8	1639	39	13691	0.156	0.588408	1.71349	GO:0030888	1.00349e+71
	positive regulation of striated muscle tissue development	8	1639	39	13691	0.156	0.588408	1.71349	GO:0045844	1.00347e+71
	regulation of muscle contraction	16	1639	91	13691	0.1566	0.588408	1.46871	GO:0006937	1.00343e+143
	glycoprotein biosynthetic process	40	1639	261	13691	0.1566	0.588408	1.28019	GO:0009101	100344390,100338673,100354291,100350148,100340872,103348451,100351155,100353188,100351196,100341610,100345726,100337768,100350430,100354295,100009182,100348505,100346008,100352865,100342867,100340145,100355265,100354727,100352331,100343641,100347594,100340787,100009482,100356933,100344332,100341761,100339411,100353435,100338181,100351465,100352940,100339631,100348217,100339363,100351896,100351275
	regulation of steroid metabolic process	3	1639	63	13691	0.1574	0.588408	0.397774	GO:0019218	1.00355e+26
	regulation of RNA biosynthetic process	306	1639	2362	13691	0.1575	0.588408	1.08218	GO:2001141	100352426,100346678,100346545,103345503,100354225,100355323,100342831,100008832,100341765,100341299,100347358,100353836,100356227,100355981,100352095,100337927,100328713,100008808,100344151,100356796,100008920,100355214,100344858,100348179,100338982,100345018,100354700,100352675,100358993,100340448,100346868,100351261,100355333,100356268,100354708,100350850,100338132,100328729,100351579,100339102…
	cerebellar Purkinje cell layer development	6	1639	27	13691	0.1583	0.588408	1.85628	GO:0021680	1.00355e+53
	regulation of cell adhesion mediated by integrin	6	1639	27	13691	0.1583	0.588408	1.85628	GO:0033628	1.00009e+53
	positive regulation of protein tyrosine kinase activity	6	1639	27	13691	0.1583	0.588408	1.85628	GO:0061098	1.00009e+53
	heparan sulfate proteoglycan metabolic process	4	1639	16	13691	0.1587	0.588408	2.08832	GO:0030201	1.00354e+35
	positive regulation of transforming growth factor beta receptor signaling pathway	4	1639	16	13691	0.1587	0.588408	2.08832	GO:0030511	1.0035e+35
	regulation of B cell apoptotic process	4	1639	16	13691	0.1587	0.588408	2.08832	GO:0002902	1.00346e+35
	lysosome localization	4	1639	16	13691	0.1587	0.588408	2.08832	GO:0032418	1.00009e+35
	excretion	4	1639	16	13691	0.1587	0.588408	2.08832	GO:0007588	1.00349e+35
	positive regulation of cellular response to transforming growth factor beta stimulus	4	1639	16	13691	0.1587	0.588408	2.08832	GO:1903846	1.0035e+35
	positive regulation of mesonephros development	4	1639	16	13691	0.1587	0.588408	2.08832	GO:0061213	1.00009e+35
	regulation of intrinsic apoptotic signaling pathway	9	1639	124	13691	0.1591	0.588408	0.606285	GO:2001242	1.00356e+80
	meiotic cell cycle	9	1639	125	13691	0.1594	0.588408	0.601435	GO:0051321	1.03348e+80
	regulation of lipase activity	11	1639	56	13691	0.1604	0.588408	1.64082	GO:0060191	1.00343e+98
	negative regulation of cell proliferation	63	1639	437	13691	0.162	0.588408	1.20425	GO:0008285	100346517,100356214,108176505,100349603,100350321,100009328,100355903,100352546,100347169,100342887,100349185,100008832,100342479,100344728,100340056,100351858,100357061,100345726,100348897,100009371,100350430,100358120,100354306,100347097,100357564,100355047,100356969,100352777,100339089,100340808,100351242,100348179,100357691,100340884,100350108,100351833,100009193,100339014,100009529,100345933…
	hormone-mediated signaling pathway	20	1639	117	13691	0.1625	0.588408	1.42791	GO:0009755	1.00009e+179
	negative regulation of neuron death	20	1639	117	13691	0.1625	0.588408	1.42791	GO:1901215	1.00329e+179
	negative regulation of binding	7	1639	102	13691	0.1633	0.588408	0.573263	GO:0051100	1.00349e+62
	nuclear-transcribed mRNA catabolic process, nonsense-mediated decay	5	1639	83	13691	0.164	0.588408	0.503209	GO:0000184	1.00329e+44
	negative regulation of growth	27	1639	170	13691	0.1642	0.588408	1.32669	GO:0045926	100352426,103348216,100356305,100353118,100342479,100345933,100351858,100348897,100009371,100338309,100328743,100340367,100347324,100340600,100357227,100347798,100347097,100357564,100008904,100353587,100357263,100346565,100338084,100353304,100351972,100343850,100358939
	negative regulation of neuron differentiation	20	1639	118	13691	0.1643	0.588408	1.41581	GO:0045665	1.00338e+179
	regulation of cellular biosynthetic process	359	1639	2794	13691	0.1644	0.588408	1.07331	GO:0031326	100352426,100346678,100346545,103345503,100354225,100355323,100342831,100008832,100341765,100341299,100347358,100353836,100356227,100354032,100355981,100352095,100337927,100328713,100008808,100344151,100356796,100008920,100355214,100344858,100338084,100348179,100343841,100349149,100338982,100345018,100354700,100352675,100358993,100340448,100346868,100351261,100355333,100356268,100354708,100350850…
	positive regulation of JUN kinase activity	8	1639	40	13691	0.1647	0.588408	1.67065	GO:0043507	1.00338e+71
	nucleobase metabolic process	8	1639	40	13691	0.1647	0.588408	1.67065	GO:0009112	1.00352e+71
	regulation of establishment of protein localization to plasma membrane	8	1639	40	13691	0.1647	0.588408	1.67065	GO:0090003	1.00349e+71
	thymus development	2	1639	47	13691	0.1655	0.588408	0.355458	GO:0048538	1.00341e+17
	ribonucleoside triphosphate biosynthetic process	2	1639	47	13691	0.1655	0.588408	0.355458	GO:0009201	1.00126e+17
	regulation of mitotic sister chromatid separation	2	1639	47	13691	0.1655	0.588408	0.355458	GO:0010965	1.00357e+17
	regulation of symbiosis, encompassing mutualism through parasitism	12	1639	156	13691	0.1658	0.588408	0.642559	GO:0043903	1.0035e+107
	positive regulation of cell cycle process	15	1639	185	13691	0.1661	0.588408	0.677292	GO:0090068	1.00357e+134
	regulation of JNK cascade	20	1639	119	13691	0.1664	0.588408	1.40391	GO:0046328	1.00345e+179
	mitotic M phase	2	1639	48	13691	0.1664	0.588408	0.348053	GO:0000087	1.00345e+17
	DNA geometric change	2	1639	48	13691	0.1664	0.588408	0.348053	GO:0032392	1.00338e+17
	regulation of protein ubiquitination	15	1639	186	13691	0.1666	0.588408	0.67365	GO:0031396	1.00342e+134
	regulation of transport	171	1639	1284	13691	0.167	0.588408	1.11247	GO:0051049	100346662,100351327,100342485,100355553,100337894,100347169,100352122,100009472,100008832,100341765,100351753,100009164,100357061,100341372,100354306,100008808,100008920,100355214,100357989,100350587,100350163,100339107,100347276,100008956,100338982,100345191,100358327,100350094,100008806,100357080,100359109,100350075,100347594,100356164,100354169,100354098,100346507,100342505,100328755,100349106…
	N-terminal protein lipidation	2	1639	5	13691	0.1671	0.588408	3.34131	GO:0006498	1.0034e+17
	negative regulation of fatty acid transport	2	1639	5	13691	0.1671	0.588408	3.34131	GO:2000192	1.0035e+17
	negative regulation of interleukin-6 secretion	2	1639	5	13691	0.1671	0.588408	3.34131	GO:1900165	1.00354e+17
	hypothalamus cell differentiation	2	1639	5	13691	0.1671	0.588408	3.34131	GO:0021979	1.00353e+17
	deoxyribonucleoside metabolic process	2	1639	5	13691	0.1671	0.588408	3.34131	GO:0009120	1.00346e+17
	regulation of xenophagy	2	1639	5	13691	0.1671	0.588408	3.34131	GO:1904415	1.00345e+17
	cellular response to histamine	2	1639	5	13691	0.1671	0.588408	3.34131	GO:0071420	1.00356e+17
	hair follicle placode formation	2	1639	5	13691	0.1671	0.588408	3.34131	GO:0060789	1.00009e+17
	regulation of translation in response to endoplasmic reticulum stress	2	1639	5	13691	0.1671	0.588408	3.34131	GO:0036490	1.00359e+17
	Type I pneumocyte differentiation	2	1639	5	13691	0.1671	0.588408	3.34131	GO:0060509	1.00341e+17
	negative regulation of triglyceride metabolic process	2	1639	5	13691	0.1671	0.588408	3.34131	GO:0090209	1.00356e+17
	negative regulation of cholesterol storage	2	1639	5	13691	0.1671	0.588408	3.34131	GO:0010887	1.00009e+17
	cranial ganglion development	2	1639	5	13691	0.1671	0.588408	3.34131	GO:0061550	1.00353e+17
	retinal pigment epithelium development	2	1639	5	13691	0.1671	0.588408	3.34131	GO:0003406	1.00358e+17
	positive regulation of myelination	2	1639	5	13691	0.1671	0.588408	3.34131	GO:0031643	1.00009e+17
	insulin-like growth factor receptor signaling pathway	2	1639	5	13691	0.1671	0.588408	3.34131	GO:0048009	1.00144e+17
	positive regulation of blood pressure by epinephrine-norepinephrine	2	1639	5	13691	0.1671	0.588408	3.34131	GO:0003321	1.00352e+17
	cerebral cortex tangential migration	2	1639	5	13691	0.1671	0.588408	3.34131	GO:0021800	1.00353e+17
	regulation of DNA metabolic process	22	1639	252	13691	0.1671	0.588408	0.729253	GO:0051052	1.00349e+197
	negative regulation of smooth muscle cell apoptotic process	2	1639	5	13691	0.1671	0.588408	3.34131	GO:0034392	1.00352e+17
	response to methylmercury	2	1639	5	13691	0.1671	0.588408	3.34131	GO:0051597	1.00338e+17
	protein citrullination	2	1639	5	13691	0.1671	0.588408	3.34131	GO:0018101	1.03346e+17
	regulation of epithelial cell proliferation involved in lung morphogenesis	2	1639	5	13691	0.1671	0.588408	3.34131	GO:2000794	1.00341e+17
	regulation of transcription from RNA polymerase II promoter involved in myocardial precursor cell differentiation	2	1639	5	13691	0.1671	0.588408	3.34131	GO:0003256	1.00347e+17
	cardiac neural crest cell development involved in outflow tract morphogenesis	2	1639	5	13691	0.1671	0.588408	3.34131	GO:0061309	1.0034e+17
	cellular response to corticotropin-releasing hormone stimulus	2	1639	5	13691	0.1671	0.588408	3.34131	GO:0071376	1.00345e+17
	arginine transport	2	1639	5	13691	0.1671	0.588408	3.34131	GO:0015809	1.00009e+17
	regulation of relaxation of cardiac muscle	2	1639	5	13691	0.1671	0.588408	3.34131	GO:1901897	1.00355e+17
	negative regulation of hippo signaling	2	1639	5	13691	0.1671	0.588408	3.34131	GO:0035331	1.00352e+17
	negative regulation of cellular response to hypoxia	2	1639	5	13691	0.1671	0.588408	3.34131	GO:1900038	1.00355e+17
	interleukin-2 production	2	1639	5	13691	0.1671	0.588408	3.34131	GO:0032623	1.0035e+17
	N-acetylneuraminate metabolic process	2	1639	5	13691	0.1671	0.588408	3.34131	GO:0006054	1.00353e+17
	negative regulation of endoplasmic reticulum stress-induced eIF2 alpha phosphorylation	2	1639	5	13691	0.1671	0.588408	3.34131	GO:1903912	1.00359e+17
	positive regulation of activation of Janus kinase activity	2	1639	5	13691	0.1671	0.588408	3.34131	GO:0010536	1.00351e+17
	microspike assembly	2	1639	5	13691	0.1671	0.588408	3.34131	GO:0030035	1.00355e+17
	regulation of telomerase RNA localization to Cajal body	2	1639	5	13691	0.1671	0.588408	3.34131	GO:1904872	1.00345e+17
	negative regulation of lipopolysaccharide-mediated signaling pathway	2	1639	5	13691	0.1671	0.588408	3.34131	GO:0031665	1.00338e+17
	mesodermal cell fate specification	2	1639	5	13691	0.1671	0.588408	3.34131	GO:0007501	1.00329e+17
	ketone body metabolic process	2	1639	5	13691	0.1671	0.588408	3.34131	GO:1902224	1.00357e+17
	lipoxygenase pathway	2	1639	5	13691	0.1671	0.588408	3.34131	GO:0019372	1.00342e+17
	cGMP catabolic process	2	1639	5	13691	0.1671	0.588408	3.34131	GO:0046069	1.03347e+17
	mitotic spindle midzone assembly	2	1639	5	13691	0.1671	0.588408	3.34131	GO:0051256	1.00356e+17
	mitral valve development	2	1639	5	13691	0.1671	0.588408	3.34131	GO:0003174	1.00345e+17
	cellular response to magnesium ion	2	1639	5	13691	0.1671	0.588408	3.34131	GO:0071286	1.00338e+17
	regulation of neuromuscular junction development	2	1639	5	13691	0.1671	0.588408	3.34131	GO:1904396	1.00351e+17
	Leydig cell differentiation	2	1639	5	13691	0.1671	0.588408	3.34131	GO:0033327	1.00359e+17
	positive regulation of telomerase RNA localization to Cajal body	2	1639	5	13691	0.1671	0.588408	3.34131	GO:1904874	1.00345e+17
	negative regulation of NFAT protein import into nucleus	2	1639	5	13691	0.1671	0.588408	3.34131	GO:0051534	1.00354e+17
	positive regulation of translation in response to stress	2	1639	5	13691	0.1671	0.588408	3.34131	GO:0032056	1.00359e+17
	negative regulation of macrophage chemotaxis	2	1639	5	13691	0.1671	0.588408	3.34131	GO:0010760	1.00354e+17
	brain renin-angiotensin system	2	1639	5	13691	0.1671	0.588408	3.34131	GO:0002035	1.00327e+17
	regulation of systemic arterial blood pressure by baroreceptor feedback	2	1639	5	13691	0.1671	0.588408	3.34131	GO:0003025	1.00353e+17
	regulation of pancreatic juice secretion	2	1639	5	13691	0.1671	0.588408	3.34131	GO:0090186	1.00351e+17
	neuron projection extension involved in neuron projection guidance	2	1639	5	13691	0.1671	0.588408	3.34131	GO:1902284	1.00353e+17
	mitotic spindle elongation	2	1639	5	13691	0.1671	0.588408	3.34131	GO:0000022	1.00356e+17
	pathway-restricted SMAD protein phosphorylation	2	1639	5	13691	0.1671	0.588408	3.34131	GO:0060389	1.00344e+17
	response to corticotropin-releasing hormone	2	1639	5	13691	0.1671	0.588408	3.34131	GO:0043435	1.00345e+17
	positive regulation of xenophagy	2	1639	5	13691	0.1671	0.588408	3.34131	GO:1904417	1.00345e+17
	sensory perception of sour taste	2	1639	5	13691	0.1671	0.588408	3.34131	GO:0050915	1.00357e+17
	striated muscle atrophy	2	1639	5	13691	0.1671	0.588408	3.34131	GO:0014891	1.00338e+17
	antral ovarian follicle growth	2	1639	5	13691	0.1671	0.588408	3.34131	GO:0001547	1.00351e+17
	purine nucleoside triphosphate catabolic process	2	1639	5	13691	0.1671	0.588408	3.34131	GO:0009146	1.00346e+17
	cellular response to follicle-stimulating hormone stimulus	2	1639	5	13691	0.1671	0.588408	3.34131	GO:0071372	1.00346e+17
	S-adenosylmethionine cycle	2	1639	5	13691	0.1671	0.588408	3.34131	GO:0033353	1.00342e+17
	disaccharide metabolic process	2	1639	5	13691	0.1671	0.588408	3.34131	GO:0005984	1.00346e+17
	regulation of dendritic cell antigen processing and presentation	2	1639	5	13691	0.1671	0.588408	3.34131	GO:0002604	1.00345e+17
	negative regulation of anion transmembrane transport	2	1639	5	13691	0.1671	0.588408	3.34131	GO:1903960	1.0035e+17
	negative regulation of amino acid transport	2	1639	5	13691	0.1671	0.588408	3.34131	GO:0051956	1.00358e+17
	regulation of endosome size	2	1639	5	13691	0.1671	0.588408	3.34131	GO:0051036	1.00342e+17
	positive regulation of extracellular matrix disassembly	2	1639	5	13691	0.1671	0.588408	3.34131	GO:0090091	1.00009e+17
	ductus arteriosus closure	2	1639	5	13691	0.1671	0.588408	3.34131	GO:0097070	1.00351e+17
	regulation of entry of bacterium into host cell	2	1639	5	13691	0.1671	0.588408	3.34131	GO:2000535	1.00354e+17
	axon extension involved in axon guidance	2	1639	5	13691	0.1671	0.588408	3.34131	GO:0048846	1.00353e+17
	negative regulation of transcription from RNA polymerase II promoter in response to endoplasmic reticulum stress	2	1639	5	13691	0.1671	0.588408	3.34131	GO:1990441	1.00359e+17
	regulation of cell-matrix adhesion	14	1639	76	13691	0.1674	0.5886	1.53876	GO:0001952	1.00009e+125
	spinal cord development	14	1639	76	13691	0.1674	0.5886	1.53876	GO:0021510	1.00345e+125
	regulation of protein complex assembly	26	1639	290	13691	0.1676	0.588871	0.748913	GO:0043254	100344782,100337841,100351001,100009465,100355265,100356636,100351846,100347131,100351259,100339630,100356164,100353882,100345952,100348975,103350781,100352051,100357851,100358703,100350336,100343507,100347273,100343033,100354471,100341234,100358782,100353755
	regulation of osteoblast differentiation	17	1639	97	13691	0.1681	0.590034	1.46397	GO:0045667	1.00347e+152
	M phase	2	1639	49	13691	0.1683	0.590034	0.34095	GO:0000279	1.00345e+17
	regulation of nucleobase-containing compound metabolic process	345	1639	2686	13691	0.1683	0.590034	1.07292	GO:0019219	100352426,100347778,100346678,100346545,103345503,100354225,100355323,100342831,100008832,100341765,100350945,100356041,100341299,100347358,100353836,100356227,100354032,100355981,100352095,100337927,100328713,100008808,100344151,100356796,100008920,100355214,100344858,100338084,100348179,100338982,100345018,100354700,100356265,100352675,100358993,100340448,100346868,100351261,100355333,100356268…
	nephron tubule development	11	1639	58	13691	0.1685	0.590304	1.58424	GO:0072080	1.00355e+98
	cell-substrate adhesion	20	1639	120	13691	0.1688	0.590923	1.39221	GO:0031589	1.00341e+179
	regulation of neurogenesis	65	1639	454	13691	0.1697	0.593641	1.19595	GO:0050767	100351446,100353099,100351135,100341186,100347169,100353118,100008832,100346634,100354194,100345257,100356059,100358874,100339521,100008920,100354700,100356265,100350072,100341624,100328894,100342871,100357080,100357064,100339162,100009529,100343766,103345878,100356164,100358445,100350277,100342468,100344921,100338248,100338309,100357227,100339802,100358886,100009484,100009328,100357168,100340056…
	adenylate cyclase-modulating G-protein coupled receptor signaling pathway	17	1639	98	13691	0.1703	0.595305	1.44904	GO:0007188	1.00009e+152
	apoptotic signaling pathway	32	1639	207	13691	0.1705	0.595402	1.29133	GO:0097190	100349106,100347778,100357525,100350321,100354225,100343671,100347506,100101580,100355981,100348952,100346521,100354276,100357841,100343518,100008956,100346106,100353596,100338395,100341887,100357954,100346379,100338333,108175385,100347479,100356442,100356207,100359290,100352585,100337888,100355793,100357688,100009505
	regulation of mitophagy	6	1639	28	13691	0.1707	0.595402	1.78999	GO:1903146	1.00356e+53
	negative regulation of leukocyte migration	6	1639	28	13691	0.1707	0.595402	1.78999	GO:0002686	1.00354e+53
	protein oligomerization	42	1639	280	13691	0.1712	0.596278	1.25299	GO:0051259	100144342,100344135,100352207,100009472,100337889,100343239,100341289,100346684,100349063,100338127,100346521,100350831,100356796,100353160,100101574,100355076,100351255,100009055,100358592,100345191,100342001,100009545,100009193,100009413,100359019,100357080,100357562,100354727,100356650,100344541,100339217,100349984,100126071,103345051,100008877,100348914,100351836,100356141,100350084,100350837…
	regulation of mitotic sister chromatid segregation	2	1639	50	13691	0.1712	0.596278	0.334131	GO:0033047	1.00357e+17
	sex differentiation	28	1639	177	13691	0.1714	0.596542	1.32142	GO:0007548	100348493,100354945,100352000,100009193,100341186,100008875,100339786,100347169,100339283,100351261,100343397,100328790,100328729,100351121,100358324,100348758,100358557,100345257,100352095,103346327,100338309,100352293,100346075,100350881,100009361,100342580,100352701,100351275
	import into cell	5	1639	19	13691	0.1722	0.596728	2.19823	GO:0098657	1.00357e+44
	positive regulation of phosphatase activity	5	1639	19	13691	0.1722	0.596728	2.19823	GO:0010922	1.00343e+44
	epithelial cell differentiation involved in kidney development	5	1639	19	13691	0.1722	0.596728	2.19823	GO:0035850	1.00349e+44
	positive regulation of blood pressure	5	1639	19	13691	0.1722	0.596728	2.19823	GO:0045777	1.00351e+44
	heart trabecula morphogenesis	5	1639	19	13691	0.1722	0.596728	2.19823	GO:0061384	1.00347e+44
	regulation of fatty acid oxidation	5	1639	19	13691	0.1722	0.596728	2.19823	GO:0046320	1.00345e+44
	positive regulation of cytokine production	42	1639	281	13691	0.1724	0.596989	1.24853	GO:0001819	100349106,100345423,100355127,100349135,100347752,100347169,100352122,100346634,100342479,100351753,100009164,100342928,100344785,100350430,100342557,100346186,100355058,100350821,100343984,100357841,103352022,100347276,100356594,100346123,100340319,100345556,100354293,100351513,100341671,100101613,100340139,100358993,100347707,100353037,100350917,100357954,100343670,100358771,100348473,100352978…
	developmental maturation	24	1639	149	13691	0.1732	0.599241	1.34549	GO:0021700	1.00347e+215
	neural crest cell differentiation	11	1639	59	13691	0.1735	0.599241	1.55739	GO:0014033	1.00352e+98
	regulation of striated muscle cell differentiation	11	1639	59	13691	0.1735	0.599241	1.55739	GO:0051153	1.00347e+98
	organic substance catabolic process	105	1639	1007	13691	0.1736	0.599241	0.870996	GO:1901575	100352426,100338566,100353099,100352207,100343592,100337894,100343694,100009465,100351753,100351846,100355889,100352032,100338214,100350255,100340283,100351589,100343505,100341033,100346262,100355214,103346509,100357989,100346565,100348337,100344504,100009055,100345936,100349092,100347328,100328759,100343290,100351102,100342803,100009445,100343425,100355128,100341613,100352256,100126071,100345322…
	regulation of viral process	10	1639	133	13691	0.1738	0.599241	0.628065	GO:0050792	1.0035e+89
	double-strand break repair	10	1639	133	13691	0.1738	0.599241	0.628065	GO:0006302	1.00354e+89
	heterocycle biosynthetic process	59	1639	593	13691	0.174	0.5995	0.8311	GO:0018130	100353099,100352207,100342333,100345282,100347511,100348935,103350744,100342924,100348784,100354306,100008902,100339295,100357217,100354276,100338188,100338344,100349994,103346612,100340477,103349370,100534011,100009055,100344594,100347397,100347328,100343064,103346743,100351617,100346999,100359179,100359019,100355404,100352675,100354649,100353949,100125982,100008896,100354708,100350850,100358522…
	aromatic compound catabolic process	23	1639	262	13691	0.1747	0.60148	0.733302	GO:0019439	1.00347e+206
	nucleobase-containing compound biosynthetic process	53	1639	539	13691	0.1749	0.601649	0.821378	GO:0034654	100353099,100352207,100342333,100345282,100347511,100348935,103350744,100342924,100348784,100354306,100008902,100339295,100357217,100354276,100338188,100349994,103346612,100340477,100534011,100009055,100344594,100347397,100347328,103346743,100351617,100346999,100359179,100359019,100355404,100352675,100354649,100353949,100125982,100008896,100354708,100350850,100358522,100352161,100340787,100126071…
	vasculogenesis	9	1639	44	13691	0.175	0.601649	1.70862	GO:0001570	1.00356e+80
	glycoprotein metabolic process	43	1639	287	13691	0.1759	0.60431	1.25153	GO:0009100	100344390,100338673,100354291,100356659,100350148,100340872,103348451,100351155,100353188,100351196,100341610,100345726,100337768,100350430,100354295,100009182,100348505,100346008,100352865,100342867,100340145,100355526,100355265,100354727,100352331,100343641,100347594,100340787,100009482,100356933,100351077,100344332,100341761,100339411,100353435,100338181,100351465,100352940,100339631,100348217…
	bone development	21	1639	125	13691	0.1762	0.604907	1.40335	GO:0060348	1.00338e+188
	epithelial tube morphogenesis	38	1639	250	13691	0.1768	0.606475	1.2697	GO:0060562	100346517,100354291,100343386,100345361,100349603,100341186,100347169,100344335,100351858,100356381,100345726,100351696,100357564,100355047,100008808,100341279,100340404,100343518,100352000,100343290,100343064,100009193,100101608,100357064,100351261,100358178,100350850,100328790,100347596,100355361,100339006,100347605,100349172,100356772,100351972,100009361,100338528,100345229
	regulation of transmembrane transporter activity	21	1639	126	13691	0.1777	0.606475	1.39221	GO:0022898	1.00358e+188
	regulation of cytokine production	61	1639	423	13691	0.1779	0.606475	1.20461	GO:0001817	100349106,100345423,100355127,100349135,100347752,100347169,100348741,100354225,100352122,100352727,100347511,100346634,100342479,100351753,100340056,100009164,100339298,100009371,100342928,100350255,100344785,100350430,100342557,108177048,100346186,100355058,100350821,100343984,100357841,100356320,103352022,100347276,100356594,100346123,100340319,100357958,100345556,100354293,100351513,100341671…
	lipid catabolic process	13	1639	165	13691	0.178	0.606475	0.658136	GO:0016042	1.00348e+116
	feeding behavior	11	1639	60	13691	0.1792	0.606475	1.53143	GO:0007631	1.00327e+98
	protein K48-linked ubiquitination	9	1639	45	13691	0.1797	0.606475	1.67065	GO:0070936	1.00353e+80
	regulation of dendritic spine morphogenesis	5	1639	20	13691	0.1806	0.606475	2.08832	GO:0061001	1.0034e+44
	cell differentiation in hindbrain	5	1639	20	13691	0.1806	0.606475	2.08832	GO:0021533	1.00349e+44
	regulation of cardiac muscle tissue growth	5	1639	20	13691	0.1806	0.606475	2.08832	GO:0055021	1.00347e+44
	positive regulation of tissue remodeling	5	1639	20	13691	0.1806	0.606475	2.08832	GO:0034105	1.00346e+44
	T cell mediated immunity	5	1639	20	13691	0.1806	0.606475	2.08832	GO:0002456	1.00342e+44
	reproductive behavior	5	1639	20	13691	0.1806	0.606475	2.08832	GO:0019098	1.00342e+44
	cell-matrix adhesion	14	1639	80	13691	0.1807	0.606475	1.46182	GO:0007160	1.00341e+125
	mitotic cell cycle	43	1639	449	13691	0.1814	0.606475	0.799979	GO:0000278	100351446,100328700,100353253,100337903,100342138,100346634,100338069,100344728,100347358,100338148,100346279,100356526,100354517,100354276,100343574,100354099,100348179,100350296,100354700,100344764,100355591,100347328,100008875,100347469,100344519,100342803,100346961,100328701,100339331,100008914,100355745,100349211,100351874,100350285,100339006,100347070,100348948,100340835,100339160,100355567…
	regulation of ossification	25	1639	156	13691	0.1819	0.606475	1.33866	GO:0030278	1.00347e+224
	tRNA metabolic process	8	1639	113	13691	0.182	0.606475	0.591382	GO:0006399	1.00354e+71
	meiotic cell cycle process	8	1639	113	13691	0.182	0.606475	0.591382	GO:1903046	1.03348e+71
	cellular metabolic process	566	1639	4961	13691	0.1823	0.606475	0.953023	GO:0044237	100352426,100338566,100346678,103345503,100358876,100354225,100338828,100350945,100351155,100341854,100328713,100343505,100350584,100008920,100355537,100339522,100338982,100352865,100353706,100352675,100355128,100009529,100345247,100351261,100354708,100350850,100351579,100347594,100348723,100356164,100340365,100347672,100353480,100328757,100350035,100349733,100355457,100144342,100349827,100349603…
	vascular smooth muscle cell differentiation	3	1639	11	13691	0.1826	0.606475	2.27816	GO:0035886	1.00354e+26
	aspartate family amino acid catabolic process	3	1639	11	13691	0.1826	0.606475	2.27816	GO:0009068	1.00341e+26
	cellular response to leptin stimulus	3	1639	11	13691	0.1826	0.606475	2.27816	GO:0044320	1.00345e+26
	growth plate cartilage development	3	1639	11	13691	0.1826	0.606475	2.27816	GO:0003417	1.00358e+26
	cranial nerve structural organization	3	1639	11	13691	0.1826	0.606475	2.27816	GO:0021604	1.00353e+26
	very long-chain fatty acid biosynthetic process	3	1639	11	13691	0.1826	0.606475	2.27816	GO:0042761	1.00352e+26
	regulation of respiratory burst	3	1639	11	13691	0.1826	0.606475	2.27816	GO:0060263	1.00352e+26
	positive regulation of transforming growth factor beta production	3	1639	11	13691	0.1826	0.606475	2.27816	GO:0071636	1.00346e+26
	genitalia morphogenesis	3	1639	11	13691	0.1826	0.606475	2.27816	GO:0035112	1.00352e+26
	catechol-containing compound biosynthetic process	3	1639	11	13691	0.1826	0.606475	2.27816	GO:0009713	1.00009e+26
	positive regulation of vascular endothelial growth factor receptor signaling pathway	3	1639	11	13691	0.1826	0.606475	2.27816	GO:0030949	1.00009e+26
	glycosphingolipid biosynthetic process	3	1639	11	13691	0.1826	0.606475	2.27816	GO:0006688	1.00357e+26
	male sex determination	3	1639	11	13691	0.1826	0.606475	2.27816	GO:0030238	1.00359e+26
	cellular response to cholesterol	3	1639	11	13691	0.1826	0.606475	2.27816	GO:0071397	1.00357e+26
	regulation of mononuclear cell migration	3	1639	11	13691	0.1826	0.606475	2.27816	GO:0071675	1.0035e+26
	vascular endothelial growth factor signaling pathway	3	1639	11	13691	0.1826	0.606475	2.27816	GO:0038084	1.00343e+26
	nucleoside triphosphate catabolic process	3	1639	11	13691	0.1826	0.606475	2.27816	GO:0009143	1.0034e+26
	positive regulation of B cell differentiation	3	1639	11	13691	0.1826	0.606475	2.27816	GO:0045579	1.00346e+26
	response to manganese ion	3	1639	11	13691	0.1826	0.606475	2.27816	GO:0010042	1.00338e+26
	negative regulation of interleukin-10 production	3	1639	11	13691	0.1826	0.606475	2.27816	GO:0032693	1.00349e+26
	negative regulation of B cell proliferation	3	1639	11	13691	0.1826	0.606475	2.27816	GO:0030889	1.00338e+26
	positive regulation of antigen receptor-mediated signaling pathway	3	1639	11	13691	0.1826	0.606475	2.27816	GO:0050857	1.00346e+26
	catecholamine biosynthetic process	3	1639	11	13691	0.1826	0.606475	2.27816	GO:0042423	1.00009e+26
	negative regulation of DNA-dependent DNA replication	3	1639	11	13691	0.1826	0.606475	2.27816	GO:2000104	1.00356e+26
	regulation of glial cell proliferation	3	1639	11	13691	0.1826	0.606475	2.27816	GO:0060251	1.00351e+26
	negative regulation of adherens junction organization	3	1639	11	13691	0.1826	0.606475	2.27816	GO:1903392	1.0035e+26
	response to magnesium ion	3	1639	11	13691	0.1826	0.606475	2.27816	GO:0032026	1.00338e+26
	regulation of mammary gland epithelial cell proliferation	3	1639	11	13691	0.1826	0.606475	2.27816	GO:0033599	1.00338e+26
	intracellular estrogen receptor signaling pathway	3	1639	11	13691	0.1826	0.606475	2.27816	GO:0030520	1.00351e+26
	protein localization to nucleus	8	1639	114	13691	0.1831	0.607626	0.586194	GO:0034504	1.00346e+71
	translational termination	4	1639	68	13691	0.1832	0.607626	0.491368	GO:0006415	1.00329e+35
	protein localization to membrane	39	1639	258	13691	0.1834	0.607869	1.2627	GO:0072657	100344135,100352207,100353778,100355487,100341444,100352152,100349185,100352649,100353036,100347188,100349063,100348464,100351284,100338344,100341234,100343850,100346106,100352000,100344649,100341624,100344850,100343425,100008806,100357080,100339162,100359109,100356719,100356312,100338333,100008877,100339587,100342055,100344954,100342060,100355650,100328757,100345988,100009244,100356401
	G-protein coupled receptor signaling pathway, coupled to cyclic nucleotide second messenger	18	1639	105	13691	0.1847	0.611755	1.43199	GO:0007187	1.00009e+161
	nucleoside diphosphate phosphorylation	9	1639	46	13691	0.1853	0.611869	1.63433	GO:0006165	1.00352e+80
	Fc-epsilon receptor signaling pathway	14	1639	81	13691	0.1853	0.611869	1.44377	GO:0038095	1.0034e+125
	coronary vasculature development	7	1639	32	13691	0.1855	0.611869	1.82728	GO:0060976	1.00354e+62
	morphogenesis of an epithelial sheet	7	1639	32	13691	0.1855	0.611869	1.82728	GO:0002011	1.00354e+62
	one-carbon metabolic process	7	1639	32	13691	0.1855	0.611869	1.82728	GO:0006730	1.00349e+62
	regulation of filopodium assembly	7	1639	32	13691	0.1855	0.611869	1.82728	GO:0051489	1.00344e+62
	nucleosome organization	6	1639	91	13691	0.186	0.613097	0.550765	GO:0034728	1.00357e+53
	primary metabolic process	598	1639	5227	13691	0.1871	0.616299	0.955663	GO:0044238	100352426,100347778,100338566,100346678,103345503,100358876,100355487,100354225,100350945,100339326,100351155,100342476,100341854,100328713,100343505,100350584,100008920,100355537,100339522,100352865,100353706,100352675,100355128,100009529,100345247,100351261,100354708,100350850,100347594,100348723,100356164,100340365,100347672,100101605,100353480,100328757,100350035,100349733,100101591,100144342…
	positive regulation of DNA metabolic process	11	1639	141	13691	0.1876	0.617522	0.651673	GO:0051054	1.00349e+98
	artery development	12	1639	64	13691	0.1883	0.617839	1.56624	GO:0060840	1.00347e+107
	cell redox homeostasis	12	1639	64	13691	0.1883	0.617839	1.56624	GO:0045454	1.00348e+107
	regulation of response to cytokine stimulus	12	1639	64	13691	0.1883	0.617839	1.56624	GO:0060759	1.00009e+107
	regulation of macromolecule biosynthetic process	344	1639	2683	13691	0.1891	0.617839	1.07101	GO:0010556	100352426,100346678,100346545,103345503,100354225,100355323,100342831,100008832,100341765,100341299,100347358,100353836,100356227,100354032,100355981,100352095,100337927,100328713,100008808,100344151,100356796,100008920,100355214,100344858,100348179,100349149,100338982,100345018,100354700,100352675,100358993,100340448,100346868,100351261,100355333,100356268,100354708,100350850,100338132,100328729…
	cellular response to DNA damage stimulus	51	1639	520	13691	0.1893	0.617839	0.819262	GO:0006974	100352466,100328700,100354945,100356214,103348250,100009465,100347511,100342138,100340446,100353836,100340056,100348202,100338148,100346279,100355997,100350909,100356526,100340330,100354517,100348952,100355796,100356909,100357841,100348179,100343518,100342958,100352573,100346106,100351948,100347328,100347469,100351102,100358523,100341887,100357310,100350823,100356164,100354086,100356538,100349211…
	regulation of establishment of protein localization to mitochondrion	15	1639	85	13691	0.1907	0.617839	1.47411	GO:1903747	1.0034e+134
	neuron recognition	5	1639	21	13691	0.1907	0.617839	1.98887	GO:0008038	1.00356e+44
	cilium assembly	22	1639	134	13691	0.1907	0.617839	1.37143	GO:0042384	1.0034e+197
	epithelial cell apoptotic process	5	1639	21	13691	0.1907	0.617839	1.98887	GO:1904019	1.00344e+44
	mating	5	1639	21	13691	0.1907	0.617839	1.98887	GO:0007618	1.00358e+44
	positive regulation of toll-like receptor signaling pathway	5	1639	21	13691	0.1907	0.617839	1.98887	GO:0034123	1.00354e+44
	cardiac epithelial to mesenchymal transition	5	1639	21	13691	0.1907	0.617839	1.98887	GO:0060317	1.00347e+44
	positive regulation of epithelial cell migration	15	1639	85	13691	0.1907	0.617839	1.47411	GO:0010634	1.00009e+134
	inner ear morphogenesis	15	1639	85	13691	0.1907	0.617839	1.47411	GO:0042472	1.00354e+134
	organic substance metabolic process	630	1639	5496	13691	0.1911	0.617839	0.957525	GO:0071704	100352426,100347778,100338566,100346678,103345503,100358876,100355487,100354225,100350945,100339326,100351155,100342476,100341854,100328713,100343505,100350584,100008920,100355537,100339522,100352865,100353706,100352675,100355128,100009529,100345247,100351261,100354708,100350850,100347594,100348723,100356164,100340365,100347672,100101605,100353480,100328757,100350035,100349733,100355457,100101591…
	organic acid metabolic process	95	1639	688	13691	0.1912	0.617839	1.15343	GO:0006082	100356171,100352426,100354291,103346072,100355864,100352207,100342485,100343592,100343694,100342192,100358451,100342638,100338328,100338214,100351196,100342383,100144332,100352022,100328585,100341854,100350311,100350948,100343505,100346262,100357989,100348808,100341898,100356680,100339522,100009055,100357958,100352865,100357368,100340145,100341613,100341425,100345247,100008896,100339913,100358787…
	regulation of actin filament bundle assembly	12	1639	65	13691	0.1913	0.617839	1.54214	GO:0032231	1.00358e+107
	transition metal ion transport	12	1639	65	13691	0.1913	0.617839	1.54214	GO:0000041	1.00354e+107
	regulation of synapse assembly	12	1639	65	13691	0.1913	0.617839	1.54214	GO:0051963	1.00349e+107
	regulation of leukocyte migration	18	1639	108	13691	0.1917	0.617839	1.39221	GO:0002685	1.00354e+161
	intracellular steroid hormone receptor signaling pathway	9	1639	47	13691	0.1917	0.617839	1.59956	GO:0030518	1.00009e+80
	adenylate cyclase-inhibiting G-protein coupled receptor signaling pathway	9	1639	47	13691	0.1917	0.617839	1.59956	GO:0007193	1.00009e+80
	response to dsRNA	9	1639	47	13691	0.1917	0.617839	1.59956	GO:0043331	1.00351e+80
	regulation of membrane lipid distribution	7	1639	33	13691	0.192	0.617839	1.7719	GO:0097035	1.0034e+62
	negative regulation of cytokine secretion	7	1639	33	13691	0.192	0.617839	1.7719	GO:0050710	1.00354e+62
	negative regulation of chemotaxis	7	1639	33	13691	0.192	0.617839	1.7719	GO:0050922	1.0001e+62
	positive regulation of lipid metabolic process	15	1639	86	13691	0.1933	0.617839	1.45696	GO:0045834	1.00343e+134
	regulation of transporter activity	22	1639	136	13691	0.1943	0.617839	1.35126	GO:0032409	1.00358e+197
	regulation of cAMP biosynthetic process	12	1639	66	13691	0.195	0.617839	1.51878	GO:0030817	1.00347e+107
	positive regulation of protein targeting to mitochondrion	12	1639	66	13691	0.195	0.617839	1.51878	GO:1903955	1.0034e+107
	positive regulation of JNK cascade	15	1639	87	13691	0.1964	0.617839	1.44022	GO:0046330	1.00345e+134
	negative regulation of cell projection organization	15	1639	87	13691	0.1964	0.617839	1.44022	GO:0031345	1.00349e+134
	positive regulation of multi-organism process	9	1639	121	13691	0.1985	0.617839	0.621317	GO:0043902	1.00345e+80
	vacuole organization	9	1639	121	13691	0.1985	0.617839	0.621317	GO:0007033	1.00354e+80
	macromolecular complex disassembly	9	1639	121	13691	0.1985	0.617839	0.621317	GO:0032984	1.00354e+80
	regulation of protein tyrosine kinase activity	9	1639	48	13691	0.1989	0.617839	1.56624	GO:0061097	1.00353e+80
	positive regulation of cAMP biosynthetic process	9	1639	48	13691	0.1989	0.617839	1.56624	GO:0030819	1.00347e+80
	morphogenesis of a branching epithelium	22	1639	138	13691	0.1992	0.617839	1.33168	GO:0061138	1.00354e+197
	negative regulation of vasculature development	12	1639	67	13691	0.1992	0.617839	1.49611	GO:1901343	1.00352e+107
	aspartate family amino acid metabolic process	7	1639	34	13691	0.1995	0.617839	1.71979	GO:0009066	1.00345e+62
	purine-containing compound catabolic process	7	1639	34	13691	0.1995	0.617839	1.71979	GO:0072523	1.00355e+62
	head morphogenesis	7	1639	34	13691	0.1995	0.617839	1.71979	GO:0060323	1.00349e+62
	cardiac muscle cell development	7	1639	34	13691	0.1995	0.617839	1.71979	GO:0055013	1.00344e+62
	purine ribonucleotide catabolic process	5	1639	22	13691	0.2024	0.617839	1.89847	GO:0009154	1.00355e+44
	negative regulation of B cell activation	5	1639	22	13691	0.2024	0.617839	1.89847	GO:0050869	1.00354e+44
	osteoclast differentiation	5	1639	22	13691	0.2024	0.617839	1.89847	GO:0030316	1.00344e+44
	regulation of synapse structure or activity	27	1639	172	13691	0.2026	0.617839	1.31127	GO:0050803	108177335,100348083,100359117,100350398,100355155,100339605,100357131,100341444,100357080,100337889,100350440,100353036,100349063,100345257,100339587,100347324,100356059,100354470,100339521,100339089,100348217,100354276,100351242,100354962,100359007,100352548,100352391
	cell fate commitment	27	1639	172	13691	0.2026	0.617839	1.31127	GO:0045165	100346517,100341770,100341874,100345361,100009328,100341926,100347169,100348143,100008832,100349579,100349080,100328790,100351121,100347596,100354194,100348809,100008892,100009371,100348988,100339551,100355047,100008920,100353304,100359137,100343984,100338324,100343850
	homophilic cell adhesion via plasma membrane adhesion molecules	15	1639	89	13691	0.204	0.617839	1.40785	GO:0007156	1.00349e+134
	transcription initiation from RNA polymerase II promoter	15	1639	89	13691	0.204	0.617839	1.40785	GO:0006367	1.00358e+134
	regulation of lipid transport	12	1639	68	13691	0.2041	0.617839	1.47411	GO:0032368	1.00009e+107
	cellular detoxification	3	1639	55	13691	0.2055	0.617839	0.455633	GO:1990748	1.00355e+26
	regulation of sister chromatid segregation	3	1639	55	13691	0.2055	0.617839	0.455633	GO:0033045	1.00357e+26
	ERAD pathway	3	1639	56	13691	0.2056	0.617839	0.447496	GO:0036503	1.00349e+26
	detoxification	3	1639	57	13691	0.2067	0.617839	0.439645	GO:0098754	1.00355e+26
	tube formation	19	1639	116	13691	0.2067	0.617839	1.36821	GO:0035148	1.00354e+170
	selenocysteine metabolic process	3	1639	57	13691	0.2067	0.617839	0.439645	GO:0016259	1.00329e+26
	DNA biosynthetic process	3	1639	57	13691	0.2067	0.617839	0.439645	GO:0071897	1.00345e+26
	positive regulation of Wnt signaling pathway, planar cell polarity pathway	2	1639	6	13691	0.2077	0.617839	2.78442	GO:2000096	1.00342e+17
	positive regulation of smooth muscle cell differentiation	2	1639	6	13691	0.2077	0.617839	2.78442	GO:0051152	1.00358e+17
	lamellipodium morphogenesis	2	1639	6	13691	0.2077	0.617839	2.78442	GO:0072673	1.00359e+17
	chloride ion homeostasis	2	1639	6	13691	0.2077	0.617839	2.78442	GO:0055064	1.00339e+17
	iron ion import into cell	2	1639	6	13691	0.2077	0.617839	2.78442	GO:0097459	1.00357e+17
	positive regulation of systemic arterial blood pressure	2	1639	6	13691	0.2077	0.617839	2.78442	GO:0003084	1.00351e+17
	regulation of mitochondrial DNA metabolic process	2	1639	6	13691	0.2077	0.617839	2.78442	GO:1901858	1.00349e+17
	positive regulation of glial cell proliferation	2	1639	6	13691	0.2077	0.617839	2.78442	GO:0060252	1.0034e+17
	CRD-mediated mRNA stabilization	2	1639	6	13691	0.2077	0.617839	2.78442	GO:0070934	1.00358e+17
	regulation of nodal signaling pathway	2	1639	6	13691	0.2077	0.617839	2.78442	GO:1900107	1.00359e+17
	regulation of activation of Janus kinase activity	2	1639	6	13691	0.2077	0.617839	2.78442	GO:0010533	1.00351e+17
	insulin processing	2	1639	6	13691	0.2077	0.617839	2.78442	GO:0030070	1.00343e+17
	establishment of lymphocyte polarity	2	1639	6	13691	0.2077	0.617839	2.78442	GO:0001767	1.00345e+17
	muscle atrophy	2	1639	6	13691	0.2077	0.617839	2.78442	GO:0014889	1.00338e+17
	cellular response to caffeine	2	1639	6	13691	0.2077	0.617839	2.78442	GO:0071313	1.0001e+17
	negative regulation of dendritic spine development	2	1639	6	13691	0.2077	0.617839	2.78442	GO:0061000	1.00345e+17
	neurotransmitter catabolic process	2	1639	6	13691	0.2077	0.617839	2.78442	GO:0042135	1.00358e+17
	glucosylceramide metabolic process	2	1639	6	13691	0.2077	0.617839	2.78442	GO:0006678	1.00352e+17
	maintenance of apical/basal cell polarity	2	1639	6	13691	0.2077	0.617839	2.78442	GO:0035090	1.00352e+17
	regulation of G0 to G1 transition	2	1639	6	13691	0.2077	0.617839	2.78442	GO:0070316	1.00357e+17
	regulation of PERK-mediated unfolded protein response	2	1639	6	13691	0.2077	0.617839	2.78442	GO:1903897	1.00359e+17
	regulation of RNA polymerase II regulatory region sequence-specific DNA binding	2	1639	6	13691	0.2077	0.617839	2.78442	GO:1903025	1.00356e+17
	vitamin K metabolic process	2	1639	6	13691	0.2077	0.617839	2.78442	GO:0042373	1.00348e+17
	regulation of amyloid precursor protein biosynthetic process	2	1639	6	13691	0.2077	0.617839	2.78442	GO:0042984	1.0035e+17
	positive regulation of male gonad development	2	1639	6	13691	0.2077	0.617839	2.78442	GO:2000020	1.0034e+17
	regulation of oxidative stress-induced neuron intrinsic apoptotic signaling pathway	2	1639	6	13691	0.2077	0.617839	2.78442	GO:1903376	1.00356e+17
	regulation of histone H3-K14 acetylation	2	1639	6	13691	0.2077	0.617839	2.78442	GO:0071440	1.00357e+17
	pyramidal neuron development	2	1639	6	13691	0.2077	0.617839	2.78442	GO:0021860	1.00359e+17
	maintenance of epithelial cell apical/basal polarity	2	1639	6	13691	0.2077	0.617839	2.78442	GO:0045199	1.00352e+17
	negative regulation of oxidative stress-induced neuron death	2	1639	6	13691	0.2077	0.617839	2.78442	GO:1903204	1.00345e+17
	signal complex assembly	2	1639	6	13691	0.2077	0.617839	2.78442	GO:0007172	1.00359e+17
	presynaptic membrane assembly	2	1639	6	13691	0.2077	0.617839	2.78442	GO:0097105	1.00349e+17
	positive regulation of protein kinase C signaling	2	1639	6	13691	0.2077	0.617839	2.78442	GO:0090037	1.00349e+17
	regulation of protein K63-linked ubiquitination	2	1639	6	13691	0.2077	0.617839	2.78442	GO:1900044	1.00354e+17
	smooth muscle cell migration	2	1639	6	13691	0.2077	0.617839	2.78442	GO:0014909	1.00009e+17
	venous blood vessel morphogenesis	2	1639	6	13691	0.2077	0.617839	2.78442	GO:0048845	1.00009e+17
	positive regulation of chromatin binding	2	1639	6	13691	0.2077	0.617839	2.78442	GO:0035563	1.00341e+17
	type 2 immune response	2	1639	6	13691	0.2077	0.617839	2.78442	GO:0042092	1.00347e+17
	negative regulation of cell size	2	1639	6	13691	0.2077	0.617839	2.78442	GO:0045792	1.00341e+17
	positive regulation of granulocyte differentiation	2	1639	6	13691	0.2077	0.617839	2.78442	GO:0030854	1.00359e+17
	regulation of tubulin deacetylation	2	1639	6	13691	0.2077	0.617839	2.78442	GO:0090043	1.00356e+17
	transcription from mitochondrial promoter	2	1639	6	13691	0.2077	0.617839	2.78442	GO:0006390	1.0034e+17
	inositol phosphate biosynthetic process	2	1639	6	13691	0.2077	0.617839	2.78442	GO:0032958	1.00355e+17
	pyrimidine nucleoside salvage	2	1639	6	13691	0.2077	0.617839	2.78442	GO:0043097	1.00352e+17
	pyrimidine-containing compound salvage	2	1639	6	13691	0.2077	0.617839	2.78442	GO:0008655	1.00352e+17
	regulation of Fc receptor mediated stimulatory signaling pathway	2	1639	6	13691	0.2077	0.617839	2.78442	GO:0060368	1.00345e+17
	membrane protein intracellular domain proteolysis	2	1639	6	13691	0.2077	0.617839	2.78442	GO:0031293	1.00345e+17
	female mating behavior	2	1639	6	13691	0.2077	0.617839	2.78442	GO:0060180	1.00347e+17
	L-glutamate import	2	1639	6	13691	0.2077	0.617839	2.78442	GO:0051938	1.00345e+17
	positive regulation of epithelial cell proliferation involved in wound healing	2	1639	6	13691	0.2077	0.617839	2.78442	GO:0060054	1.00346e+17
	protein kinase A signaling	2	1639	6	13691	0.2077	0.617839	2.78442	GO:0010737	1.00341e+17
	somite specification	2	1639	6	13691	0.2077	0.617839	2.78442	GO:0001757	1.00355e+17
	optic cup morphogenesis involved in camera-type eye development	2	1639	6	13691	0.2077	0.617839	2.78442	GO:0002072	1.00341e+17
	positive regulation of mammary gland epithelial cell proliferation	2	1639	6	13691	0.2077	0.617839	2.78442	GO:0033601	1.00338e+17
	positive regulation of T cell receptor signaling pathway	2	1639	6	13691	0.2077	0.617839	2.78442	GO:0050862	1.00346e+17
	hepatocyte proliferation	2	1639	6	13691	0.2077	0.617839	2.78442	GO:0072574	1.00009e+17
	glomerulus morphogenesis	2	1639	6	13691	0.2077	0.617839	2.78442	GO:0072102	1.00355e+17
	T cell cytokine production	2	1639	6	13691	0.2077	0.617839	2.78442	GO:0002369	1.00352e+17
	sympathetic ganglion development	2	1639	6	13691	0.2077	0.617839	2.78442	GO:0061549	1.00353e+17
	phospholipase C-activating dopamine receptor signaling pathway	2	1639	6	13691	0.2077	0.617839	2.78442	GO:0060158	1.00341e+17
	positive regulation of toll-like receptor 9 signaling pathway	2	1639	6	13691	0.2077	0.617839	2.78442	GO:0034165	1.00354e+17
	keratan sulfate metabolic process	2	1639	6	13691	0.2077	0.617839	2.78442	GO:0042339	1.0034e+17
	pericardium morphogenesis	2	1639	6	13691	0.2077	0.617839	2.78442	GO:0003344	1.00352e+17
	purine deoxyribonucleotide catabolic process	2	1639	6	13691	0.2077	0.617839	2.78442	GO:0009155	1.00346e+17
	regulation of cytolysis	2	1639	6	13691	0.2077	0.617839	2.78442	GO:0042268	1.00352e+17
	regulation of histone H3-K27 methylation	2	1639	6	13691	0.2077	0.617839	2.78442	GO:0061085	1.00355e+17
	cellular response to lipoprotein particle stimulus	2	1639	6	13691	0.2077	0.617839	2.78442	GO:0071402	1.00346e+17
	negative regulation of voltage-gated potassium channel activity	2	1639	6	13691	0.2077	0.617839	2.78442	GO:1903817	1.00329e+17
	spindle elongation	2	1639	6	13691	0.2077	0.617839	2.78442	GO:0051231	1.00356e+17
	type B pancreatic cell proliferation	2	1639	6	13691	0.2077	0.617839	2.78442	GO:0044342	1.00349e+17
	regulation of somitogenesis	2	1639	6	13691	0.2077	0.617839	2.78442	GO:0014807	1.00339e+17
	dopamine transport	2	1639	6	13691	0.2077	0.617839	2.78442	GO:0015872	1.00359e+17
	negative regulation of delayed rectifier potassium channel activity	2	1639	6	13691	0.2077	0.617839	2.78442	GO:1902260	1.00329e+17
	actin crosslink formation	2	1639	6	13691	0.2077	0.617839	2.78442	GO:0051764	1.00341e+17
	regulation of female receptivity	2	1639	6	13691	0.2077	0.617839	2.78442	GO:0045924	1.00347e+17
	epithelial cell proliferation involved in liver morphogenesis	2	1639	6	13691	0.2077	0.617839	2.78442	GO:0072575	1.00009e+17
	pronephros development	2	1639	6	13691	0.2077	0.617839	2.78442	GO:0048793	1.00348e+17
	skeletal muscle adaptation	2	1639	6	13691	0.2077	0.617839	2.78442	GO:0043501	1.00009e+17
	chemokine production	2	1639	6	13691	0.2077	0.617839	2.78442	GO:0032602	1.0034e+17
	threonine metabolic process	2	1639	6	13691	0.2077	0.617839	2.78442	GO:0006566	1.00345e+17
	actin filament bundle assembly	7	1639	35	13691	0.2082	0.617839	1.67065	GO:0051017	1.00341e+62
	genitalia development	7	1639	35	13691	0.2082	0.617839	1.67065	GO:0048806	1.00346e+62
	guanosine-containing compound metabolic process	7	1639	35	13691	0.2082	0.617839	1.67065	GO:1901068	1.00349e+62
	regulation of RNA metabolic process	314	1639	2449	13691	0.2084	0.617839	1.07102	GO:0051252	100352426,100346678,100346545,103345503,100354225,100355323,100342831,100008832,100341765,100350945,100356041,100341299,100347358,100353836,100356227,100354032,100355981,100352095,100337927,100328713,100008808,100344151,100356796,100008920,100355214,100344858,100348179,100338982,100345018,100354700,100352675,100358993,100340448,100346868,100351261,100355333,100356268,100354708,100350850,100338132…
	morphogenesis of a branching structure	23	1639	145	13691	0.2085	0.617839	1.325	GO:0001763	1.00354e+206
	cellular response to hormone stimulus	55	1639	383	13691	0.2089	0.617839	1.19955	GO:0032870	100338685,100345523,100354421,100353778,100346742,100350531,100009465,103346938,100350157,100340056,100009164,103350744,100338328,100303763,100101593,100144332,100354503,100345257,100344785,103350153,100351924,100008808,100008904,100008920,100354276,100349994,100340477,100358449,100357841,100348179,100341234,100351580,100008890,100338982,100356177,100009193,103346743,100357368,100008806,100355265…
	myeloid cell differentiation	23	1639	146	13691	0.2109	0.617839	1.31593	GO:0030099	1.00338e+206
	coenzyme biosynthetic process	5	1639	77	13691	0.211	0.617839	0.54242	GO:0009108	1.00357e+44
	Golgi organization	5	1639	77	13691	0.211	0.617839	0.54242	GO:0007030	1.00341e+44
	regulation of translation in response to stress	3	1639	12	13691	0.2112	0.617839	2.08832	GO:0043555	1.00339e+26
	intracellular lipid transport	3	1639	12	13691	0.2112	0.617839	2.08832	GO:0032365	1.00357e+26
	synaptic vesicle endocytosis	3	1639	12	13691	0.2112	0.617839	2.08832	GO:0048488	1.0035e+26
	L-amino acid import	3	1639	12	13691	0.2112	0.617839	2.08832	GO:0043092	1.00345e+26
	positive regulation of bone remodeling	3	1639	12	13691	0.2112	0.617839	2.08832	GO:0046852	1.00346e+26
	positive regulation of transcription from RNA polymerase III promoter	3	1639	12	13691	0.2112	0.617839	2.08832	GO:0045945	1.00009e+26
	regulation of smooth muscle cell apoptotic process	3	1639	12	13691	0.2112	0.617839	2.08832	GO:0034391	1.00352e+26
	positive regulation of osteoblast proliferation	3	1639	12	13691	0.2112	0.617839	2.08832	GO:0033690	1.00009e+26
	positive regulation of T-helper 1 type immune response	3	1639	12	13691	0.2112	0.617839	2.08832	GO:0002827	1.00353e+26
	cellular response to platelet-derived growth factor stimulus	3	1639	12	13691	0.2112	0.617839	2.08832	GO:0036120	1.00009e+26
	nucleotide-binding oligomerization domain containing signaling pathway	3	1639	12	13691	0.2112	0.617839	2.08832	GO:0070423	1.00357e+26
	hepatocyte apoptotic process	3	1639	12	13691	0.2112	0.617839	2.08832	GO:0097284	1.00009e+26
	regulation of granulocyte macrophage colony-stimulating factor production	3	1639	12	13691	0.2112	0.617839	2.08832	GO:0032645	1.00346e+26
	negative regulation of potassium ion transmembrane transporter activity	3	1639	12	13691	0.2112	0.617839	2.08832	GO:1901017	1.00353e+26
	macrophage differentiation	3	1639	12	13691	0.2112	0.617839	2.08832	GO:0030225	1.00102e+26
	renal filtration cell differentiation	3	1639	12	13691	0.2112	0.617839	2.08832	GO:0061318	1.00349e+26
	bile acid and bile salt transport	3	1639	12	13691	0.2112	0.617839	2.08832	GO:0015721	1.00354e+26
	negative regulation of nucleoside metabolic process	3	1639	12	13691	0.2112	0.617839	2.08832	GO:0045978	1.00342e+26
	venous blood vessel development	3	1639	12	13691	0.2112	0.617839	2.08832	GO:0060841	1.00009e+26
	cellular response to glucagon stimulus	3	1639	12	13691	0.2112	0.617839	2.08832	GO:0071377	1.00009e+26
	negative regulation of leukocyte chemotaxis	3	1639	12	13691	0.2112	0.617839	2.08832	GO:0002689	1.00354e+26
	mature B cell differentiation involved in immune response	3	1639	12	13691	0.2112	0.617839	2.08832	GO:0002313	1.00346e+26
	positive regulation of bone resorption	3	1639	12	13691	0.2112	0.617839	2.08832	GO:0045780	1.00346e+26
	keratinocyte development	3	1639	12	13691	0.2112	0.617839	2.08832	GO:0003334	1.00354e+26
	glomerular visceral epithelial cell differentiation	3	1639	12	13691	0.2112	0.617839	2.08832	GO:0072112	1.00349e+26
	negative regulation of ATP metabolic process	3	1639	12	13691	0.2112	0.617839	2.08832	GO:1903579	1.00342e+26
	negative regulation of interleukin-12 production	3	1639	12	13691	0.2112	0.617839	2.08832	GO:0032695	1.00349e+26
	locomotory exploration behavior	3	1639	12	13691	0.2112	0.617839	2.08832	GO:0035641	1.0034e+26
	branching involved in salivary gland morphogenesis	3	1639	12	13691	0.2112	0.617839	2.08832	GO:0060445	1.00359e+26
	cytokine production involved in immune response	3	1639	12	13691	0.2112	0.617839	2.08832	GO:0002367	1.00352e+26
	regulation of catecholamine metabolic process	3	1639	12	13691	0.2112	0.617839	2.08832	GO:0042069	1.00358e+26
	interleukin-1-mediated signaling pathway	3	1639	12	13691	0.2112	0.617839	2.08832	GO:0070498	1.00353e+26
	regulation of feeding behavior	3	1639	12	13691	0.2112	0.617839	2.08832	GO:0060259	1.00345e+26
	regulation of dopamine metabolic process	3	1639	12	13691	0.2112	0.617839	2.08832	GO:0042053	1.00358e+26
	negative regulation of phosphatase activity	10	1639	52	13691	0.2114	0.617839	1.6064	GO:0010923	1.00348e+89
	neural crest cell development	10	1639	52	13691	0.2114	0.617839	1.6064	GO:0014032	1.0034e+89
	positive regulation of synapse assembly	10	1639	52	13691	0.2114	0.617839	1.6064	GO:0051965	1.00349e+89
	ERBB signaling pathway	16	1639	94	13691	0.2125	0.620298	1.42183	GO:0038127	1.00348e+143
	regulation of nitrogen compound metabolic process	367	1639	2883	13691	0.2125	0.620298	1.06335	GO:0051171	100352426,100347778,100346678,100346545,103345503,100354225,100355323,100342831,100008832,100341765,100350945,100356041,100341299,100347358,100353836,100356227,100354032,100355981,100352095,100337927,100328713,100008808,100344151,100356796,100008920,100355214,100357989,100344858,100338084,100348179,100338982,100345018,100354700,100356265,100352675,100358993,100340448,100346868,100351261,100355333…
	visual perception	19	1639	118	13691	0.2127	0.620504	1.34502	GO:0007601	1.00358e+170
	renal tubule morphogenesis	10	1639	53	13691	0.215	0.626387	1.57609	GO:0061333	1.00355e+89
	neuromuscular process controlling balance	10	1639	53	13691	0.215	0.626387	1.57609	GO:0050885	1.00349e+89
	ribonucleotide catabolic process	5	1639	23	13691	0.2155	0.626387	1.81593	GO:0009261	1.00355e+44
	regulation of cardiac muscle hypertrophy	5	1639	23	13691	0.2155	0.626387	1.81593	GO:0010611	1.03347e+44
	myotube cell development	5	1639	23	13691	0.2155	0.626387	1.81593	GO:0014904	1.00341e+44
	regulation of type 2 immune response	5	1639	23	13691	0.2155	0.626387	1.81593	GO:0002828	1.00353e+44
	regulation of tumor necrosis factor production	13	1639	73	13691	0.2168	0.628501	1.48757	GO:0032680	1.00345e+116
	aorta development	7	1639	36	13691	0.2178	0.628501	1.62425	GO:0035904	1.00347e+62
	movement in host environment	7	1639	36	13691	0.2178	0.628501	1.62425	GO:0052126	1.00354e+62
	regulation of protein localization	96	1639	705	13691	0.2178	0.628501	1.13747	GO:0032880	100346662,100353099,100349860,108176505,100345361,100357341,100337894,100347169,100352122,100349234,100342831,100341765,100009164,100339298,100357061,100341372,100349063,100009371,100354306,100008808,100354002,100008904,100008920,100355214,100357989,100357841,100347276,100358782,100338982,100328759,100008875,100008806,100354727,100347707,100356164,100344954,100352038,100358886,100342505,100351916…
	entry into other organism involved in symbiotic interaction	7	1639	36	13691	0.2178	0.628501	1.62425	GO:0051828	1.00354e+62
	movement in environment of other organism involved in symbiotic interaction	7	1639	36	13691	0.2178	0.628501	1.62425	GO:0052192	1.00354e+62
	entry into host cell	7	1639	36	13691	0.2178	0.628501	1.62425	GO:0030260	1.00354e+62
	entry into host	7	1639	36	13691	0.2178	0.628501	1.62425	GO:0044409	1.00354e+62
	entry into cell of other organism involved in symbiotic interaction	7	1639	36	13691	0.2178	0.628501	1.62425	GO:0051806	1.00354e+62
	regulation of ion transmembrane transport	44	1639	302	13691	0.2178	0.628501	1.21703	GO:0034765	100357665,100353099,108176505,100342637,100357883,100009472,100337889,100351753,100340056,100338328,100344222,100350524,100344100,100349063,100350430,100008808,100355058,100351895,100348464,100357263,100328569,100350163,100339107,100343775,100347277,100337868,100350108,100348877,100340139,100357080,100344997,100008741,100344541,100349067,100009366,100350075,100356113,100347594,100356164,100353589…
	neural crest cell migration	7	1639	36	13691	0.2178	0.628501	1.62425	GO:0001755	1.00353e+62
	viral entry into host cell	7	1639	36	13691	0.2178	0.628501	1.62425	GO:0046718	1.00354e+62
	positive regulation of T cell differentiation	10	1639	54	13691	0.2194	0.631977	1.5469	GO:0045582	1.00353e+89
	regulation of smooth muscle cell proliferation	10	1639	54	13691	0.2194	0.631977	1.5469	GO:0048660	1.00343e+89
	positive regulation of reactive oxygen species metabolic process	10	1639	54	13691	0.2194	0.631977	1.5469	GO:2000379	1.0035e+89
	midbrain development	13	1639	74	13691	0.2198	0.63275	1.46747	GO:0030901	1.00352e+116
	connective tissue development	24	1639	153	13691	0.2201	0.633233	1.31032	GO:0061448	1.00341e+215
	regulation of defense response to virus	20	1639	124	13691	0.2211	0.635635	1.3473	GO:0050688	1.00354e+179
	cellular modified amino acid metabolic process	17	1639	199	13691	0.2212	0.635635	0.713595	GO:0006575	1.03346e+152
	protein maturation	29	1639	188	13691	0.2222	0.637745	1.28854	GO:0051604	100347778,100340894,100345423,108176505,103348216,100349485,100344649,100009445,100342422,100344850,100352546,100355487,100343425,100352122,100352623,100343671,100358339,100009556,100008892,100354517,100356772,100355047,100346565,100350587,100352485,100342580,100101591,100337888,100009244
	regulation of organ morphogenesis	24	1639	154	13691	0.2222	0.637745	1.30181	GO:2000027	1.00347e+215
	regulation of tumor necrosis factor superfamily cytokine production	13	1639	75	13691	0.2233	0.639753	1.4479	GO:1903555	1.00345e+116
	mesonephros development	13	1639	75	13691	0.2233	0.639753	1.4479	GO:0001823	1.00358e+116
	regulation of dendrite development	13	1639	75	13691	0.2233	0.639753	1.4479	GO:0050773	1.00338e+116
	mesoderm formation	10	1639	55	13691	0.2246	0.641847	1.51878	GO:0001707	1.00009e+89
	positive regulation of endothelial cell migration	10	1639	55	13691	0.2246	0.641847	1.51878	GO:0010595	1.00009e+89
	diencephalon development	10	1639	55	13691	0.2246	0.641847	1.51878	GO:0021536	1.00359e+89
	positive regulation of osteoblast differentiation	10	1639	55	13691	0.2246	0.641847	1.51878	GO:0045669	1.0034e+89
	regulation of mitochondrion organization	24	1639	155	13691	0.2247	0.641847	1.29341	GO:0010821	1.0034e+215
	regulation of phosphatase activity	16	1639	98	13691	0.2259	0.644891	1.3638	GO:0010921	1.00343e+143
	peptidyl-serine modification	8	1639	107	13691	0.2263	0.645264	0.624543	GO:0018209	1.00339e+71
	cofactor biosynthetic process	8	1639	107	13691	0.2263	0.645264	0.624543	GO:0051188	1.00357e+71
	regulation of coagulation	13	1639	76	13691	0.2275	0.647347	1.42885	GO:0050818	1.00338e+116
	xenophagy	13	1639	76	13691	0.2275	0.647347	1.42885	GO:0098792	1.00355e+116
	actin filament bundle organization	7	1639	37	13691	0.2284	0.647347	1.58035	GO:0061572	1.00341e+62
	regulation of G2/M transition of mitotic cell cycle	7	1639	37	13691	0.2284	0.647347	1.58035	GO:0010389	1.00352e+62
	autonomic nervous system development	7	1639	37	13691	0.2284	0.647347	1.58035	GO:0048483	1.00353e+62
	regulation of smooth muscle contraction	7	1639	37	13691	0.2284	0.647347	1.58035	GO:0006940	1.00358e+62
	exocrine system development	7	1639	37	13691	0.2284	0.647347	1.58035	GO:0035272	1.0034e+62
	ADP metabolic process	7	1639	37	13691	0.2284	0.647347	1.58035	GO:0046031	1.00352e+62
	purine ribonucleoside triphosphate biosynthetic process	2	1639	44	13691	0.2297	0.647347	0.379694	GO:0009206	1.00126e+17
	purine nucleoside triphosphate biosynthetic process	2	1639	44	13691	0.2297	0.647347	0.379694	GO:0009145	1.00126e+17
	regulation of metaphase/anaphase transition of cell cycle	2	1639	44	13691	0.2297	0.647347	0.379694	GO:1902099	1.00357e+17
	regulation of mitotic metaphase/anaphase transition	2	1639	44	13691	0.2297	0.647347	0.379694	GO:0030071	1.00357e+17
	blood vessel remodeling	5	1639	24	13691	0.23	0.647347	1.74026	GO:0001974	1.00347e+44
	cilium movement	5	1639	24	13691	0.23	0.647347	1.74026	GO:0003341	1.0035e+44
	multicellular organismal movement	5	1639	24	13691	0.23	0.647347	1.74026	GO:0050879	1.00351e+44
	musculoskeletal movement	5	1639	24	13691	0.23	0.647347	1.74026	GO:0050881	1.00351e+44
	negative regulation of Notch signaling pathway	5	1639	24	13691	0.23	0.647347	1.74026	GO:0045746	1.00348e+44
	G2 DNA damage checkpoint	5	1639	24	13691	0.23	0.647347	1.74026	GO:0031572	1.00339e+44
	cellular response to ammonium ion	5	1639	24	13691	0.23	0.647347	1.74026	GO:0071242	1.00356e+44
	modulation of excitatory postsynaptic potential	5	1639	24	13691	0.23	0.647347	1.74026	GO:0098815	1.00349e+44
	toll-like receptor 3 signaling pathway	5	1639	24	13691	0.23	0.647347	1.74026	GO:0034138	1.00342e+44
	negative regulation of blood vessel endothelial cell migration	5	1639	24	13691	0.23	0.647347	1.74026	GO:0043537	1.00352e+44
	oxoacid metabolic process	92	1639	675	13691	0.2305	0.648275	1.13852	GO:0043436	100356171,100352426,100354291,103346072,100355864,100352207,100342485,100343592,100343694,100342192,100358451,100342638,100338328,100338214,100351196,100342383,100144332,100352022,100328585,100341854,100350311,100350948,100343505,100346262,100357989,100341898,100356680,100339522,100009055,100357958,100352865,100357368,100340145,100341613,100341425,100345247,100008896,100339913,100358787,100347672…
	negative regulation of protein dephosphorylation	10	1639	56	13691	0.2306	0.648275	1.49165	GO:0035308	1.00348e+89
	positive regulation of stress-activated protein kinase signaling cascade	17	1639	102	13691	0.2308	0.648457	1.39221	GO:0070304	1.00345e+152
	regulation of establishment of protein localization	83	1639	606	13691	0.2311	0.64892	1.14409	GO:0070201	100346662,100349860,108176505,100345361,100357341,100337894,100347169,100352122,100349234,100341765,100009164,100339298,100357061,100341372,100349063,100009371,100354306,100008808,100354002,100008904,100008920,100355214,100357989,100357841,100347276,100358782,100338982,100328759,100008875,100008806,100354727,100347707,100356164,100344954,100358886,100342505,100351916,100328755,100339712,100349106…
	regulation of steroid biosynthetic process	2	1639	45	13691	0.2321	0.649453	0.371256	GO:0050810	1.00355e+17
	regulation of B cell activation	13	1639	77	13691	0.2323	0.649453	1.41029	GO:0050864	1.00349e+116
	positive regulation of establishment of protein localization to mitochondrion	13	1639	77	13691	0.2323	0.649453	1.41029	GO:1903749	1.0034e+116
	regulation of reactive oxygen species metabolic process	17	1639	103	13691	0.2331	0.649453	1.37869	GO:2000377	1.00346e+152
	response to peptide hormone	35	1639	236	13691	0.2335	0.649453	1.23883	GO:0043434	100354421,100353778,100346742,103346938,100350157,100340056,100009164,103350744,100338328,100357061,100340960,100348897,100344785,103350153,100339066,100008808,100008904,100008920,100355375,100354276,100349994,100357841,100348179,100351580,100009193,103346743,100008806,100355265,100125982,100339741,100356164,100008892,100339587,100351916,100350586
	monovalent inorganic cation transport	47	1639	325	13691	0.2336	0.649453	1.20801	GO:0015672	108175369,100341516,100008981,100009472,100350157,100340056,100350687,100339044,100345792,100354167,100350524,100008839,100354954,100340600,100348089,103346203,100345112,100351895,100345860,100350587,100355076,100347277,100350237,100352782,100345556,100348877,100356840,100343290,100346635,100355467,100339605,100342622,100125982,100356650,100355054,100350985,100344541,100349067,100009366,100348723…
	skeletal muscle tissue development	17	1639	104	13691	0.2358	0.649453	1.36544	GO:0007519	1.00341e+152
	regulation of purine nucleotide metabolic process	21	1639	133	13691	0.2372	0.649453	1.31894	GO:1900542	1.00009e+188
	negative regulation of dephosphorylation	10	1639	57	13691	0.2373	0.649453	1.46548	GO:0035305	1.00348e+89
	immune system process	162	1639	1233	13691	0.2377	0.649453	1.09751	GO:0002376	100352207,100341186,100355553,100341592,103345503,100347169,100348741,100354225,100352122,100008832,100351753,100009172,100101580,100342928,100354306,100351924,100008808,100346186,100008920,100343984,100347276,100354700,100356265,100347492,100009518,100008806,100009529,100328729,100339465,100342405,100356371,100350586,100349520,100349106,100338673,100144342,100341926,100351254,100344335,100008899…
	heterocycle catabolic process	23	1639	254	13691	0.238	0.649453	0.756398	GO:0046700	1.00347e+206
	positive regulation of cell activation	30	1639	201	13691	0.2392	0.649453	1.24676	GO:0050867	100349106,100354293,100345556,100356265,100351513,100338924,100347169,100354225,100344335,100340056,100357954,100350917,100339741,100354347,100353407,100353824,100344785,100350430,100341627,100358703,100342557,100355047,100338775,100346236,100340808,100338324,100343033,100356320,100356594,100353755
	positive regulation of stem cell differentiation	8	1639	41	13691	0.2402	0.649453	1.62991	GO:2000738	1.00341e+71
	regulation of adherens junction organization	8	1639	41	13691	0.2402	0.649453	1.62991	GO:1903391	1.0035e+71
	granulocyte chemotaxis	8	1639	41	13691	0.2402	0.649453	1.62991	GO:0071621	1.00009e+71
	histone methylation	4	1639	64	13691	0.2405	0.649453	0.522079	GO:0016571	1.0034e+35
	TOR signaling	3	1639	13	13691	0.2407	0.649453	1.92768	GO:0031929	1.00356e+26
	cardiac right ventricle morphogenesis	3	1639	13	13691	0.2407	0.649453	1.92768	GO:0003215	1.0034e+26
	receptor catabolic process	3	1639	13	13691	0.2407	0.649453	1.92768	GO:0032801	1.00354e+26
	transferrin transport	3	1639	13	13691	0.2407	0.649453	1.92768	GO:0033572	1.00126e+26
	positive regulation of extrinsic apoptotic signaling pathway via death domain receptors	3	1639	13	13691	0.2407	0.649453	1.92768	GO:1902043	1.0035e+26
	tongue development	3	1639	13	13691	0.2407	0.649453	1.92768	GO:0043586	1.00348e+26
	cardiac myofibril assembly	3	1639	13	13691	0.2407	0.649453	1.92768	GO:0055003	1.00353e+26
	cellular response to interleukin-6	3	1639	13	13691	0.2407	0.649453	1.92768	GO:0071354	1.00348e+26
	thymic T cell selection	3	1639	13	13691	0.2407	0.649453	1.92768	GO:0045061	1.00358e+26
	amino acid import	3	1639	13	13691	0.2407	0.649453	1.92768	GO:0043090	1.00345e+26
	hypothalamus development	3	1639	13	13691	0.2407	0.649453	1.92768	GO:0021854	1.00353e+26
	positive regulation of protein processing	3	1639	13	13691	0.2407	0.649453	1.92768	GO:0010954	1.00355e+26
	intestinal epithelial cell differentiation	3	1639	13	13691	0.2407	0.649453	1.92768	GO:0060575	1.00343e+26
	regulation of glucose import in response to insulin stimulus	3	1639	13	13691	0.2407	0.649453	1.92768	GO:2001273	1.00358e+26
	negative regulation of receptor-mediated endocytosis	3	1639	13	13691	0.2407	0.649453	1.92768	GO:0048261	1.0034e+26
	response to leptin	3	1639	13	13691	0.2407	0.649453	1.92768	GO:0044321	1.00345e+26
	positive regulation of interleukin-5 production	3	1639	13	13691	0.2407	0.649453	1.92768	GO:0032754	1.00351e+26
	negative regulation of G2/M transition of mitotic cell cycle	3	1639	13	13691	0.2407	0.649453	1.92768	GO:0010972	1.00357e+26
	axonemal dynein complex assembly	3	1639	13	13691	0.2407	0.649453	1.92768	GO:0070286	1.0035e+26
	response to platelet-derived growth factor	3	1639	13	13691	0.2407	0.649453	1.92768	GO:0036119	1.00009e+26
	positive regulation of cardiac muscle cell proliferation	3	1639	13	13691	0.2407	0.649453	1.92768	GO:0060045	1.00347e+26
	barbed-end actin filament capping	3	1639	13	13691	0.2407	0.649453	1.92768	GO:0051016	1.00346e+26
	positive regulation of CREB transcription factor activity	3	1639	13	13691	0.2407	0.649453	1.92768	GO:0032793	1.00009e+26
	regulation of alpha-amino-3-hydroxy-5-methyl-4-isoxazole propionate selective glutamate receptor activity	3	1639	13	13691	0.2407	0.649453	1.92768	GO:2000311	1.00349e+26
	histone H3-K4 trimethylation	3	1639	13	13691	0.2407	0.649453	1.92768	GO:0080182	1.00355e+26
	positive regulation of cellular amine metabolic process	3	1639	13	13691	0.2407	0.649453	1.92768	GO:0033240	1.00358e+26
	fucosylation	3	1639	13	13691	0.2407	0.649453	1.92768	GO:0036065	1.0035e+26
	neuromuscular process controlling posture	3	1639	13	13691	0.2407	0.649453	1.92768	GO:0050884	1.03348e+26
	response to thyroid hormone	3	1639	13	13691	0.2407	0.649453	1.92768	GO:0097066	1.00102e+26
	androgen metabolic process	3	1639	13	13691	0.2407	0.649453	1.92768	GO:0008209	1.00346e+26
	glomerular epithelial cell differentiation	3	1639	13	13691	0.2407	0.649453	1.92768	GO:0072311	1.00349e+26
	calcium-mediated signaling using intracellular calcium source	3	1639	13	13691	0.2407	0.649453	1.92768	GO:0035584	1.00359e+26
	response to bacterium	42	1639	289	13691	0.2418	0.649453	1.21397	GO:0009617	100346517,100349106,100345423,100357341,103345503,100350531,100348741,100351753,100340056,100348784,100351943,100354306,100350244,103350153,100342557,100355058,100348337,100356594,100340319,100346106,100354700,100355470,100345556,100347328,100346051,100101613,100358696,100340139,100356765,100354727,100352256,100008833,100350917,100357954,103347513,103350781,100358771,100349219,100352978,100009198…
	regulation of DNA repair	4	1639	66	13691	0.2421	0.649453	0.506258	GO:0006282	1.00349e+35
	cellular potassium ion transport	17	1639	106	13691	0.2425	0.649453	1.33967	GO:0071804	1.00349e+152
	potassium ion transmembrane transport	17	1639	106	13691	0.2425	0.649453	1.33967	GO:0071805	1.00349e+152
	aromatic compound biosynthetic process	60	1639	590	13691	0.2428	0.649453	0.849484	GO:0019438	100353099,100352207,100342333,100347169,100345282,100347511,100348935,100009164,103350744,100342924,100348784,100009371,100354306,100008902,100339295,100357217,100354276,100338188,100349994,103346612,100340477,103349370,100534011,100009055,100344594,100347397,100347328,100343064,103346743,100351617,100346999,100359179,100359019,100355404,100352675,100354649,100353949,100125982,100008896,100354708…
	regulation of proteasomal protein catabolic process	12	1639	146	13691	0.2438	0.649453	0.68657	GO:0061136	1.00353e+107
	regulation of protein localization to nucleus	26	1639	170	13691	0.2439	0.649453	1.27756	GO:1900180	100357691,100354293,100328759,100345361,100357341,100009328,100349135,100348660,100008806,100328794,100352122,100342831,100354727,100347707,100339741,100356164,100340021,100009371,100008808,100355047,100354002,100355214,100343574,100357841,100340719,100328755
	negative regulation of cell communication	118	1639	882	13691	0.2442	0.649453	1.11756	GO:0010648	100346662,100353099,100339815,100345361,100356658,100357341,100351001,100347169,100348741,100352122,100351238,100008832,100341765,100357061,100354032,100342383,100350430,100328713,100347097,100008808,100354002,100346186,100008920,100355214,100346565,100356356,100350171,100350296,100008956,100338982,100328759,100101613,103348216,100341786,100008875,100357368,100008806,100009529,100349579,100344629…
	regulation of heart growth	5	1639	25	13691	0.2456	0.649453	1.67065	GO:0060420	1.00347e+44
	fat-soluble vitamin metabolic process	5	1639	25	13691	0.2456	0.649453	1.67065	GO:0006775	1.00348e+44
	calcium ion transport into cytosol	5	1639	25	13691	0.2456	0.649453	1.67065	GO:0060402	1.08177e+44
	regulation of T cell receptor signaling pathway	5	1639	25	13691	0.2456	0.649453	1.67065	GO:0050856	1.00354e+44
	social behavior	5	1639	25	13691	0.2456	0.649453	1.67065	GO:0035176	1.00354e+44
	regulation of nitric oxide biosynthetic process	5	1639	25	13691	0.2456	0.649453	1.67065	GO:0045428	1.00344e+44
	cerebral cortex radially oriented cell migration	5	1639	25	13691	0.2456	0.649453	1.67065	GO:0021799	1.00356e+44
	intraspecies interaction between organisms	5	1639	25	13691	0.2456	0.649453	1.67065	GO:0051703	1.00354e+44
	protein homotetramerization	8	1639	42	13691	0.2458	0.649453	1.5911	GO:0051289	1.0001e+71
	regulation of nucleotide metabolic process	22	1639	139	13691	0.2466	0.649453	1.3221	GO:0006140	1.00009e+197
	establishment of protein localization to plasma membrane	11	1639	61	13691	0.2469	0.649453	1.50633	GO:0090002	1.00344e+98
	regulation of membrane potential	37	1639	251	13691	0.247	0.649453	1.23136	GO:0042391	100357665,100343241,100353099,100344135,100359188,100357883,100009472,100337889,100339044,100344222,100350524,100354032,100349063,100342383,100346799,100351895,100357263,100357989,100351242,100340319,100355076,100338982,100008875,100357080,100342622,100350985,100349067,100342986,100347594,100339587,100342468,103348701,100342060,100340515,100358886,100340719,100009244
	reproductive structure development	43	1639	297	13691	0.2479	0.649453	1.2094	GO:0048608	100346517,100348493,100354945,100341874,100339786,100347169,100340795,100357426,100008832,100343397,100352032,100348809,100358324,100348758,100101593,100345257,100352095,100358120,100328713,100350413,100352000,100008875,100009193,100340145,100008806,100351261,100328729,100328790,100351121,100358557,103346162,103346327,100338309,100343291,100345620,100346075,100346236,100350881,100338324,100009361…
	regulation of blood volume by renin-angiotensin	2	1639	7	13691	0.2491	0.649453	2.38665	GO:0002016	1.00327e+17
	negative regulation of glycolytic process	2	1639	7	13691	0.2491	0.649453	2.38665	GO:0045820	1.00342e+17
	negative regulation by host of viral process	2	1639	7	13691	0.2491	0.649453	2.38665	GO:0044793	1.00359e+17
	phospholipid homeostasis	2	1639	7	13691	0.2491	0.649453	2.38665	GO:0055091	1.00357e+17
	negative regulation of mesenchymal cell proliferation	2	1639	7	13691	0.2491	0.649453	2.38665	GO:0072201	1.00341e+17
	negative regulation of cofactor metabolic process	2	1639	7	13691	0.2491	0.649453	2.38665	GO:0051195	1.00342e+17
	spindle midzone assembly	2	1639	7	13691	0.2491	0.649453	2.38665	GO:0051255	1.00356e+17
	negative regulation of mitochondrial outer membrane permeabilization involved in apoptotic signaling pathway	2	1639	7	13691	0.2491	0.649453	2.38665	GO:1901029	1.00338e+17
	filopodium assembly	2	1639	7	13691	0.2491	0.649453	2.38665	GO:0046847	1.00346e+17
	cellular response to purine-containing compound	2	1639	7	13691	0.2491	0.649453	2.38665	GO:0071415	1.0001e+17
	UV-damage excision repair	2	1639	7	13691	0.2491	0.649453	2.38665	GO:0070914	1.00351e+17
	regulation of type B pancreatic cell proliferation	2	1639	7	13691	0.2491	0.649453	2.38665	GO:0061469	1.00345e+17
	positive regulation of tumor necrosis factor biosynthetic process	2	1639	7	13691	0.2491	0.649453	2.38665	GO:0042535	1.0035e+17
	presynaptic membrane organization	2	1639	7	13691	0.2491	0.649453	2.38665	GO:0097090	1.00349e+17
	cyclooxygenase pathway	2	1639	7	13691	0.2491	0.649453	2.38665	GO:0019371	1.00339e+17
	negative regulation of coenzyme metabolic process	2	1639	7	13691	0.2491	0.649453	2.38665	GO:0051198	1.00342e+17
	positive regulation of oxidative stress-induced intrinsic apoptotic signaling pathway	2	1639	7	13691	0.2491	0.649453	2.38665	GO:1902177	1.00356e+17
	positive regulation of hair cycle	2	1639	7	13691	0.2491	0.649453	2.38665	GO:0042635	1.00009e+17
	regulation of transcription from RNA polymerase II promoter involved in heart development	2	1639	7	13691	0.2491	0.649453	2.38665	GO:1901213	1.00347e+17
	cerebellar granular layer formation	2	1639	7	13691	0.2491	0.649453	2.38665	GO:0021684	1.00349e+17
	miRNA metabolic process	2	1639	7	13691	0.2491	0.649453	2.38665	GO:0010586	1.00345e+17
	regulation of male gonad development	2	1639	7	13691	0.2491	0.649453	2.38665	GO:2000018	1.0034e+17
	detection of calcium ion	2	1639	7	13691	0.2491	0.649453	2.38665	GO:0005513	1.00343e+17
	postsynaptic membrane assembly	2	1639	7	13691	0.2491	0.649453	2.38665	GO:0097104	1.00349e+17
	behavioral response to nicotine	2	1639	7	13691	0.2491	0.649453	2.38665	GO:0035095	1.00343e+17
	positive regulation of T-helper 2 cell cytokine production	2	1639	7	13691	0.2491	0.649453	2.38665	GO:2000553	1.00347e+17
	positive regulation of hair follicle development	2	1639	7	13691	0.2491	0.649453	2.38665	GO:0051798	1.00009e+17
	inorganic cation import into cell	2	1639	7	13691	0.2491	0.649453	2.38665	GO:0098659	1.00357e+17
	actin filament severing	2	1639	7	13691	0.2491	0.649453	2.38665	GO:0051014	1.00346e+17
	protein localization to microtubule	2	1639	7	13691	0.2491	0.649453	2.38665	GO:0035372	1.00354e+17
	regulation of transforming growth factor beta1 production	2	1639	7	13691	0.2491	0.649453	2.38665	GO:0032908	1.00346e+17
	regulation of systemic arterial blood pressure by circulatory renin-angiotensin	2	1639	7	13691	0.2491	0.649453	2.38665	GO:0001991	1.00009e+17
	deoxyribonucleoside triphosphate catabolic process	2	1639	7	13691	0.2491	0.649453	2.38665	GO:0009204	1.00346e+17
	outer dynein arm assembly	2	1639	7	13691	0.2491	0.649453	2.38665	GO:0036158	1.0035e+17
	cerebellar granule cell differentiation	2	1639	7	13691	0.2491	0.649453	2.38665	GO:0021707	1.00349e+17
	positive regulation of cyclin-dependent protein serine/threonine kinase activity involved in G1/S transition of mitotic cell cycle	2	1639	7	13691	0.2491	0.649453	2.38665	GO:0031659	1.00102e+17
	positive regulation of interleukin-5 secretion	2	1639	7	13691	0.2491	0.649453	2.38665	GO:2000664	1.00351e+17
	prostate glandular acinus development	2	1639	7	13691	0.2491	0.649453	2.38665	GO:0060525	1.00351e+17
	hindbrain radial glia guided cell migration	2	1639	7	13691	0.2491	0.649453	2.38665	GO:0021932	1.00338e+17
	response to histamine	2	1639	7	13691	0.2491	0.649453	2.38665	GO:0034776	1.00356e+17
	phosphate ion transmembrane transport	2	1639	7	13691	0.2491	0.649453	2.38665	GO:0035435	1.00339e+17
	regulation of systemic arterial blood pressure by norepinephrine-epinephrine	2	1639	7	13691	0.2491	0.649453	2.38665	GO:0001993	1.00352e+17
	positive regulation of interleukin-13 secretion	2	1639	7	13691	0.2491	0.649453	2.38665	GO:2000667	1.00351e+17
	histone H3-K36 demethylation	2	1639	7	13691	0.2491	0.649453	2.38665	GO:0070544	1.00345e+17
	regulation of T-helper 1 cell differentiation	2	1639	7	13691	0.2491	0.649453	2.38665	GO:0045625	1.00353e+17
	inorganic ion import into cell	2	1639	7	13691	0.2491	0.649453	2.38665	GO:0099587	1.00357e+17
	regulation of DNA endoreduplication	2	1639	7	13691	0.2491	0.649453	2.38665	GO:0032875	1.00356e+17
	lateral sprouting from an epithelium	2	1639	7	13691	0.2491	0.649453	2.38665	GO:0060601	1.00354e+17
	branching involved in prostate gland morphogenesis	2	1639	7	13691	0.2491	0.649453	2.38665	GO:0060442	1.00351e+17
	purine deoxyribonucleoside triphosphate metabolic process	2	1639	7	13691	0.2491	0.649453	2.38665	GO:0009215	1.00346e+17
	inner dynein arm assembly	2	1639	7	13691	0.2491	0.649453	2.38665	GO:0036159	1.0035e+17
	amyloid precursor protein catabolic process	2	1639	7	13691	0.2491	0.649453	2.38665	GO:0042987	1.00344e+17
	regulation of mitochondrial fusion	2	1639	7	13691	0.2491	0.649453	2.38665	GO:0010635	1.00359e+17
	aggressive behavior	2	1639	7	13691	0.2491	0.649453	2.38665	GO:0002118	1.00343e+17
	nucleoside diphosphate biosynthetic process	2	1639	7	13691	0.2491	0.649453	2.38665	GO:0009133	1.00349e+17
	negative regulation of nucleotide catabolic process	2	1639	7	13691	0.2491	0.649453	2.38665	GO:0030812	1.00342e+17
	citrulline biosynthetic process	2	1639	7	13691	0.2491	0.649453	2.38665	GO:0019240	1.03346e+17
	regulation of microvillus assembly	2	1639	7	13691	0.2491	0.649453	2.38665	GO:0032534	1.00359e+17
	primary miRNA processing	2	1639	7	13691	0.2491	0.649453	2.38665	GO:0031053	1.00359e+17
	positive regulation of endoplasmic reticulum stress-induced intrinsic apoptotic signaling pathway	2	1639	7	13691	0.2491	0.649453	2.38665	GO:1902237	1.00359e+17
	bone trabecula formation	2	1639	7	13691	0.2491	0.649453	2.38665	GO:0060346	1.0034e+17
	snoRNA metabolic process	2	1639	7	13691	0.2491	0.649453	2.38665	GO:0016074	1.00345e+17
	regulation of cellular protein catabolic process	16	1639	184	13691	0.2493	0.649453	0.726371	GO:1903362	1.00356e+143
	regulation of actin filament-based process	37	1639	253	13691	0.2493	0.649453	1.22162	GO:0032970	100343241,100354291,100345523,100337841,100352546,100351753,100356636,100350440,100337804,100351259,100356381,100009371,100344496,100343507,100355058,100347273,100357841,100341234,100340404,100008820,100357691,100355169,100348328,100355265,100347131,100339630,100356164,100353589,100345952,100008735,100353319,100350336,100358703,100358886,100343033,100354471,100353755
	regulation of cell death	144	1639	1092	13691	0.2496	0.649881	1.10153	GO:0010941	100347778,100338217,100355903,100347169,100354225,100352122,100339400,100009164,100009172,100357061,100343671,100342383,100101580,100358120,100354517,100346186,100008920,100346565,100350587,100351024,100008956,100356265,100351833,100008806,100351261,100356164,100358445,100009482,100354098,100352148,100351275,100349106,100144342,100345423,100348083,100349603,100337841,100352546,100337889,100008899…
	cell chemotaxis	18	1639	111	13691	0.25	0.65057	1.35458	GO:0060326	1.00343e+161
	calcium ion transport	22	1639	141	13691	0.2502	0.650737	1.30335	GO:0006816	1.08177e+197
	receptor metabolic process	11	1639	62	13691	0.2504	0.650904	1.48203	GO:0043112	1.00354e+98
	transmission of nerve impulse	8	1639	43	13691	0.2524	0.655748	1.5541	GO:0019226	1.00009e+71
	negative regulation of hemopoiesis	14	1639	85	13691	0.2535	0.658249	1.37583	GO:1903707	1.00338e+125
	mitotic cell cycle process	42	1639	425	13691	0.2538	0.658671	0.825499	GO:1903047	100351446,100328700,100353253,100337903,100342138,100346634,100338069,100344728,100347358,100338148,100346279,100356526,100354517,100354276,100343574,100354099,100348179,100354700,100344764,100355591,100347328,100008875,100347469,100344519,100342803,100346961,100328701,100339331,100008914,100355745,100349211,100351874,100350285,100339006,100347070,100348948,100340835,100339160,100355567,100345229…
	actomyosin structure organization	11	1639	63	13691	0.2547	0.660292	1.45851	GO:0031032	1.00341e+98
	regulation of cell cycle	72	1639	696	13691	0.2547	0.660292	0.864131	GO:0051726	100356882,100351446,100341186,108175369,100347169,100009465,100350687,100346279,100009371,100350430,100358120,100340600,100354517,100009036,100008808,100357446,100348179,100340252,100338982,100351948,100355591,100347328,100101613,100344519,100008875,100351102,100341624,100328894,100008806,100354649,100346379,100356538,100009482,100350277,100350285,100351874,100345850,100355567,100339160,100352038…
	regulation of vasculature development	27	1639	179	13691	0.256	0.663304	1.25999	GO:1901342	100352030,100356214,100355127,100358981,100358386,100008832,100352256,100344335,100008899,100358522,100357394,100342051,100009172,100358035,100343670,100344921,100350430,100352978,100356969,100346186,100351242,100348179,100351972,103352022,100340404,100338528,100343518
	regulation of cellular protein localization	58	1639	414	13691	0.2562	0.663464	1.17026	GO:1903827	100339712,100353099,100356214,108176505,100345361,100357341,100009328,100337841,100337894,100349135,100338186,100352122,100347511,100342831,100348036,100338148,100344100,100349063,100009371,100348975,100355047,100008808,100354002,100008920,100355214,100359145,100354276,100343574,100354099,100357841,100351242,100341234,100343518,100358782,100338982,100357691,100354293,100328759,100009193,100008875…
	cellular response to organic cyclic compound	44	1639	308	13691	0.2571	0.665435	1.19332	GO:0071407	100338685,100345523,100349135,100350531,100009465,100337889,100351753,100009164,100303763,100348897,100341934,100348975,100344785,100351620,100008904,100355058,100356357,100349994,100347273,100358449,100340477,100351242,100008890,100356177,100009545,100352000,100009193,100342125,100357368,100008806,100356765,100008896,100351261,100350850,100358445,100008892,100354169,100349219,100355568,100358886…
	RNA catabolic process	13	1639	154	13691	0.2573	0.665594	0.705146	GO:0006401	1.00347e+116
	mesoderm development	14	1639	86	13691	0.2581	0.667303	1.35983	GO:0007498	1.00009e+125
	odontogenesis	11	1639	64	13691	0.2596	0.669329	1.43572	GO:0042476	1.0034e+98
	peptidyl-serine phosphorylation	7	1639	95	13691	0.2599	0.669329	0.615504	GO:0018105	1.00346e+62
	negative regulation of protein import into nucleus	8	1639	44	13691	0.26	0.669329	1.51878	GO:0042308	1.00329e+71
	actin cytoskeleton reorganization	8	1639	44	13691	0.26	0.669329	1.51878	GO:0031532	1.00009e+71
	granulocyte migration	8	1639	44	13691	0.26	0.669329	1.51878	GO:0097530	1.00009e+71
	intrinsic apoptotic signaling pathway by p53 class mediator	8	1639	44	13691	0.26	0.669329	1.51878	GO:0072332	1.00358e+71
	negative regulation of protein import	8	1639	44	13691	0.26	0.669329	1.51878	GO:1904590	1.00329e+71
	regulation of dendrite morphogenesis	8	1639	44	13691	0.26	0.669329	1.51878	GO:0048814	1.00338e+71
	regulation of transmembrane transport	45	1639	314	13691	0.2606	0.670514	1.19712	GO:0034762	100357665,100353099,108176505,100342637,100357883,100009472,100337889,100351753,100340056,100338328,100344222,100350524,100344100,100349063,100350430,100008808,100355058,100351895,100348464,100357263,100328569,100350163,100339107,100343775,100347277,100337868,100350108,100348877,100350094,100340139,100357080,100344997,100008741,100344541,100349067,100009366,100350075,100356113,100347594,100356164…
	regulation of stress-activated protein kinase signaling cascade	23	1639	148	13691	0.261	0.671183	1.29814	GO:0070302	1.00345e+206
	regulation of chromatin modification	10	1639	124	13691	0.262	0.673393	0.67365	GO:1903308	1.00345e+89
	response to reactive oxygen species	7	1639	97	13691	0.2623	0.673699	0.602813	GO:0000302	1.00355e+62
	regulation of viral life cycle	10	1639	125	13691	0.2624	0.673699	0.668261	GO:1903900	1.0035e+89
	response to drug	28	1639	185	13691	0.2628	0.674365	1.26428	GO:0042493	100009445,100345345,100355818,100352874,100337889,100345247,100356765,100344335,100008833,100340056,100339741,100358787,100009482,100355997,100353824,100009371,100350430,100356813,100341627,100349219,100356969,100008904,100355058,100357989,100348315,100351242,100356141,100351916
	negative regulation of carbohydrate metabolic process	6	1639	29	13691	0.2639	0.675742	1.72826	GO:0045912	1.00342e+53
	cerebellar cortex morphogenesis	6	1639	29	13691	0.2639	0.675742	1.72826	GO:0021696	1.00355e+53
	glycolytic process	6	1639	29	13691	0.2639	0.675742	1.72826	GO:0006096	1.00352e+53
	regulation of organic acid transport	6	1639	29	13691	0.2639	0.675742	1.72826	GO:0032890	1.00346e+53
	negative regulation of cell adhesion	28	1639	186	13691	0.2641	0.675893	1.25748	GO:0007162	100337868,100357691,100354293,100344782,100350108,100338924,100357368,100350321,100345523,100352546,100342871,100349234,100009529,100008694,100357954,100353407,100359066,100354625,100337936,100350430,100347324,100355047,100357989,100337993,100357841,100344817,100341234,100340404
	positive regulation of neuron projection development	23	1639	150	13691	0.2647	0.677067	1.28083	GO:0010976	1.00009e+206
	cellular response to fibroblast growth factor stimulus	19	1639	119	13691	0.266	0.68003	1.33371	GO:0044344	1.00358e+170
	regulation of homeostatic process	46	1639	322	13691	0.2663	0.680434	1.19332	GO:0032844	100357665,100340894,100353099,100349860,100340288,108176505,100359188,100345523,100008832,100351753,100008686,100337804,100340056,100009164,100344100,100349063,100342383,100009371,100344785,100356813,100338542,100351924,100357989,100357263,100355375,100340477,100356320,100351580,100337868,100345556,100008820,100009545,100355820,100356656,100340139,100338333,100008735,100348465,100354169,100349219…
	response to fibroblast growth factor	19	1639	120	13691	0.2681	0.684135	1.3226	GO:0071774	1.00358e+170
	regulation of phospholipid metabolic process	8	1639	45	13691	0.2684	0.684135	1.48502	GO:1903725	1.00343e+71
	production of molecular mediator of immune response	8	1639	45	13691	0.2684	0.684135	1.48502	GO:0002440	1.00339e+71
	phenol-containing compound metabolic process	8	1639	45	13691	0.2684	0.684135	1.48502	GO:0018958	1.00009e+71
	regulation of growth	61	1639	438	13691	0.2688	0.684135	1.16335	GO:0040008	100009484,100352426,100346517,100353099,100351135,100349603,100342485,100009328,100337903,100341444,100356305,100353118,100342479,100344335,100349742,100009164,100351858,100338148,100348897,100009371,100358120,100347324,100340367,100340600,100358874,100347097,100357564,100348937,100008904,100008920,100357263,100346565,100338084,100344253,100356320,100343850,100101613,103348216,100009193,100350072…
	negative regulation of signal transduction	108	1639	807	13691	0.2697	0.684135	1.11791	GO:0009968	100353099,100339815,100345361,100356658,100357341,100351001,100347169,100348741,100352122,100351238,100008832,100341765,100354032,100342383,100350430,100328713,100347097,100008808,100354002,100346186,100008920,100355214,100346565,100356356,100350296,100008956,100338982,100328759,100101613,103348216,100341786,100008875,100357368,100008806,100009529,100349579,100344629,100351261,100350850,100351579…
	cilium organization	23	1639	152	13691	0.2698	0.684135	1.26398	GO:0044782	1.0034e+206
	negative regulation of intracellular signal transduction	33	1639	342	13691	0.2707	0.684135	0.806017	GO:1902532	100144342,100339815,100356658,100357341,100352546,100352122,100351238,100340056,100359066,100350430,100347097,100354002,100337993,100356356,100350296,100343518,100338092,100354293,100357691,100008875,100359117,100348660,100351011,100341887,100351261,100357565,100351579,100344954,100347798,100352814,100358886,100358939,100009505
	response to oxidative stress	18	1639	202	13691	0.2709	0.684135	0.74435	GO:0006979	1.03348e+161
	membrane lipid biosynthetic process	11	1639	66	13691	0.2714	0.684135	1.39221	GO:0046467	1.00357e+98
	ATP generation from ADP	6	1639	30	13691	0.2717	0.684135	1.67065	GO:0006757	1.00352e+53
	maternal process involved in female pregnancy	6	1639	30	13691	0.2717	0.684135	1.67065	GO:0060135	1.03346e+53
	myoblast differentiation	6	1639	30	13691	0.2717	0.684135	1.67065	GO:0045445	1.00347e+53
	regulation of mesenchymal cell proliferation	6	1639	30	13691	0.2717	0.684135	1.67065	GO:0010464	1.00344e+53
	regulation of granulocyte chemotaxis	6	1639	30	13691	0.2717	0.684135	1.67065	GO:0071622	1.00343e+53
	regulation of chromosome segregation	5	1639	74	13691	0.2722	0.684135	0.56441	GO:0051983	1.00357e+44
	ammonium ion metabolic process	15	1639	93	13691	0.2734	0.684135	1.3473	GO:0097164	1.00356e+134
	positive regulation of leukocyte proliferation	15	1639	93	13691	0.2734	0.684135	1.3473	GO:0070665	1.00349e+134
	regulation of energy homeostasis	4	1639	17	13691	0.2734	0.684135	1.96547	GO:2000505	1.00345e+35
	trivalent inorganic cation transport	4	1639	17	13691	0.2734	0.684135	1.96547	GO:0072512	1.00126e+35
	sex determination	4	1639	17	13691	0.2734	0.684135	1.96547	GO:0007530	1.00359e+35
	cellular response to alkaloid	4	1639	17	13691	0.2734	0.684135	1.96547	GO:0071312	1.00349e+35
	parasympathetic nervous system development	4	1639	17	13691	0.2734	0.684135	1.96547	GO:0048486	1.00353e+35
	positive regulation of heart rate	4	1639	17	13691	0.2734	0.684135	1.96547	GO:0010460	1.00352e+35
	ferric iron transport	4	1639	17	13691	0.2734	0.684135	1.96547	GO:0015682	1.00126e+35
	activation of JUN kinase activity	4	1639	17	13691	0.2734	0.684135	1.96547	GO:0007257	1.00346e+35
	negative regulation of cell development	29	1639	194	13691	0.2738	0.684135	1.24868	GO:0010721	100338305,100351446,100354700,100341186,100009328,100355169,100351001,100347849,100342871,100357064,103348690,100357080,100353118,100348143,100009529,100346634,100339217,100347596,100344921,100345703,100338248,100339551,100347324,100357227,100355047,100008920,100337993,100351242,100343850
	antigen processing and presentation of exogenous peptide antigen	3	1639	52	13691	0.2748	0.684135	0.481919	GO:0002478	1.00355e+26
	single-organism catabolic process	62	1639	601	13691	0.2748	0.684135	0.861734	GO:0044712	100352426,100356659,100343592,100345092,100341926,100343694,100340872,100352149,100351753,100342374,100352032,100338214,100101593,100339644,100339093,100356813,100339763,100356507,100340388,100350903,100355058,100343505,100341033,100346262,103346509,100357989,100353160,103352022,100344504,100348294,100009055,100357958,100348554,100345794,100355866,100337875,100344675,100340139,100341613,100345247…
	leukocyte homeostasis	3	1639	52	13691	0.2748	0.684135	0.481919	GO:0001776	1.00355e+26
	cellular nitrogen compound catabolic process	23	1639	249	13691	0.2753	0.684135	0.771587	GO:0044270	1.00347e+206
	positive regulation of leukocyte activation	29	1639	195	13691	0.2753	0.684135	1.24228	GO:0002696	100349106,100354293,100345556,100356265,100351513,100338924,100347169,100354225,100344335,100340056,100357954,100350917,100339741,100354347,100353407,100353824,100344785,100350430,100341627,100358703,100342557,100355047,100338775,100346236,100340808,100338324,100356320,100356594,100353755
	response to topologically incorrect protein	5	1639	76	13691	0.2757	0.684135	0.549557	GO:0035966	1.00343e+44
	positive regulation of cell cycle	23	1639	250	13691	0.276	0.684135	0.7685	GO:0045787	1.00357e+206
	histone lysine methylation	3	1639	53	13691	0.2761	0.684135	0.472826	GO:0034968	1.00355e+26
	defense response to other organism	41	1639	285	13691	0.2762	0.684135	1.2017	GO:0098542	100346517,100349106,100345423,100358876,100348741,100352149,100342374,100351943,100339093,100354306,100350244,100342557,100356507,100353160,100356320,100351580,100347276,100356594,100340319,100348294,100357958,100346106,100345556,100101613,100358696,100347492,100339162,100345247,100347707,100008833,100350917,100357954,103347513,100340787,100355361,100345808,103350781,100358771,100352978,100343919…
	regulation of apoptotic process	135	1639	1022	13691	0.2762	0.684135	1.10342	GO:0042981	100347778,100338217,100355903,100347169,100354225,100352122,100339400,100009164,100009172,100357061,100343671,100342383,100101580,100358120,100354517,100346186,100008920,100346565,100350587,100351024,100008956,100356265,100351833,100008806,100351261,100356164,100358445,100009482,100354098,100352148,100351275,100349106,100144342,100345423,100349603,100337841,100352546,100337889,100008899,100349281…
	sensory perception of light stimulus	19	1639	123	13691	0.2765	0.684135	1.29034	GO:0050953	1.00358e+170
	regulation of endocytosis	24	1639	158	13691	0.2765	0.684135	1.26885	GO:0030100	1.00355e+215
	regulation of programmed cell death	136	1639	1032	13691	0.2783	0.684135	1.10082	GO:0043067	100347778,100338217,100355903,100347169,100354225,100352122,100339400,100009164,100009172,100357061,100343671,100342383,100101580,100358120,100354517,100346186,100008920,100346565,100350587,100351024,100008956,100356265,100351833,100008806,100351261,100356164,100358445,100009482,100354098,100352148,100351275,100349106,100144342,100345423,100349603,100337841,100352546,100337889,100008899,100349281…
	regulation of leukocyte chemotaxis	12	1639	70	13691	0.2785	0.684135	1.43199	GO:0002688	1.00102e+107
	palate development	12	1639	70	13691	0.2785	0.684135	1.43199	GO:0060021	1.00349e+107
	cellular oxidant detoxification	3	1639	54	13691	0.2785	0.684135	0.46407	GO:0098869	1.00355e+26
	antigen processing and presentation of exogenous antigen	3	1639	54	13691	0.2785	0.684135	0.46407	GO:0019884	1.00355e+26
	regulation of blood coagulation	12	1639	70	13691	0.2785	0.684135	1.43199	GO:0030193	1.00338e+107
	oogenesis	3	1639	54	13691	0.2785	0.684135	0.46407	GO:0048477	1.00343e+26
	regulation of hemostasis	12	1639	70	13691	0.2785	0.684135	1.43199	GO:1900046	1.00338e+107
	negative regulation of cell division	3	1639	54	13691	0.2785	0.684135	0.46407	GO:0051782	1.00009e+26
	positive regulation of cell development	48	1639	340	13691	0.2791	0.684135	1.17928	GO:0010720	100009484,100353099,100340714,100349603,100357168,100349234,100008832,100340056,100345726,100009371,100345257,100344496,100356059,100358874,100355047,100339521,100339089,100355214,100008920,100337993,100343415,100351242,100352548,100356265,100328759,100350072,100341624,100328894,100357080,100348328,100346868,100339217,100328790,100339741,100350121,100347596,100356164,100358445,100350277,100338333…
	positive regulation of phagocytosis	6	1639	31	13691	0.2807	0.684135	1.61676	GO:0050766	1.00009e+53
	regulation of cardiac muscle tissue development	6	1639	31	13691	0.2807	0.684135	1.61676	GO:0055024	1.00347e+53
	positive regulation of epithelial to mesenchymal transition	6	1639	31	13691	0.2807	0.684135	1.61676	GO:0010718	1.00349e+53
	cellular response to heat	6	1639	31	13691	0.2807	0.684135	1.61676	GO:0034605	1.00339e+53
	positive regulation of phospholipid metabolic process	6	1639	31	13691	0.2807	0.684135	1.61676	GO:1903727	1.00343e+53
	adult walking behavior	6	1639	31	13691	0.2807	0.684135	1.61676	GO:0007628	1.00345e+53
	branching involved in ureteric bud morphogenesis	6	1639	31	13691	0.2807	0.684135	1.61676	GO:0001658	1.00341e+53
	embryonic eye morphogenesis	6	1639	31	13691	0.2807	0.684135	1.61676	GO:0048048	1.00358e+53
	walking behavior	6	1639	31	13691	0.2807	0.684135	1.61676	GO:0090659	1.00345e+53
	long-term synaptic potentiation	6	1639	31	13691	0.2807	0.684135	1.61676	GO:0060291	1.08177e+53
	ribonucleotide biosynthetic process	8	1639	103	13691	0.281	0.684135	0.648797	GO:0009260	1.00352e+71
	positive regulation of blood circulation	9	1639	49	13691	0.2818	0.684135	1.53427	GO:1903524	1.00009e+80
	negative regulation of protein localization to nucleus	9	1639	49	13691	0.2818	0.684135	1.53427	GO:1900181	1.00329e+80
	lymphocyte activation	35	1639	243	13691	0.2825	0.684135	1.20315	GO:0046649	100346517,100341926,100355662,100347169,100359066,100357457,100351924,100355047,100357217,100343984,100357841,100347276,100356499,100358782,100340319,100356265,100347529,100345556,100354293,100351513,100345345,100340139,100342051,100328729,100339741,100357954,100342986,100342983,100126071,100353519,100358771,100346236,100354471,100353755,100345241
	meiotic nuclear division	8	1639	105	13691	0.2827	0.684135	0.636439	GO:0007126	1.03348e+71
	regulation of proteolysis involved in cellular protein catabolic process	15	1639	173	13691	0.2839	0.684135	0.724271	GO:1903050	1.00353e+134
	negative regulation of biosynthetic process	139	1639	1060	13691	0.2846	0.684135	1.09538	GO:0009890	100352426,100346678,100341186,103345503,100355903,100347169,100352122,100008832,100341765,100008686,100354032,100354194,100342383,100342928,100352095,100358120,100337927,100354306,100328713,100351620,100351924,100356796,100008920,100355214,100349149,100008956,100338982,100354700,100339888,100346868,100351261,100356268,100351579,100339807,100339102,100358445,100358557,100342336,100358506,100339875…
	negative regulation of establishment of protein localization	25	1639	164	13691	0.2849	0.684135	1.27336	GO:1904950	1.00347e+224
	long-chain fatty acid metabolic process	9	1639	50	13691	0.286	0.684135	1.50359	GO:0001676	1.00355e+80
	adrenal gland development	4	1639	18	13691	0.2861	0.684135	1.85628	GO:0030325	1.00359e+35
	modulation by symbiont of host cellular process	4	1639	18	13691	0.2861	0.684135	1.85628	GO:0044068	1.00359e+35
	regulation of fatty acid transport	4	1639	18	13691	0.2861	0.684135	1.85628	GO:2000191	1.00346e+35
	pericardium development	4	1639	18	13691	0.2861	0.684135	1.85628	GO:0060039	1.00352e+35
	zinc II ion transport	4	1639	18	13691	0.2861	0.684135	1.85628	GO:0006829	1.00354e+35
	regulation of endoplasmic reticulum unfolded protein response	4	1639	18	13691	0.2861	0.684135	1.85628	GO:1900101	1.00342e+35
	cartilage development involved in endochondral bone morphogenesis	4	1639	18	13691	0.2861	0.684135	1.85628	GO:0060351	1.00358e+35
	regulation of cardiac muscle cell proliferation	4	1639	18	13691	0.2861	0.684135	1.85628	GO:0060043	1.00347e+35
	positive regulation of heart growth	4	1639	18	13691	0.2861	0.684135	1.85628	GO:0060421	1.00347e+35
	regulation of transforming growth factor beta production	4	1639	18	13691	0.2861	0.684135	1.85628	GO:0071634	1.00346e+35
	phospholipid translocation	4	1639	18	13691	0.2861	0.684135	1.85628	GO:0045332	1.00009e+35
	regulation of transcription from RNA polymerase III promoter	4	1639	18	13691	0.2861	0.684135	1.85628	GO:0006359	1.00344e+35
	positive regulation of fatty acid metabolic process	4	1639	18	13691	0.2861	0.684135	1.85628	GO:0045923	1.00345e+35
	regulation of vasodilation	4	1639	18	13691	0.2861	0.684135	1.85628	GO:0042312	1.00009e+35
	regulation of blood circulation	25	1639	165	13691	0.2862	0.684135	1.26565	GO:1903522	1.00343e+224
	regulation of cyclic nucleotide metabolic process	16	1639	99	13691	0.2864	0.684135	1.35002	GO:0030799	1.00009e+143
	negative regulation of epithelial cell proliferation	16	1639	99	13691	0.2864	0.684135	1.35002	GO:0050680	1.00341e+143
	reproductive system development	43	1639	301	13691	0.2888	0.684135	1.19332	GO:0061458	100346517,100348493,100354945,100341874,100339786,100347169,100340795,100357426,100008832,100343397,100352032,100348809,100358324,100348758,100101593,100345257,100352095,100358120,100328713,100350413,100352000,100008875,100009193,100340145,100008806,100351261,100328729,100328790,100351121,100358557,103346162,103346327,100338309,100343291,100345620,100346075,100346236,100350881,100338324,100009361…
	regulation of macroautophagy	16	1639	100	13691	0.289	0.684135	1.33652	GO:0016241	1.00345e+143
	immune effector process	36	1639	251	13691	0.2896	0.684135	1.19808	GO:0002252	100349106,100355553,100347169,100350531,100008832,100340056,100342374,100344785,100339551,100357457,100350244,100353160,100343984,100356320,100347276,100358782,100340319,100345556,100355470,100351513,100358696,100347492,100340139,100009076,100347707,100356065,100342051,100339741,100342983,100340787,100342055,100358703,100346236,100352485,100354471,100345241
	establishment of organelle localization	20	1639	217	13691	0.29	0.684135	0.769886	GO:0051656	1.00351e+179
	liver morphogenesis	2	1639	8	13691	0.2908	0.684135	2.08832	GO:0072576	1.00009e+17
	positive regulation of cysteine-type endopeptidase activity involved in apoptotic signaling pathway	2	1639	8	13691	0.2908	0.684135	2.08832	GO:2001269	1.00338e+17
	pulmonary valve morphogenesis	2	1639	8	13691	0.2908	0.684135	2.08832	GO:0003184	1.00351e+17
	protein autoprocessing	2	1639	8	13691	0.2908	0.684135	2.08832	GO:0016540	1.03348e+17
	regulation of regulated secretory pathway	12	1639	73	13691	0.2908	0.684135	1.37314	GO:1903305	1.00354e+107
	regulation of T-helper 2 cell cytokine production	2	1639	8	13691	0.2908	0.684135	2.08832	GO:2000551	1.00347e+17
	mitotic G2 DNA damage checkpoint	2	1639	8	13691	0.2908	0.684135	2.08832	GO:0007095	1.0035e+17
	sphingosine-1-phosphate signaling pathway	2	1639	8	13691	0.2908	0.684135	2.08832	GO:0003376	1.00009e+17
	regulation of interleukin-13 secretion	2	1639	8	13691	0.2908	0.684135	2.08832	GO:2000665	1.00351e+17
	innate immune response in mucosa	2	1639	8	13691	0.2908	0.684135	2.08832	GO:0002227	1.00009e+17
	regulation of hypersensitivity	2	1639	8	13691	0.2908	0.684135	2.08832	GO:0002883	1.00359e+17
	regulation of G-protein coupled receptor protein signaling pathway	12	1639	73	13691	0.2908	0.684135	1.37314	GO:0008277	1.00344e+107
	response to sterol depletion	2	1639	8	13691	0.2908	0.684135	2.08832	GO:0006991	1.00344e+17
	negative regulation of collateral sprouting	2	1639	8	13691	0.2908	0.684135	2.08832	GO:0048671	1.00344e+17
	regulation of relaxation of muscle	2	1639	8	13691	0.2908	0.684135	2.08832	GO:1901077	1.00355e+17
	regulation of cell communication by electrical coupling	2	1639	8	13691	0.2908	0.684135	2.08832	GO:0010649	1.00352e+17
	maternal behavior	2	1639	8	13691	0.2908	0.684135	2.08832	GO:0042711	1.00342e+17
	diacylglycerol metabolic process	2	1639	8	13691	0.2908	0.684135	2.08832	GO:0046339	1.00357e+17
	distal tubule development	2	1639	8	13691	0.2908	0.684135	2.08832	GO:0072017	1.00343e+17
	facial nerve structural organization	2	1639	8	13691	0.2908	0.684135	2.08832	GO:0021612	1.00353e+17
	midbrain-hindbrain boundary development	2	1639	8	13691	0.2908	0.684135	2.08832	GO:0030917	1.00352e+17
	mitochondrion distribution	2	1639	8	13691	0.2908	0.684135	2.08832	GO:0048311	1.00355e+17
	corticosteroid receptor signaling pathway	2	1639	8	13691	0.2908	0.684135	2.08832	GO:0031958	1.00345e+17
	cellular response to epinephrine stimulus	2	1639	8	13691	0.2908	0.684135	2.08832	GO:0071872	1.00355e+17
	pulmonary artery morphogenesis	2	1639	8	13691	0.2908	0.684135	2.08832	GO:0061156	1.00351e+17
	negative regulation of endoplasmic reticulum calcium ion concentration	2	1639	8	13691	0.2908	0.684135	2.08832	GO:0032471	1.00352e+17
	negative regulation of type 2 immune response	2	1639	8	13691	0.2908	0.684135	2.08832	GO:0002829	1.00353e+17
	cardiac neural crest cell development involved in heart development	2	1639	8	13691	0.2908	0.684135	2.08832	GO:0061308	1.0034e+17
	cellular trivalent inorganic anion homeostasis	2	1639	8	13691	0.2908	0.684135	2.08832	GO:0072502	1.00339e+17
	lung saccule development	2	1639	8	13691	0.2908	0.684135	2.08832	GO:0060430	1.00351e+17
	positive regulation of oxidative stress-induced cell death	2	1639	8	13691	0.2908	0.684135	2.08832	GO:1903209	1.00356e+17
	negative regulation of vascular permeability	2	1639	8	13691	0.2908	0.684135	2.08832	GO:0043116	1.00358e+17
	actin filament polymerization	2	1639	8	13691	0.2908	0.684135	2.08832	GO:0030041	1.00354e+17
[truncated: 4,311 more rows]
