# Supplementary material for: Genome-Wide DNA Methylation Changes of Perirenal Adipose Tissue in Rabbits Fed a High-Fat Diet
Source: Animals (Basel). 2020 Nov 26;10(12):2213. doi: 10.3390/ani10122213 (PMC7761299; doi:10.3390/ani10122213)
Supplement: Supplementary file 1 [file animals-10-02213-s001.zip › Table S9.xlsx]

## Sheet: Sheet1
Pathway	DMRs-associated genes annotation in term	DMRs-associated genes with KEGG annotation	Genes annotation in term	All genes with KEGG annotation	Pvalue	FDR	Rich factor	Pathway ID	Level 1	Level 2	Genes	KOs
Olfactory transduction	23	1976	988	17394	2.2e-16	6.908e-14	0.20492	ko04740	Organismal Systems	Sensory system	100008694;100008781;100337693;100339605;100343200;100344777;100346593;100346878;100347155;100349687;100350943;100352303;100352545;100353437;100354323;100354653;100356508;100357193;100357252;100359123;103351513;108176343;108177900	K07376+K19477+K04257+K05849+K19695+K13755+K02183+K04952
Ribosome	12	1976	297	17394	5.817e-05	0.00913269	0.355662	ko03010	Genetic Information Processing	Translation	100328757;100337824;100343236;100346547;100347968;100350774;100352207;100353469;100355650;100355824;100356372;103348414	K02866+K02863+K02896+K02954+K02913+K02927+K02966+K02929+K02987+K02924+K02874+K02953
Axon guidance	49	1976	237	17394	0.0003448	0.0282663	1.81995	ko04360	Organismal Systems	Development	100328746;100338309;100338427;100338590;100338775;100338867;100339066;100339217;100339517;100339559;100339712;100339741;100339802;100340139;100340404;100340763;100341119;100341934;100342051;100342258;100343518;100343692;100344245;100344455;100344496;100344921;100345030;100345257;100345523;100345703;100346280;100347273;100347510;100348083;100349579;100351024;100351135;100351275;100353506;100353755…	K06550+K06850+K07521+K07520+K05463+K19862+K06619+K04352+K04630+K07528+K07293+K06840+K05703+K05859+K06842+K05766+K05734+K06521+K06755+K05103+K05725+K06753+K07523+K05104+K05462+K04237+K06754+K05106+K07526+K05733+K20020+K05110+K00444+K13578+K07529+K17332+K07524+K05105+K02649+K07365
Focal adhesion	58	1976	298	17394	0.0003664	0.0282663	1.71326	ko04510	Cellular Processes	Cellular community - eukaryotes	100008735;100008760;100008806;100008808;100008899;100008956;100009036;100009092;100009172;100101621;100144342;100328700;100338090;100338232;100338437;100339458;100339741;100340417;100340801;100340952;100341378;100341627;100341934;100342405;100342862;100342872;100343352;100343384;100343692;100344251;100345695;100346005;100346868;100346886;100347273;100347324;100349327;100350085;100350272;100350430…	K06493+K04437+K04361+K04357+K05448+K06487+K10151+K03853+K06484+K06481+K05087+K04725+K05449+K06589+K06237+K06238+K05703+K04364+K04375+K05699+K05730+K05734+K13708+K16857+K05089+K05096+K12755+K05725+K06587+K00907+K06583+K05760+K06240+K05733+K06252+K03900+K05450+K17449+K06476+K10351+K04456+K05740+K12329+K04438+K04349+K02649+K06269+K19663+K08131
Glutamatergic synapse	36	1976	158	17394	0.0004501	0.0282663	2.00566	ko04724	Organismal Systems	Nervous system	100008904;100009366;100009505;100337889;100338286;100339044;100339066;100339368;100339587;100339661;100340719;100341033;100341980;100342375;100344818;100345247;100345558;100346053;100346323;100346742;100346895;100346943;100347536;100347907;100348217;100352954;100354052;100356113;100356201;100357153;100357357;100358943;103350153;108176185;108177335;108178552	K04632+K04997+K04958+K05209+K15009+K12302+K04630+K05204+K11828+K01115+K04634+K16342+K05199+K15008+K04608+K05614+K15010+K08044+K05618+K04607+K05197+K07826+K05201+K04603+K05198+K08047+K19663+K04347+K04960+K04549
EGFR tyrosine kinase inhibitor resistance	25	1976	98	17394	0.0007832	0.0409875	2.24557	ko01521	Human Diseases	Drug resistance: Antineoplastic	100008806;100008808;100008875;100008899;100008920;100009068;100009417;100009482;100144342;100338850;100340139;100340437;100340801;100342872;100344511;100345149;100347752;100350272;100350676;100352594;100353706;100356164;100357841;100358943;108175368	K04361+K04357+K04570+K05448+K05455+K18497+K05093+K08774+K05087+K07205+K05859+K08845+K04364+K05089+K05456+K05055+K05450+K17449+K11217+K04456+K07203+K02649+K19663+K05464
Long-term depression	21	1976	77	17394	0.001078	0.048356	2.40072	ko04730	Organismal Systems	Nervous system	100008694;100008781;100008904;100009505;100144342;100339066;100340056;100340437;100340719;100341033;100341980;100342468;100344511;100346323;100348217;100356201;100356759;100357153;100358943;103346327;108177335	K07376+K19477+K04632+K04958+K05087+K04630+K05854+K08845+K04634+K16342+K05199+K05207+K05197+K04603+K04535+K05198+K19663+K04382+K04960
Regulation of actin cytoskeleton	56	1976	304	17394	0.001454	0.0570695	1.62154	ko04810	Cellular Processes	Cell motility	100008735;100008806;100008808;100008956;100009068;100009172;100009198;100009417;100101621;100337841;100338069;100338232;100338333;100338395;100340437;100340824;100340954;100341032;100341119;100341234;100341378;100341627;100341934;100342405;100342872;100343384;100343692;100343850;100343973;100344251;100344511;100344685;100344823;100345695;100346005;100346868;100347273;100350272;100351433;100352485…	K06493+K04361+K04357+K06487+K18497+K06484+K03915+K05093+K06481+K05768+K05767+K06589+K05731+K05769+K08845+K05750+K05764+K05763+K05762+K05766+K05699+K05730+K05734+K13708+K05089+K12755+K05725+K04358+K06587+K05751+K05745+K00907+K06583+K05760+K05733+K05450+K06476+K05749+K10351+K05740+K05747+K12329+K05718+K04438+K02649+K05729+K06269+K04347+K05720
PI3K-AKT signaling pathway	70	1976	417	17394	0.003041	0.106097	1.47766	ko04151	Environmental Information Processing	Signal transduction	100008735;100008806;100008808;100008875;100008899;100008956;100009036;100009068;100009139;100009172;100009417;100009484;100101621;100144342;100337757;100338090;100338232;100338437;100338850;100339458;100340417;100340801;100341887;100342163;100342862;100342872;100343130;100343246;100343352;100343518;100343692;100343850;100344251;100344629;100344921;100345556;100346005;100346886;100347324;100347752…	K06493+K04361+K04357+K04570+K05448+K06487+K10151+K18497+K04354+K06484+K05093+K04294+K06481+K05087+K21290+K05449+K06589+K06237+K07205+K06238+K04364+K08270+K05855+K16857+K05089+K09048+K11584+K05096+K05103+K05725+K04358+K06587+K12230+K05462+K06583+K06240+K06252+K05055+K03900+K04465+K05450+K06476+K11217+K07826+K04456+K16198+K03258+K04289+K07203+K07209+K05423+K09047+K02649+K04382+K07204+K08131+K04347+…
Chemical carcinogenesis	6	1976	155	17394	0.003721	0.10676	0.340747	ko05204	Human Diseases	Cancers: Overview	100342145;100342986;100345202;100348029;100353365;108178122	K15680+K04809+K00079+K00699
ErbB signaling pathway	25	1976	110	17394	0.00374	0.10676	2.0006	ko04012	Environmental Information Processing	Signal transduction	100008806;100008808;100008920;100009328;100009482;100338850;100338867;100340139;100340437;100340801;100340952;100341934;100343692;100344511;100345149;100347273;100348328;100350676;100353706;100353755;100356164;100357394;100357841;100358703;100358943	K04361+K04357+K05455+K05085+K08774+K07205+K19862+K06619+K05859+K08845+K04364+K04375+K05734+K05725+K05456+K05733+K08887+K17449+K04456+K07203+K04438+K02649+K07365+K19663
Steroid hormone biosynthesis	6	1976	151	17394	0.005051	0.132168	0.349773	ko00140	Metabolism	Lipid metabolism	100342145;100343291;100346075;100353365;103351030;108178122	K15680+K07430+K10207+K00699+K04119+K00212
Arrhythmogenic right ventricular cardiomyopathy (ARVC)	23	1976	104	17394	0.007202	0.166173	1.94674	ko05412	Human Diseases	Cardiovascular diseases	100008735;100008956;100009172;100101621;100328755;100338232;100338772;100340215;100340471;100341610;100343241;100343574;100344251;100346005;100348227;100349537;100349969;100350075;100351233;100351327;100351433;100351667;100352391	K06493+K06487+K06484+K06481+K12569+K06589+K04869+K04490+K04859+K05691+K12641+K06587+K06583+K10366+K12563+K04868+K04860+K06476
Prostate cancer	21	1976	93	17394	0.007409	0.166173	1.98769	ko05215	Human Diseases	Cancers: Specific types	100008806;100008808;100009193;100009417;100009482;100144342;100340215;100340437;100340471;100340801;100342872;100343130;100344511;100346379;100350272;100353706;100356164;100356401;100357341;100357483;100357841	K04361+K04357+K08557+K05093+K08774+K05087+K04490+K08845+K04364+K05089+K09048+K09389+K05450+K04456+K07203+K07209+K04734+K09047+K02649
beta-Alanine metabolism	10	1976	34	17394	0.01163	0.226254	2.58901	ko00410	Metabolism	Metabolism of other amino acids	100338784;100340020;100340480;100344302;100344727;100347645;100347984;100353463;100355864;100357989	K00128+K00802+K01464+K14085+K01580+K12259+K08660+K00276+K13524
Glycosaminoglycan biosynthesis - chondroitin sulfate / dermatan sulfate	9	1976	29	17394	0.01245	0.226254	2.73185	ko00532	Metabolism	Glycan biosynthesis and metabolism	100338181;100339411;100342073;100343176;100343641;100343766;100351896;100355742;103351288	K04743+K00746+K00771+K08106+K01017+K03193+K13499
Spliceosome	10	1976	188	17394	0.01283	0.226254	0.468225	ko03040	Genetic Information Processing	Transcription	100008686;100339026;100341208;100342486;100343570;100344782;100345368;100345435;100353160;100354975	K12884+K12827+K12852+K12879+K12855+K12864+K12865+K12861+K12830+K11092
ECM-receptor interaction	27	1976	137	17394	0.01297	0.226254	1.73483	ko04512	Environmental Information Processing	Signaling molecules and interaction	100008735;100008956;100009172;100101621;100338232;100338437;100339458;100340417;100342862;100344251;100346005;100346886;100347324;100349327;100350085;100350104;100350430;100350796;100351433;100351611;100351943;100355155;100355470;100356305;100357900;100358522;103349793	K06493+K06487+K06484+K06481+K06589+K06237+K06238+K16857+K06587+K06583+K06240+K06252+K03900+K06258+K06476+K06262+K06263+K06266+K08131
Gap junction	23	1976	111	17394	0.01373	0.226906	1.82397	ko04540	Cellular Processes	Cellular community - eukaryotes	100008694;100008781;100008806;100008808;100008904;100009505;100338084;100338433;100339066;100340719;100340801;100341581;100342872;100346323;100346742;100350272;100355169;100356201;100357357;100357567;100358715;100358943;108177335	K07376+K19477+K04361+K04357+K04632+K04958+K04141+K07374+K04630+K04634+K04364+K07375+K05089+K08044+K05450+K04289+K04603+K08047+K04463+K19663+K04960
Morphine addiction	23	1976	114	17394	0.01538	0.241466	1.77597	ko05032	Human Diseases	Substance dependence	100008865;100008904;100009366;100339066;100341192;100343099;100346323;100346742;100346845;100346878;100347155;100348750;100349357;100351753;100352954;100355058;100356357;100357357;100358943;103350153;108176185;108178364;108178552	K05000+K04632+K04997+K04630+K05190+K18437+K08044+K04615+K13755+K18436+K05185+K13293+K07826+K05181+K08047+K19663+K04347+K05186+K04549
B cell receptor signaling pathway	20	1976	96	17394	0.0195	0.270313	1.83388	ko04662	Organismal Systems	Immune system	100338413;100340056;100340139;100340801;100341193;100341627;100342163;100342183;100344629;100345556;100350284;100351358;100353706;100353824;100354225;100356401;100357341;100357841;100358267;100359054	K12560+K05854+K05859+K04364+K12229+K05730+K05855+K12362+K12230+K06507+K04456+K17332+K07370+K07209+K04734+K02649+K15909+K05872
Neuroactive ligand-receptor interaction	52	1976	322	17394	0.01978	0.270313	1.42154	ko04080	Environmental Information Processing	Signaling molecules and interaction	100008820;100008828;100008890;100008936;100008938;100009164;100009198;100009231;100009382;100009484;100009518;100303763;100328964;100337889;100338084;100338519;100339368;100341192;100341980;100342060;100342408;100342468;100342986;100343161;100344818;100345030;100346053;100346845;100347907;100348126;100348217;100349357;100349536;100350217;100350587;100351924;100352303;100352555;100352978;100353437…	K04288+K04292+K05771+K04204+K04206+K04166+K03915+K04576+K04590+K04294+K04589+K08362+K04153+K05209+K04141+K04582+K05204+K05190+K05199+K05196+K04807+K05207+K04809+K04240+K04608+K04237+K04615+K04607+K04174+K05197+K05185+K04279+K04295+K05215+K05062+K05840+K04228+K04010+K05201+K04289+K04202+K04603+K05181+K04218+K08397+K05198+K04210+K04272+K04290+K05186
Neomycin, kanamycin and gentamicin biosynthesis	4	1976	7	17394	0.0198	0.270313	5.03008	ko00524	Metabolism	Biosynthesis of other secondary metabolites	100338214;100340994;100351231;100352095	K00844
Legionellosis	3	1976	88	17394	0.02336	0.291054	0.30009	ko05134	Human Diseases	Infectious diseases: Bacterial	100101591;100352095;100357341	K04397+K07874+K04734
Osteoclast differentiation	33	1976	185	17394	0.02349	0.291054	1.5702	ko04380	Organismal Systems	Development	100008735;100008892;100009231;100009371;100338413;100338913;100339026;100339465;100339741;100340139;100340801;100342163;100343675;100344335;100345556;100346106;100346168;100346862;100347042;100347711;100351032;100352594;100352905;100353706;100353824;100354225;100354232;100356401;100357341;100357841;100358246;100358696;100359055	K06493+K08530+K04576+K13376+K06472+K12560+K06463+K14380+K07361+K05703+K05859+K04364+K05855+K08011+K04388+K03158+K06512+K09030+K04466+K11217+K04386+K04456+K17332+K07370+K07209+K04734+K02649+K04403+K06498
Bladder cancer	11	1976	44	17394	0.0241	0.291054	2.20066	ko05219	Human Diseases	Cancers: Specific types	100008806;100008808;100008899;100340319;100340437;100342862;100343775;100344511;100346379;100350430;100352862	K04361+K04357+K05448+K09850+K08845+K16857+K08803+K09389
Endometrial cancer	13	1976	56	17394	0.02624	0.305161	2.04347	ko05213	Human Diseases	Cancers: Specific types	100008806;100008808;100340215;100340437;100340471;100340801;100340952;100343241;100344511;100349969;100352391;100353706;100357841	K04361+K04357+K04490+K08845+K04364+K04375+K05691+K04456+K02649
Hippo signaling pathway - multiple species	10	1976	40	17394	0.03214	0.338806	2.20066	ko04392	Environmental Information Processing	Signal transduction	100340319;100349978;100350124;100351579;100355214;100356416;100357564;100357565;100357691;100358939	K09850+K09448+K09851+K16682+K16820+K06685+K04412+K16684+K16685
Platelet activation	32	1976	186	17394	0.03236	0.338806	1.51443	ko04611	Organismal Systems	Immune system	100008694;100008735;100008781;100008904;100009505;100101621;100337757;100338413;100339066;100339354;100339465;100339741;100340056;100340139;100340719;100341033;100342163;100345556;100345695;100346323;100346742;100349327;100350587;100351433;100351611;100353706;100354225;100355155;100357357;100357841;100358825;108177335	K07376+K06493+K19477+K04632+K04958+K06481+K21290+K06472+K04630+K01832+K07361+K05703+K05854+K05859+K04634+K16342+K05855+K00907+K08044+K03900+K05215+K06476+K06262+K04456+K07370+K06263+K08047+K02649+K06269+K04960
Glycosaminoglycan biosynthesis - heparan sulfate / heparin	9	1976	32	17394	0.03237	0.338806	2.47574	ko00534	Metabolism	Glycan biosynthesis and metabolism	100340145;100342073;100343697;100343879;100344304;100345736;100351196;100352865;100355742	K02514+K00771+K02367+K01024+K02576+K08102+K07809
Non-small cell lung cancer	14	1976	63	17394	0.03465	0.350971	1.95614	ko05223	Human Diseases	Cancers: Specific types	100008806;100008808;100009482;100340139;100340319;100340437;100340801;100344511;100346379;100353706;100356299;100357841;100358445;100358943	K04361+K04357+K08774+K05859+K09850+K08845+K04364+K09389+K04456+K01522+K02649+K08528+K19663
Dopaminergic synapse	31	1976	182	17394	0.0401	0.372613	1.49935	ko04728	Organismal Systems	Nervous system	100008865;100008904;100009139;100009366;100009505;100337889;100339066;100339935;100340719;100341499;100341980;100343130;100343246;100346323;100348217;100349687;100350943;100352303;100352954;100353437;100353706;100357007;100357153;100357483;100358825;100358943;103346327;103350153;108176185;108177335;108178552	K05000+K04632+K04354+K04997+K04958+K05209+K04630+K01593+K04634+K15493+K05199+K09048+K11584+K05197+K02183+K05840+K07826+K04456+K00274+K05198+K09047+K06269+K19663+K04382+K04347+K04960+K04549
Melanoma	14	1976	67	17394	0.04226	0.372613	1.83936	ko05218	Human Diseases	Cancers: Specific types	100008806;100008808;100009068;100144342;100340437;100342872;100343850;100344511;100346379;100350272;100353706;100357665;100357841;100358876	K04361+K04357+K18497+K05087+K08845+K05089+K04358+K09389+K05450+K04456+K02649
MicroRNAs in cancer	35	1976	210	17394	0.04262	0.372613	1.46711	ko05206	Human Diseases	Cancers: Overview	100008690;100008735;100008806;100008899;100008914;100009036;100009172;100009371;100101605;100338867;100339006;100340139;100340319;100340801;100341032;100341234;100341572;100341887;100341934;100342862;100342872;100343973;100345841;100346379;100347324;100348024;100350430;100350676;100350723;100356164;100356305;100356401;100357394;100358943;103346743	K16866+K06493+K04361+K05448+K05658+K10151+K06484+K13376+K07996+K06619+K12035+K05859+K09850+K04364+K05762+K13863+K08270+K05734+K16857+K05089+K05665+K09389+K06252+K09299+K17449+K04381+K07203+K07209+K04438+K19663+K07204
Adipocytokine signaling pathway	19	1976	97	17394	0.04318	0.372613	1.72423	ko04920	Organismal Systems	Endocrine system	100144332;100301536;100337888;100339517;100342485;100346106;100349219;100349872;100350311;100351924;100353706;100354315;100354503;100355122;100356164;100356401;100357341;100359054;103351932	K07297+K07296+K03171+K07293+K01897+K03158+K07202+K05141+K08765+K05062+K04456+K07199+K07203+K07209+K04734+K05872+K17446
DNA replication	2	1976	66	17394	0.0439	0.372613	0.266746	ko03030	Genetic Information Processing	Replication and repair	100345558;100347536	K02324
Linoleic acid metabolism	3	1976	80	17394	0.04464	0.372613	0.330099	ko00591	Metabolism	Lipid metabolism	100341033;100343664;100343759	K16342+K01047+K16817
Protein processing in endoplasmic reticulum	16	1976	234	17394	0.04531	0.372613	0.601889	ko04141	Genetic Information Processing	Folding, sorting and degradation	100009092;100009182;100328744;100339093;100344858;100345093;100347511;100349294;100349396;100350469;100352925;100356207;100356247;100357346;100358886;100359290	K03853+K01230+K04571+K03237+K07765+K14012+K06689+K14004+K09582+K08056+K14026+K14010+K10597+K14009+K08852+K04556+K09530
Dilated cardiomyopathy (DCM)	27	1976	153	17394	0.04628	0.372613	1.55341	ko05414	Human Diseases	Cardiovascular diseases	100008735;100008904;100008956;100009172;100009371;100101621;100328755;100338084;100338232;100338772;100341610;100343574;100344251;100346005;100346323;100346742;100348227;100349537;100350075;100351233;100351327;100351433;100351667;100353304;100355788;100357357;100358982	K06493+K04632+K06487+K06484+K13376+K06481+K12569+K04141+K06589+K04869+K04859+K12641+K06587+K06583+K08044+K10366+K12563+K04868+K04860+K06476+K10351+K12567+K08047+K13377
GABAergic synapse	19	1976	102	17394	0.05011	0.377014	1.63971	ko04727	Organismal Systems	Nervous system	100008865;100338344;100339066;100341192;100344727;100346742;100346845;100349357;100350903;100352954;100355864;100356357;100357357;100357989;100358943;103350153;108176185;108178364;108178552	K05000+K15376+K04630+K05190+K01580+K08044+K04615+K05185+K15375+K07826+K05181+K08047+K13524+K19663+K04347+K05186+K04549
Acute myeloid leukemia	13	1976	61	17394	0.05077	0.377014	1.87597	ko05221	Human Diseases	Cancers: Specific types	100338850;100340215;100340437;100340471;100340801;100340808;100344511;100353706;100356164;100356230;100356401;100357841;100358993	K07205+K04490+K08845+K04364+K10055+K04456+K07203+K08806+K07209+K02649+K08367
Circadian entrainment	25	1976	141	17394	0.05172	0.377014	1.56075	ko04713	Organismal Systems	Environmental adaptation	100008694;100008781;100008865;100008902;100008904;100009366;100009505;100009545;100337889;100339066;100340719;100341980;100346323;100346742;100348217;100349687;100350943;100352954;100357153;100357357;100358943;103350153;108176185;108177335;108178552	K07376+K19477+K05000+K11265+K04632+K04997+K04958+K04963+K05209+K04630+K04634+K05199+K08044+K05197+K02183+K07826+K05198+K08047+K19663+K04347+K04960+K04549
Retrograde endocannabinoid signaling	22	1976	122	17394	0.05188	0.377014	1.58736	ko04723	Organismal Systems	Nervous system	100008865;100009366;100009505;100339044;100339066;100340719;100341192;100341980;100346742;100348217;100349357;100352954;100356201;100356357;100357153;100357357;100358943;103350153;108176185;108177335;108178364;108178552	K05000+K04997+K04958+K12302+K04630+K04634+K05190+K05199+K08044+K05197+K05185+K07826+K04603+K05181+K05198+K08047+K19663+K04347+K04960+K05186+K04549
Calcium signaling pathway	41	1976	257	17394	0.05283	0.377014	1.40431	ko04020	Environmental Information Processing	Signal transduction	100008806;100008833;100008904;100009137;100009164;100009198;100009328;100009505;100009545;100190898;100337764;100337889;100338084;100339605;100340139;100340719;100341372;100342872;100342986;100344504;100345695;100346323;100346742;100346878;100347155;100348365;100349536;100349687;100350587;100350943;100351226;100352032;100352303;100353437;100354976;100356201;100356734;100357357;100358943;100359066…	K04361+K13241+K04632+K07190+K04166+K03915+K05085+K04958+K04963+K05863+K05209+K04141+K05849+K05859+K04634+K20858+K05089+K04809+K05860+K00907+K08044+K13755+K04636+K04279+K02183+K05215+K18196+K05857+K05840+K05853+K04603+K05850+K08047+K19663+K04960
Apelin signaling pathway	31	1976	186	17394	0.05424	0.378475	1.46711	ko04371	Environmental Information Processing	Signal transduction	100008833;100008902;100009043;100009164;100009505;100009545;100009556;100337748;100337757;100339066;100339551;100339605;100340719;100345695;100346742;100348126;100349219;100349687;100350943;100352954;100353304;100353706;100354315;100356164;100357357;100358981;100359137;103350153;108176185;108177335;108178552	K13241+K11265+K06827+K04166+K04958+K04963+K01343+K00914+K21290+K04630+K06052+K05849+K04634+K00907+K08044+K04174+K07202+K02183+K07826+K10351+K04456+K07199+K07203+K08047+K11406+K04500+K04347+K04960+K04549
cAMP signaling pathway	42	1976	269	17394	0.05843	0.394743	1.37439	ko04024	Environmental Information Processing	Signal transduction	100008902;100008904;100008936;100009382;100328964;100337889;100338084;100338333;100339066;100339661;100341627;100341980;100343130;100343384;100343663;100344504;100345808;100346323;100346742;100346845;100348217;100348394;100349687;100350943;100350985;100351753;100352303;100353437;100353636;100353706;100355047;100355058;100356395;100356734;100357153;100357341;100357357;100357483;100357841;100358825…	K11265+K04632+K04204+K04590+K04153+K05209+K04141+K05731+K04630+K01115+K05730+K05199+K09048+K12755+K12323+K05860+K08401+K08044+K04615+K05197+K04351+K02183+K04953+K13293+K05840+K05702+K04456+K06230+K04218+K05850+K05198+K04734+K08047+K09047+K02649+K06269+K04952
Chronic myeloid leukemia	18	1976	96	17394	0.06043	0.394743	1.65049	ko05220	Human Diseases	Cancers: Specific types	100008875;100009371;100338867;100339517;100340437;100340618;100340801;100344335;100344511;100346379;100350676;100353706;100356401;100357341;100357394;100357841;100358982;100358993	K04570+K13376+K06619+K07293+K08845+K04496+K04364+K04388+K09389+K17449+K04456+K07209+K04734+K04438+K02649+K13377+K08367
Pathways in cancer	79	1976	554	17394	0.06119	0.394743	1.25525	ko05200	Human Diseases	Cancers: Overview	100008806;100008808;100008833;100008875;100008892;100008899;100008904;100008956;100009068;100009164;100009193;100009198;100009371;100009417;100009482;100009484;100101621;100144342;100328700;100337815;100338090;100338437;100338867;100339066;100340139;100340215;100340319;100340437;100340471;100340618;100340719;100340801;100340808;100342183;100342872;100343241;100343692;100343775;100343850;100344335…	K04361+K04357+K13241+K04570+K08530+K05448+K04632+K06487+K18497+K04166+K08557+K03915+K13376+K05093+K08774+K04294+K06481+K05087+K04725+K12331+K05449+K06237+K06619+K04630+K05859+K04490+K09850+K08845+K04496+K04634+K04364+K10055+K12362+K05089+K05691+K05725+K08803+K04358+K04388+K06229+K09389+K08044+K06240+K09095+K00444+K06476+K04685+K11217+K07826+K11101+K04456+K06230+K04289+K08737+K07203+K07209+K04734+…
Hypertrophic cardiomyopathy (HCM)	23	1976	132	17394	0.0616	0.394743	1.53379	ko05410	Human Diseases	Cardiovascular diseases	100008735;100008956;100009172;100009371;100101621;100328755;100338232;100338772;100341610;100343574;100344251;100346005;100348227;100349537;100350075;100351233;100351327;100351433;100351667;100353304;100354315;100355788;100358982	K06493+K06487+K06484+K13376+K06481+K12569+K06589+K04869+K04859+K12641+K06587+K06583+K10366+K12563+K04868+K04860+K06476+K10351+K07199+K12567+K13377
Parkinson's disease	11	1976	170	17394	0.0645	0.404489	0.569582	ko05012	Human Diseases	Neurodegenerative diseases	100328585;100337764;100338238;100339066;100339424;100339628;100342996;100349566;100354677;100356593;100358886	K00235+K05863+K10698+K04630+K11351+K02271+K04558+K08844+K03948+K04556
Platinum drug resistance	6	1976	112	17394	0.06683	0.404489	0.47157	ko01524	Human Diseases	Drug resistance: Antineoplastic	100008875;100328700;100343248;100353706;100356127;100357841	K04570+K04725+K17686+K04456+K08737+K02649
Regulation of lipolysis in adipocytes	14	1976	70	17394	0.0673	0.404489	1.76053	ko04923	Organismal Systems	Endocrine system	100008694;100008781;100008904;100008936;100338084;100339066;100343663;100343759;100346323;100346742;100353706;100357357;100357841;103351932	K07376+K19477+K04632+K04204+K04141+K04630+K12323+K16817+K08044+K04456+K08047+K02649+K17446
Ras signaling pathway	53	1976	357	17394	0.06943	0.404489	1.30683	ko04014	Environmental Information Processing	Signal transduction	100008806;100008808;100008875;100008899;100009068;100009417;100144342;100337889;100338090;100338333;100338867;100339517;100339661;100340139;100340319;100340801;100340952;100341033;100341934;100342183;100342872;100343352;100343518;100343664;100343759;100343850;100344504;100344921;100347273;100347335;100348179;100348328;100349687;100350272;100350287;100350586;100350676;100350943;100352954;100353636…	K04361+K04357+K04570+K05448+K18497+K05093+K05087+K05209+K05449+K05731+K06619+K04352+K07293+K01115+K05859+K09850+K04364+K04375+K16342+K05734+K12362+K05089+K05096+K05103+K01047+K16817+K04358+K05860+K05462+K05733+K17636+K12358+K08887+K02183+K05450+K18529+K14958+K17449+K07826+K05702+K04456+K17637+K07209+K04349+K17635+K02649+K05410+K19663+K04347+K04549
Cell adhesion molecules (CAMs)	30	1976	185	17394	0.07008	0.404489	1.42745	ko04514	Environmental Information Processing	Signaling molecules and interaction	100008666;100008956;100328746;100338492;100339400;100342120;100343670;100344455;100344561;100347630;100349063;100349106;100349667;100350262;100350656;100352672;100353667;100354076;100354470;100354524;100355124;100355526;100355662;100356371;100356927;100356969;100357080;100357605;100357954;103348701	K06793+K06487+K06550+K06088+K06770+K06759+K06474+K07523+K07380+K06787+K07377+K03160+K06752+K06756+K06520+K06087+K16336+K06751+K05718+K05693+K07378+K06471+K06477
Retinol metabolism	8	1976	134	17394	0.07085	0.404489	0.52553	ko00830	Metabolism	Metabolism of cofactors and vitamins	100339014;100341926;100345675;100346930;100353317;100353365;100353713;108178122	K07249+K12664+K00157+K11150+K07420+K00699+K09516
Drug metabolism - cytochrome P450	5	1976	101	17394	0.07416	0.415826	0.435774	ko00982	Metabolism	Xenobiotics biodegradation and metabolism	100345675;100353031;100353365;100357007;108178122	K00157+K00485+K00699+K00274
Glioma	17	1976	91	17394	0.07654	0.421641	1.64445	ko05214	Human Diseases	Cancers: Specific types	100008806;100008808;100009482;100144342;100340139;100340437;100340801;100342872;100344511;100346379;100349687;100350676;100350943;100353706;100356164;100357841;100358943	K04361+K04357+K08774+K05087+K05859+K08845+K04364+K05089+K09389+K02183+K17449+K04456+K07203+K02649+K19663
Proteoglycans in cancer	43	1976	282	17394	0.0783	0.4239	1.34225	ko05205	Human Diseases	Cancers: Overview	100008690;100008735;100008760;100008806;100008899;100008956;100009068;100009172;100009328;100009371;100009505;100101621;100144342;100338333;100339517;100340139;100340437;100340801;100340952;100341032;100341234;100342862;100343692;100343973;100344504;100344511;100346868;100349579;100350430;100351261;100351858;100352103;100352733;100353706;100354421;100355526;100356164;100356902;100357841;100358825…	K16866+K06493+K04437+K04361+K05448+K06487+K18497+K06484+K05085+K13376+K04958+K06481+K05087+K05731+K07293+K05859+K08845+K04364+K04375+K05763+K05762+K16857+K05725+K05860+K05760+K00444+K08550+K08109+K06106+K09543+K04456+K03258+K16336+K07203+K12329+K02649+K06269+K19663+K04960
Small cell lung cancer	20	1976	112	17394	0.08095	0.430819	1.5719	ko05222	Human Diseases	Cancers: Specific types	100008833;100008875;100008956;100101621;100328700;100338437;100343692;100346379;100346886;100351433;100351874;100353706;100356299;100356401;100357341;100357839;100357841;100357900;100358445;100358522	K13241+K04570+K06487+K06481+K04725+K06237+K05725+K09389+K06240+K06476+K04685+K04456+K01522+K07209+K04734+K16063+K02649+K08528
Butanoate metabolism	8	1976	36	17394	0.08307	0.430901	1.95614	ko00650	Metabolism	Carbohydrate metabolism	100339007;100342192;100344675;100344727;100351836;100355864;100356813;100357989	K00019+K01896+K01580+K00139+K01027+K13524
Glutathione metabolism	3	1976	71	17394	0.08371	0.430901	0.371942	ko00480	Metabolism	Metabolism of other amino acids	100328765;100340020;100342383	K00036+K00802+K11204
Salmonella infection	6	1976	110	17394	0.08825	0.446943	0.480144	ko05132	Human Diseases	Infectious diseases: Bacterial	100008760;100008833;100338905;100341971;100354471;100354735	K04437+K13241+K10415+K13883+K05747+K10407
Adherens junction	21	1976	121	17394	0.09266	0.45455	1.52773	ko04520	Cellular Processes	Cellular community - eukaryotes	100008806;100144342;100339741;100340215;100340471;100341378;100343241;100344295;100344335;100345030;100347798;100349969;100352391;100353319;100353601;100353636;100353881;100354471;100356969;100359137;103349086	K04361+K05087+K05703+K04490+K05699+K05691+K06086+K04388+K04237+K05698+K06083+K05702+K05690+K05747+K05693+K04500+K06084
Cholinergic synapse	21	1976	122	17394	0.09384	0.45455	1.51521	ko04725	Organismal Systems	Nervous system	100008865;100009366;100009505;100337757;100339066;100339741;100340719;100342986;100343130;100346742;100348877;100352954;100353706;100357357;100357483;100357841;100358943;103350153;108176185;108177335;108178552	K05000+K04997+K04958+K21290+K04630+K05703+K04634+K04809+K09048+K08044+K05007+K07826+K04456+K08047+K09047+K02649+K19663+K04347+K04960+K04549
cGMP-PKG signaling pathway	34	1976	221	17394	0.0961	0.45455	1.35425	ko04022	Environmental Information Processing	Signal transduction	100008694;100008781;100008940;100009164;100009505;100337757;100337764;100338084;100339066;100339605;100340448;100340719;100342622;100343130;100343384;100343663;100345695;100346742;100349687;100350084;100350943;100353706;100353824;100354625;100354976;100356734;100357357;100357483;100358825;100359066;100359123;103346203;103351932;108177335	K07376+K19477+K12337+K04166+K04958+K21290+K05863+K04141+K04630+K05849+K03121+K04634+K04941+K09048+K12755+K12323+K00907+K08044+K02183+K04456+K17332+K13762+K05853+K05850+K08047+K09047+K06269+K04952+K05274+K17446+K04960
Influenza A	18	1976	238	17394	0.09629	0.45455	0.665745	ko05164	Human Diseases	Infectious diseases: Viral	100339093;100339272;100339936;100340787;100342324;100343560;100346106;100347276;100347707;100349667;100350656;100352594;100352672;100353706;100356401;100357341;100357841;100358771	K03237+K14284+K14285+K14216+K14404+K12647+K03158+K15045+K12646+K06752+K11217+K04456+K07209+K04734+K02649+K05410
HIF-1 signaling pathway	21	1976	124	17394	0.09699	0.45455	1.49077	ko04066	Environmental Information Processing	Signal transduction	100008806;100008808;100008833;100008899;100144342;100338214;100338850;100340139;100340994;100343352;100347752;100351231;100352095;100352426;100353706;100356164;100357314;100357349;100357841;100358943;103351855	K04361+K04357+K13241+K05448+K05087+K00844+K07205+K05859+K05096+K05055+K01689+K04456+K07203+K06503+K00161+K02649+K19663
Huntington's disease	19	1976	248	17394	0.1028	0.474694	0.674395	ko05016	Human Diseases	Neurodegenerative diseases	100008870;100008892;100009505;100328585;100337764;100339424;100339587;100339628;100339642;100340719;100342996;100343130;100345687;100349219;100351682;100352148;100356593;100356679;100357483	K10408+K08530+K04958+K00235+K05863+K11351+K11828+K02271+K04634+K09048+K07202+K05625+K03948+K11143+K09047
Complement and coagulation cascades	10	1976	148	17394	0.1137	0.517417	0.594772	ko04610	Organismal Systems	Immune system	100009076;100009198;100009556;100303761;100349327;100352978;100354098;100355553;103350990;103352022	K03997+K03915+K01343+K03899+K03900+K04010+K17252+K01332+K04002+K03994
Metabolism of xenobiotics by cytochrome P450	8	1976	129	17394	0.1168	0.523931	0.5459	ko00980	Metabolism	Xenobiotics biodegradation and metabolism	100338061;100342145;100345202;100348029;100353317;100353365;103351030;108178122	K00078+K15680+K00079+K07420+K00699+K00212
African trypanosomiasis	2	1976	53	17394	0.1203	0.529875	0.332175	ko05143	Human Diseases	Infectious diseases: Parasitic	100340719;100358943	K04634+K19663
Proteasome	2	1976	55	17394	0.1215	0.529875	0.320096	ko03050	Genetic Information Processing	Folding, sorting and degradation	100338566;100353519	K02731+K02733
Longevity regulating pathway	20	1976	122	17394	0.1258	0.532147	1.44305	ko04211	Organismal Systems	Aging	100008892;100144332;100144342;100301536;100338850;100340269;100343130;100346742;100349219;100353118;100353706;100354315;100354505;100355122;100356164;100357357;100357483;100357841;103346743;103351932	K08530+K07297+K05087+K07296+K07205+K11420+K09048+K08044+K07202+K08269+K04456+K07199+K14756+K07203+K08047+K09047+K02649+K07204+K17446
Longevity regulating pathway - worm	5	1976	89	17394	0.1261	0.532147	0.49453	ko04212	Organismal Systems	Aging	100342383;100352051;100353118;100353706;100356164	K11204+K14966+K08269+K04456+K07203
Central carbon metabolism in cancer	12	1976	65	17394	0.1285	0.532147	1.6251	ko05230	Human Diseases	Cancers: Overview	100008806;100009417;100328765;100338214;100340994;100342872;100351231;100352095;100353706;100356164;100357349;100357841	K04361+K05093+K00036+K00844+K05089+K04456+K07203+K00161+K02649
Nicotine addiction	10	1976	50	17394	0.1288	0.532147	1.76053	ko05033	Human Diseases	Substance dependence	100337889;100339044;100341192;100341980;100342986;100348217;100349357;100356357;100357153;108178364	K05209+K12302+K05190+K05199+K04809+K05197+K05185+K05181+K05198+K05186
Fructose and mannose metabolism	8	1976	37	17394	0.1308	0.533392	1.90327	ko00051	Metabolism	Carbohydrate metabolism	100009055;100338214;100340994;100341613;100347397;100351231;100352095;108176793	K01623+K00844+K18334+K17497
Oxytocin signaling pathway	32	1976	211	17394	0.1343	0.540644	1.335	ko04921	Organismal Systems	Endocrine system	100008806;100008865;100008904;100009366;100009505;100009545;100337757;100338772;100339066;100340719;100340952;100341033;100341610;100343384;100343415;100343663;100345695;100346323;100346742;100348877;100349687;100350075;100350943;100351327;100353824;100354315;100356902;100357357;100358715;100358825;100358943;108177335	K04361+K05000+K04632+K04997+K04958+K04963+K21290+K04869+K04630+K04634+K04375+K16342+K04859+K12755+K08794+K12323+K00907+K08044+K05007+K02183+K04868+K04860+K17332+K07199+K12329+K08047+K04463+K06269+K19663+K04960
Leukocyte transendothelial migration	28	1976	183	17394	0.1373	0.545724	1.34685	ko04670	Organismal Systems	Immune system	100338492;100339066;100339517;100340139;100341032;100341378;100341627;100341671;100343241;100343384;100343675;100343692;100343973;100346868;100347630;100348394;100349969;100352391;100353304;100353636;100353881;100354076;100355124;100356927;100357605;100357841;100358943;103351873	K06088+K04630+K07293+K05859+K05763+K05699+K05730+K08016+K05691+K12755+K08011+K05725+K05760+K06787+K04351+K10351+K05702+K05690+K06520+K06087+K05718+K06471+K02649+K19663
Autophagy - animal	25	1976	159	17394	0.1404	0.55107	1.38406	ko04140	Cellular Processes	Transport and catabolism	100008875;100009505;100101593;100144342;100337748;100338183;100339093;100339935;100341887;100342374;100343089;100343775;100346566;100352193;100352862;100353118;100353706;100354086;100356164;100357346;100357841;103346327;103346743;103349534;103351932	K04570+K04958+K01363+K05087+K00914+K08342+K03237+K10802+K08270+K08337+K17606+K08803+K17603+K08269+K04456+K21249+K07203+K08852+K02649+K04382+K07204+K17888+K17446
Nucleotide excision repair	4	1976	79	17394	0.1423	0.551632	0.445703	ko03420	Genetic Information Processing	Replication and repair	100345558;100346279;100347536;100351102	K02324+K10838+K10609
Estrogen signaling pathway	22	1976	137	17394	0.1458	0.551959	1.41356	ko04915	Organismal Systems	Endocrine system	100008806;100008865;100008904;100009366;100009505;100339066;100340719;100340801;100343130;100346323;100346742;100346845;100349687;100350676;100350943;100351261;100353706;100356201;100357357;100357483;100357841;108177335	K04361+K05000+K04632+K04997+K04958+K04630+K04634+K04364+K09048+K08044+K04615+K02183+K17449+K08550+K04456+K04603+K08047+K09047+K02649+K04960
FoxO signaling pathway	25	1976	162	17394	0.1459	0.551959	1.35843	ko04068	Environmental Information Processing	Signal transduction	100008806;100008808;100008820;100009036;100009371;100144342;100340437;100340801;100344335;100344511;100345558;100346056;100347536;100348179;100351874;100353706;100354315;100356113;100356177;100356201;100356401;100357841;100358982;100359137;103351932	K04361+K04357+K04288+K10151+K13376+K05087+K08845+K04364+K04388+K15010+K17848+K12358+K04685+K04456+K07199+K10305+K04603+K07209+K02649+K13377+K04500+K17446
Hippo signaling pathway - fly	19	1976	114	17394	0.148	0.553238	1.46711	ko04391	Environmental Information Processing	Signal transduction	100009139;100337948;100339170;100345030;100346199;100349844;100349978;100350124;100350599;100351579;100354370;100356333;100356416;100356636;100357564;100357565;100357691;100358939;103346327	K04354+K16680+K16681+K04237+K16673+K06095+K09448+K09851+K09236+K16682+K16676+K06685+K04412+K16684+K16685+K04382
Renin secretion	16	1976	94	17394	0.152	0.561506	1.49832	ko04924	Organismal Systems	Endocrine system	100008781;100008839;100008904;100009164;100009505;100101593;100338084;100339066;100340719;100343663;100346323;100346878;100347155;100349687;100350943;108177335	K19477+K09864+K04632+K04166+K04958+K01363+K04141+K04630+K04634+K12323+K13755+K02183+K04960
Cocaine addiction	11	1976	60	17394	0.1643	0.593713	1.61382	ko05030	Human Diseases	Substance dependence	100008904;100337889;100339066;100339587;100339935;100341339;100343130;100346323;100357007;100357153;100357483	K04632+K05209+K04630+K11828+K01593+K15840+K09048+K00274+K05198+K09047
MAPK signaling pathway	46	1976	324	17394	0.1645	0.593713	1.24976	ko04010	Environmental Information Processing	Signal transduction	100008760;100008806;100008808;100009068;100009371;100009417;100338772;100338867;100340801;100340952;100341033;100341610;100342183;100342406;100342872;100342958;100343850;100344048;100344335;100345602;100346106;100346752;100349994;100350075;100350723;100351032;100351238;100351327;100352548;100352814;100352905;100353706;100356401;100356691;100357394;100357564;100357665;100357684;100358246;100358715…	K04437+K04361+K04357+K18497+K13376+K05093+K04869+K04352+K04364+K04375+K16342+K04859+K12362+K08018+K05089+K04429+K04358+K04387+K04388+K04422+K03158+K04465+K04868+K04381+K04466+K04458+K04860+K04360+K18498+K04386+K04456+K07209+K04419+K04438+K04412+K04349+K04403+K04463+K19663+K13377+K04347+K04370
Epithelial cell signaling in Helicobacter pylori infection	14	1976	81	17394	0.1703	0.594185	1.52144	ko05120	Human Diseases	Infectious diseases: Bacterial	100008806;100101613;100125982;100339517;100340056;100340139;100345423;100348723;100350157;100350237;100351032;100354167;100356401;100357341	K04361+K06059+K02154+K07293+K05854+K05859+K08727+K02147+K02146+K04466+K02150+K07209+K04734
Hippo signaling pathway	32	1976	218	17394	0.1714	0.594185	1.29213	ko04390	Environmental Information Processing	Signal transduction	100009036;100009043;100009139;100009371;100339170;100339587;100340215;100340319;100340471;100343241;100344335;100345030;100345988;100349185;100349579;100349844;100349969;100349978;100351275;100351579;100352391;100354276;100355214;100356416;100357564;100357691;100358386;100358825;100358939;100358982;100359137;103346327	K10151+K06827+K04354+K13376+K16681+K11828+K04490+K09850+K05691+K04388+K04237+K12075+K21098+K00444+K06092+K09448+K13578+K16682+K16198+K16820+K06685+K04412+K16684+K16819+K06269+K16685+K13377+K04500+K04382
Nitrogen metabolism	5	1976	20	17394	0.1722	0.594185	2.20066	ko00910	Metabolism	Energy metabolism	100008777;100341976;100343732;100349226;103351543	K01672+K18245
Sphingolipid signaling pathway	24	1976	156	17394	0.1722	0.594185	1.35425	ko04071	Environmental Information Processing	Signal transduction	100008820;100008828;100009139;100337888;100338209;100339066;100339302;100339661;100339741;100340719;100342774;100343246;100344726;100345841;100346106;100347362;100350217;100352973;100353706;100357833;100357841;100358943;103346327;103348690	K04288+K04292+K04354+K03171+K12348+K04630+K00654+K01115+K05703+K04634+K04712+K11584+K04710+K05665+K03158+K18953+K04295+K04456+K04717+K02649+K19663+K04382+K04290
Tight junction	38	1976	264	17394	0.1789	0.604951	1.26705	ko04530	Cellular Processes	Cellular community - eukaryotes	100009139;100338333;100338433;100338492;100339815;100341032;100341234;100341378;100341711;100342406;100343384;100343973;100345030;100345988;100346634;100346752;100349185;100349234;100349844;100352103;100353099;100353304;100353619;100353636;100354315;100354471;100355124;100355624;100356333;100357058;100357567;100357691;100357851;100358386;100358993;103346327;103351873;108177971	K04354+K05731+K07374+K06088+K05631+K05763+K05762+K05699+K21110+K08018+K12755+K04237+K12075+K12791+K21098+K21111+K06095+K06092+K06106+K13305+K10351+K21112+K05702+K07199+K05747+K06087+K20479+K20638+K16684+K21109+K16819+K08367+K04382
Rap1 signaling pathway	49	1976	350	17394	0.1804	0.604951	1.23237	ko04015	Environmental Information Processing	Signal transduction	100008735;100008806;100008808;100008899;100008904;100009068;100009417;100009484;100144342;100337889;100338090;100338333;100339066;100339465;100339815;100340719;100342183;100342406;100342862;100342872;100342887;100343352;100343518;100343850;100344504;100344921;100345030;100346323;100346742;100346752;100348394;100349687;100350272;100350430;100350943;100351433;100352099;100353636;100353706;100353881…	K06493+K04361+K04357+K05448+K04632+K18497+K05093+K04294+K05087+K05209+K05449+K05731+K04630+K07361+K05631+K04634+K12362+K08018+K16857+K05089+K17699+K05096+K05103+K04358+K05860+K05462+K04237+K08044+K04351+K02183+K05450+K06476+K05702+K04456+K05690+K04289+K05718+K08047+K04438+K02649+K19663
Lysosome	25	1976	163	17394	0.1811	0.604951	1.3501	ko04142	Cellular Processes	Transport and catabolism	100009244;100101593;100125982;100338209;100341454;100343436;100345292;100346413;100346565;100346772;100347677;100348919;100349164;100350157;100350237;100351738;100351856;100352345;100352441;100352644;100353535;100355285;100356277;100356659;103348547	K12389+K01363+K02154+K12348+K12391+K12404+K12384+K06129+K01369+K12311+K12400+K01192+K12387+K02146+K12394+K12403+K14410+K12385+K01136+K19363
Glycosphingolipid biosynthesis - ganglio series	5	1976	22	17394	0.1892	0.625356	2.0006	ko00604	Metabolism	Glycan biosynthesis and metabolism	100339631;100341761;100344332;100351155;100356933	K00780+K03370+K03375+K03371+K03374
Synthesis and degradation of ketone bodies	3	1976	12	17394	0.1918	0.627346	2.20066	ko00072	Metabolism	Lipid metabolism	100339007;100344675;100356813	K00019+K01027
Arachidonic acid metabolism	12	1976	159	17394	0.2033	0.658105	0.66435	ko00590	Metabolism	Lipid metabolism	100339354;100341033;100341898;100342479;100343664;100343759;100345202;100345490;100348029;100349576;100355709;103351030	K01832+K16342+K00807+K08022+K01047+K16817+K00079+K15730+K08726+K04119
Mucin type O-glycan biosynthesis	7	1976	37	17394	0.2091	0.669973	1.66536	ko00512	Metabolism	Glycan biosynthesis and metabolism	100338673;100339631;100344390;100351465;100353435;100356396;103351685	K00710+K00780+K09905
Pyrimidine metabolism	10	1976	137	17394	0.2167	0.687311	0.642528	ko00240	Metabolism	Nucleotide metabolism	100339644;100340480;100342049;100345558;100347536;100348473;100348784;100351617;100356981;100359019	K01510+K01464+K03018+K02324+K03021+K13809+K00761+K03027+K00857
Galactose metabolism	10	1976	58	17394	0.2253	0.707442	1.5177	ko00052	Metabolism	Carbohydrate metabolism	100338127;100338214;100340994;100343672;100345092;100345726;100350084;100351231;100352095;100357562	K00849+K00844+K12317+K01784+K07966
Progesterone-mediated oocyte maturation	8	1976	114	17394	0.2286	0.710697	0.617729	ko04914	Organismal Systems	Endocrine system	100144342;100339066;100340437;100344511;100346742;100353706;100357357;100357841	K05087+K04630+K08845+K08044+K04456+K08047+K02649
Phospholipase D signaling pathway	35	1976	247	17394	0.2332	0.71789	1.24734	ko04072	Environmental Information Processing	Signal transduction	100008806;100008808;100008904;100009164;100009484;100337757;100339517;100339661;100339741;100340139;100340801;100341033;100342163;100342872;100344818;100345378;100345556;100345562;100346053;100346323;100346742;100347907;100348394;100350272;100350676;100352555;100353706;100355169;100355585;100356065;100356164;100356201;100356666;100357357;100357841	K04361+K04357+K04632+K04166+K04294+K21290+K07293+K01115+K05703+K05859+K04364+K16342+K05855+K05089+K04608+K00901+K18441+K08044+K04607+K04351+K05450+K17449+K04228+K04456+K04289+K01080+K07203+K04603+K08047+K02649
Starch and sucrose metabolism	8	1976	44	17394	0.2448	0.73941	1.60048	ko00500	Metabolism	Carbohydrate metabolism	100338214;100340994;100343672;100344458;100351231;100352095;103345627;108175368	K00844+K12317+K05350+K01194+K01179
Vascular smooth muscle contraction	26	1976	179	17394	0.2449	0.73941	1.27859	ko04270	Organismal Systems	Circulatory system	100008694;100008904;100008940;100009164;100009505;100337815;100340437;100340719;100341033;100342622;100343384;100343663;100343664;100344511;100345695;100346323;100346742;100349687;100350318;100350943;100356902;100357357;100358825;100358943;103346203;108177335	K07376+K04632+K12337+K04166+K04958+K12331+K08845+K04634+K16342+K04941+K12755+K12323+K01047+K00907+K08044+K02183+K12315+K12329+K08047+K06269+K19663+K05274+K04960
Circadian rhythm	1	1976	32	17394	0.2499	0.74027	0.275082	ko04710	Organismal Systems	Environmental adaptation	100354315	K07199
Hedgehog signaling pathway - fly	1	1976	32	17394	0.2499	0.74027	0.275082	ko04341	Environmental Information Processing	Signal transduction	100345361	K06229
Metabolic pathways	186	1976	1785	17394	0.2548	0.747731	0.917249	ko01100	Metabolism	Global and overview maps	100008833;100009055;100009182;100125982;100126071;100328585;100328671;100328743;100328765;100337717;100337748;100337768;100337875;100338127;100338188;100338209;100338214;100338328;100338344;100338582;100338673;100338784;100338857;100339007;100339014;100339302;100339354;100339411;100339424;100339628;100339631;100339661;100339763;100339935;100339959;100340020;100340139;100340287;100340365;100340480…	K13241+K01623+K01230+K02154+K00760+K00235+K19801+K00030+K00036+K01908+K00914+K21031+K01620+K03849+K00849+K00939+K12348+K00844+K01251+K15376+K01099+K00710+K00128+K18201+K00019+K07249+K00654+K01832+K00746+K11351+K02271+K00780+K01115+K14075+K01593+K18083+K00802+K05859+K08748+K00869+K01464+K13510+K16342+K03370+K00807+K12664+K03018+K00771+K15680+K01896+K11204+K08022+K01897+K00551+K04712+K13402+K00923+…
Cell cycle	13	1976	165	17394	0.2611	0.759124	0.693541	ko04110	Cellular Processes	Cell growth and death	100009036;100009371;100328701;100337867;100338867;100345440;100346379;100348036;100349688;100351874;100354276;100358982;100359137	K10151+K13376+K06671+K06636+K06619+K06632+K09389+K10500+K06637+K04685+K16198+K13377+K04500
Collecting duct acid secretion	6	1976	31	17394	0.2674	0.770308	1.70374	ko04966	Organismal Systems	Excretory system	100125982;100348723;100350157;100350237;100354167;103351543	K02154+K02147+K02146+K02150+K18245
Dorso-ventral axis formation	3	1976	54	17394	0.2759	0.783888	0.489035	ko04320	Organismal Systems	Development	100008806;100340801;100348961	K04361+K04364+K02156
AMPK signaling pathway	24	1976	167	17394	0.2787	0.783888	1.26505	ko04152	Environmental Information Processing	Signal transduction	100008892;100009139;100144332;100144342;100301536;100338850;100343130;100343246;100343324;100349219;100350311;100351924;100352741;100353706;100354315;100354398;100355122;100356164;100357483;100357841;103346327;103346743;103350800;103351932	K08530+K04354+K07297+K05087+K07296+K07205+K09048+K11584+K13088+K07202+K08765+K05062+K18341+K04456+K07199+K00665+K07203+K09047+K02649+K04382+K07204+K17532+K17446
Colorectal cancer	11	1976	140	17394	0.2801	0.783888	0.691635	ko05210	Human Diseases	Cancers: Specific types	100009371;100340215;100340437;100340471;100344335;100344511;100353706;100356127;100357841;100358982;100359137	K13376+K04490+K08845+K04388+K04456+K08737+K02649+K13377+K04500
Amphetamine addiction	15	1976	100	17394	0.2821	0.783888	1.32039	ko05031	Human Diseases	Substance dependence	100008904;100337889;100339935;100341339;100341980;100343130;100346323;100348217;100349687;100350943;100357007;100357153;100357483;100358825;100358943	K04632+K05209+K01593+K15840+K05199+K09048+K05197+K02183+K00274+K05198+K09047+K06269+K19663
Hematopoietic cell lineage	20	1976	137	17394	0.2887	0.795191	1.28506	ko04640	Organismal Systems	Immune system	100008735;100009172;100009251;100101621;100343670;100344048;100347752;100349667;100350656;100351433;100351611;100352641;100352672;100352905;100355155;100356912;100357314;100358696;100359055;103351662	K06493+K06484+K01389+K06481+K06474+K04387+K05055+K06752+K06476+K06262+K06475+K04386+K06263+K05423+K06503+K06498+K06466
RNA transport	20	1976	228	17394	0.2919	0.797014	0.772161	ko03013	Genetic Information Processing	Translation	100338021;100338850;100339093;100339272;100339936;100340646;100342486;100347106;100348493;100349294;100349536;100352485;100352619;100352698;100352949;100354421;100355889;100356494;100356636;100357169	K03240+K07205+K03237+K14284+K14285+K03538+K12879+K14529+K14314+K14004+K13126+K05749+K14316+K03245+K14312+K03258+K03257+K14319+K14306
Glycolysis / Gluconeogenesis	13	1976	83	17394	0.3071	0.825714	1.37873	ko00010	Metabolism	Carbohydrate metabolism	100009055;100338214;100338784;100340994;100343505;100344302;100351231;100351519;100352095;100352213;100352426;100357349;108176793	K01623+K00844+K00128+K00927+K14085+K00016+K10705+K01689+K00161
Oocyte meiosis	13	1976	159	17394	0.3103	0.825714	0.719712	ko04114	Cellular Processes	Cell growth and death	100009193;100009505;100144342;100337867;100343246;100346742;100349687;100350943;100354276;100357357;100358825;103346327;108177335	K08557+K04958+K05087+K06636+K11584+K08044+K02183+K16198+K08047+K06269+K04382+K04960
Herpes simplex infection	22	1976	247	17394	0.3103	0.825714	0.78404	ko05168	Human Diseases	Infectious diseases: Viral	100339093;100339272;100339517;100340448;100340787;100343560;100346106;100347707;100349667;100350084;100350656;100352051;100352594;100352672;100356371;100356401;100357341;100358246;100358771;100358825;103348899;103352022	K03237+K14284+K07293+K03121+K14216+K12647+K03158+K12646+K06752+K14966+K11217+K06751+K07209+K04734+K04403+K05410+K06269+K15413+K03994
Glycerophospholipid metabolism	17	1976	117	17394	0.317	0.834455	1.27901	ko00564	Metabolism	Lipid metabolism	100328759;100339661;100340388;100341001;100341033;100342505;100343664;100343759;100344433;100344782;100345378;100346262;100346413;100355585;100356065;100356320;100356666	K13511+K01115+K18695+K13510+K16342+K00551+K01047+K16817+K06124+K13514+K00901+K15728+K06129+K01080+K00629
Nicotinate and nicotinamide metabolism	2	1976	43	17394	0.3189	0.834455	0.409425	ko00760	Metabolism	Metabolism of cofactors and vitamins	100345282;100345675	K00767+K00157
Insulin signaling pathway	28	1976	202	17394	0.3231	0.838458	1.22017	ko04910	Organismal Systems	Endocrine system	100009137;100190898;100338214;100338850;100340437;100340801;100340952;100340994;100344295;100344511;100349219;100349687;100350676;100350943;100351231;100352095;100353319;100353706;100354315;100354398;100356164;100356401;100357394;100357841;100358267;100358825;103346743;103351932	K07190+K00844+K07205+K08845+K04364+K04375+K06086+K07202+K02183+K17449+K04456+K07199+K00665+K07203+K07209+K04438+K02649+K15909+K06269+K07204+K17446
NF-kappa B signaling pathway	18	1976	124	17394	0.3287	0.840907	1.2778	ko04064	Environmental Information Processing	Signal transduction	100008875;100328700;100337888;100339678;100340056;100340139;100342163;100345556;100346106;100347707;100348952;100349106;100351032;100352905;100354225;100356401;100357341;100358246	K04570+K04725+K03171+K12793+K05854+K05859+K05855+K03158+K12646+K02162+K03160+K04466+K04386+K07370+K07209+K04734+K04403
Type II diabetes mellitus	10	1976	63	17394	0.3294	0.840907	1.39724	ko04930	Human Diseases	Endocrine and metabolic diseases	100301536;100338214;100340994;100351231;100352095;100355122;100356164;100356401;100357841;103351932	K07296+K00844+K07203+K07209+K02649+K17446
Malaria	10	1976	64	17394	0.3343	0.84353	1.37541	ko05144	Human Diseases	Infectious diseases: Parasitic	100009371;100342862;100349106;100350430;100354940;100355526;100356912;100356927;100357605;100358982	K13376+K16857+K03160+K06576+K16336+K05423+K05718+K06471+K13377
Systemic lupus erythematosus	15	1976	174	17394	0.3358	0.84353	0.758848	ko05322	Human Diseases	Immune diseases	100009076;100328923;100337889;100338413;100338913;100341378;100347279;100349106;100349667;100350656;100352672;100355553;100358696;100359055;103352022	K03997+K11253+K05209+K06472+K06463+K05699+K03160+K06752+K01332+K06498+K03994
Alzheimer's disease	21	1976	233	17394	0.3479	0.851451	0.79337	ko05010	Human Diseases	Neurodegenerative diseases	100009092;100009251;100009505;100009545;100101591;100101613;100328585;100337889;100339424;100339628;100340719;100342996;100343671;100346106;100349687;100350943;100354976;100356593;100357346;100357534;108177335	K03853+K01389+K04958+K04963+K04397+K06059+K00235+K05209+K11351+K02271+K04634+K04522+K03158+K02183+K05853+K03948+K08852+K07747+K04960
Fat digestion and absorption	5	1976	72	17394	0.3479	0.851451	0.611294	ko04975	Organismal Systems	Digestive system	100339763;100343664;100353535;100356065;100356765	K14075+K01047+K14461+K01080+K05641
RNA degradation	8	1976	105	17394	0.3485	0.851451	0.670677	ko03018	Genetic Information Processing	Folding, sorting and degradation	100343902;100345410;100347070;100349536;100351589;100352426;100353030;100356494	K12600+K12587+K12607+K13126+K12618+K01689+K12571
Lysine biosynthesis	1	1976	3	17394	0.3498	0.851451	2.93421	ko00300	Metabolism	Amino acid metabolism	100344302	K14085
Oxidative phosphorylation	12	1976	145	17394	0.3534	0.853597	0.728494	ko00190	Metabolism	Energy metabolism	100125982;100328585;100339424;100339628;100342924;100342996;100348723;100350157;100350237;100354167;100356593;100356833	K02154+K00235+K11351+K02271+K11725+K02147+K02146+K02150+K03948+K02257
Sulfur metabolism	1	1976	29	17394	0.3603	0.856801	0.303539	ko00920	Metabolism	Energy metabolism	100347971	K17725
Phagosome	32	1976	238	17394	0.3618	0.856801	1.18355	ko04145	Cellular Processes	Transport and catabolism	100008735;100008956;100009172;100101621;100125982;100337726;100337748;100338413;100338433;100338905;100338913;100341581;100341592;100341971;100342125;100342862;100343675;100348723;100349667;100349984;100350157;100350237;100350430;100350656;100352672;100354167;100355768;100356371;100357314;100357567;100358696;100359055	K06493+K06487+K06484+K06481+K02154+K12182+K00914+K06472+K12560+K07374+K10415+K06463+K07375+K10062+K13883+K16857+K08011+K02147+K06752+K06558+K02146+K02150+K06560+K06751+K06503+K06498
Toll-like receptor signaling pathway	9	1976	114	17394	0.3688	0.856801	0.694945	ko04620	Organismal Systems	Immune system	100349106;100350244;100353706;100356401;100357341;100357374;100357841;100358246;100358771	K03160+K09446+K04456+K07209+K04734+K10170+K02649+K04403+K05410
Amino sugar and nucleotide sugar metabolism	11	1976	74	17394	0.3701	0.856801	1.3085	ko00520	Metabolism	Carbohydrate metabolism	100338127;100338214;100340994;100345092;100345391;100347397;100350084;100350827;100351231;100352095;100357562	K00849+K00844+K01784+K01443+K17497+K08080
Salivary secretion	21	1976	149	17394	0.3713	0.856801	1.24064	ko04970	Organismal Systems	Digestive system	100008694;100008781;100008904;100009505;100009545;100338084;100340719;100346323;100346742;100349687;100350943;100351311;100351808;100354025;100356734;100357357;100358943;100359066;103347277;103351441;108177335	K07376+K19477+K04632+K04958+K04963+K04141+K04634+K08044+K02183+K13879+K13912+K05850+K08047+K19663+K13908+K04960
Histidine metabolism	5	1976	28	17394	0.3789	0.856801	1.5719	ko00340	Metabolism	Amino acid metabolism	100338784;100339935;100344302;100347984;100357007	K00128+K01593+K14085+K08660+K00274
Transcriptional misregulation in cancer	34	1976	257	17394	0.3803	0.856801	1.16455	ko05202	Human Diseases	Cancers: Overview	100008875;100008892;100009036;100009556;100144342;100328923;100337926;100338305;100340808;100341186;100341980;100343352;100343692;100344048;100344335;100344785;100347277;100347279;100348036;100348897;100348952;100349106;100349236;100350032;100353036;100353071;100353243;100357111;100358696;100358993;100359055;103345519;103350294;103351855	K04570+K08530+K10151+K01343+K05087+K11253+K10138+K15613+K10055+K09355+K05199+K05096+K05725+K04387+K04388+K08559+K09435+K10500+K02162+K03160+K09437+K09340+K15593+K15188+K15605+K06498+K08367+K15614+K15612
Phosphatidylinositol signaling system	22	1976	158	17394	0.385	0.856801	1.22568	ko04070	Environmental Information Processing	Signal transduction	100009505;100328671;100337748;100338582;100339959;100340139;100343457;100344504;100345378;100345790;100349176;100349687;100350943;100352032;100355458;100355585;100355823;100356666;100357841;100358267;100358943;108177335	K04958+K19801+K00914+K01099+K18083+K05859+K00923+K05860+K00901+K00913+K13084+K02183+K05857+K07756+K02649+K15909+K19663+K04960
Glycine, serine and threonine metabolism	8	1976	52	17394	0.3922	0.856801	1.35425	ko00260	Metabolism	Amino acid metabolism	100337875;100343592;100343694;100344302;100344669;100346884;100353463;100357007	K01620+K00306+K00281+K14085+K00058+K11529+K00276+K00274
Endocrine resistance	17	1976	120	17394	0.3939	0.856801	1.24704	ko01522	Human Diseases	Drug resistance: Antineoplastic	100008806;100008904;100144342;100339551;100340437;100340801;100343692;100344511;100346323;100346379;100346742;100350676;100351261;100353706;100356164;100357357;100357841	K04361+K04632+K05087+K06052+K08845+K04364+K05725+K09389+K08044+K17449+K08550+K04456+K07203+K08047+K02649
Purine metabolism	30	1976	223	17394	0.4019	0.856801	1.18421	ko00230	Metabolism	Nucleotide metabolism	100008902;100126071;100338188;100339644;100342049;100342363;100343099;100343663;100345162;100345558;100346236;100346742;100346878;100347155;100347536;100348473;100348750;100349536;100351753;100354625;100354649;100355058;100355404;100355471;100356299;100356981;100357217;100357357;100359179;103346509	K11265+K00760+K00939+K01510+K03018+K08718+K18437+K12323+K13760+K02324+K01488+K08044+K13755+K03021+K18436+K00106+K13293+K13762+K00948+K01939+K01522+K03027+K00088+K08047+K13761
TNF signaling pathway	17	1976	123	17394	0.4027	0.856801	1.21662	ko04668	Environmental Information Processing	Signal transduction	100101580;100101591;100337888;100339678;100343130;100346106;100346186;100349872;100351032;100353706;100356401;100356594;100357341;100357483;100357518;100357841;100358246	K04400+K04397+K03171+K12793+K09048+K03158+K05508+K05141+K04466+K04456+K07209+K10165+K04734+K09047+K02649+K04403
Pancreatic cancer	17	1976	123	17394	0.4027	0.856801	1.21662	ko05212	Human Diseases	Cancers: Specific types	100008806;100008808;100008875;100008899;100009371;100009482;100340437;100344335;100344511;100346379;100352594;100353706;100356401;100357841;100358647;100358982;100359137	K04361+K04357+K04570+K05448+K13376+K08774+K08845+K04388+K09389+K11217+K04456+K07209+K02649+K05729+K13377+K04500
Serotonergic synapse	23	1976	170	17394	0.4034	0.856801	1.19094	ko04726	Organismal Systems	Nervous system	100008865;100008904;100009366;100009505;100328964;100339066;100339935;100340437;100340600;100340719;100341033;100342479;100344511;100346323;100352954;100356357;100357007;100358891;100358943;103350153;108176185;108177335;108178552	K05000+K04632+K04997+K04958+K04153+K04630+K01593+K08845+K05037+K04634+K16342+K08022+K07826+K05181+K00274+K04819+K19663+K04347+K04960+K04549
Cardiac muscle contraction	7	1976	93	17394	0.405	0.856801	0.662564	ko04260	Organismal Systems	Circulatory system	100338772;100339628;100341610;100342996;100350075;100351327;100353304	K04869+K02271+K04859+K04868+K04860+K10351
Apoptosis - multiple species	4	1976	59	17394	0.4059	0.856801	0.596789	ko04215	Cellular Processes	Cell growth and death	100008875;100101591;100328700;100346106	K04570+K04397+K04725+K03158
Toll and Imd signaling pathway	4	1976	60	17394	0.4068	0.856801	0.586842	ko04624	Organismal Systems	Immune system	100345610;100347511;100356401;100357341	K13411+K06689+K07209+K04734
Inositol phosphate metabolism	13	1976	88	17394	0.4071	0.856801	1.30039	ko00562	Metabolism	Carbohydrate metabolism	100328671;100337748;100338582;100338877;100339959;100340139;100343457;100344504;100345790;100352032;100354393;100355823;100358267	K19801+K00914+K01099+K00469+K18083+K05859+K00923+K05860+K00913+K05857+K13712+K15909
Chagas disease (American trypanosomiasis)	18	1976	128	17394	0.4085	0.856801	1.23787	ko05142	Human Diseases	Infectious diseases: Parasitic	100008617;100008833;100008904;100009139;100009371;100339066;100340719;100344335;100346106;100346323;100348365;100353706;100356401;100357341;100357841;100358982;100359137;103346327	K06453+K13241+K04632+K04354+K13376+K04630+K04634+K04388+K03158+K04636+K04456+K07209+K04734+K02649+K13377+K04500+K04382
Other types of O-glycan biosynthesis	5	1976	31	17394	0.4093	0.856801	1.41978	ko00514	Metabolism	Glycan biosynthesis and metabolism	100345726;100352331;100353188;100354727;100357457	K07966+K13676+K00778+K09667+K05948
Fc gamma R-mediated phagocytosis	19	1976	136	17394	0.4223	0.864183	1.22978	ko04666	Organismal Systems	Immune system	100337841;100338413;100339661;100340056;100340139;100341627;100342163;100343675;100345556;100353601;100353706;100354471;100356065;100357394;100357841;100358267;100358696;100358943;100359055	K05768+K06472+K12560+K01115+K05854+K05859+K05730+K05855+K08011+K06083+K04456+K05747+K01080+K04438+K02649+K15909+K06498+K19663
Arginine and proline metabolism	9	1976	60	17394	0.4232	0.864183	1.32039	ko00330	Metabolism	Amino acid metabolism	100008833;100338784;100340020;100344302;100347645;100347933;100347984;100349292;100357007	K13241+K00128+K00802+K14085+K12259+K00657+K08660+K01480+K00274
SNARE interactions in vesicular transport	2	1976	39	17394	0.4331	0.864183	0.451417	ko04130	Genetic Information Processing	Folding, sorting and degradation	100340015;100350344	K08501+K08515
Vitamin digestion and absorption	6	1976	36	17394	0.4376	0.864183	1.46711	ko04977	Organismal Systems	Digestive system	100337915;100345841;100348056;100348334;100358905;103351441	K14616+K05665+K14620+K14622+K14619
Non-alcoholic fatty liver disease (NAFLD)	19	1976	205	17394	0.4383	0.864183	0.815854	ko04932	Human Diseases	Endocrine and metabolic diseases	100101591;100144332;100301536;100328585;100339093;100339424;100339628;100342996;100346106;100347752;100351924;100353706;100354315;100355122;100356401;100356593;100356691;100357346;100357841	K04397+K07297+K07296+K00235+K03237+K11351+K02271+K03158+K05055+K05062+K04456+K07199+K07209+K03948+K04419+K08852+K02649
Allograft rejection	5	1976	67	17394	0.4394	0.864183	0.656913	ko05330	Human Diseases	Immune diseases	100349106;100349667;100350656;100352672;100356371	K03160+K06752+K06751
Aminoacyl-tRNA biosynthesis	5	1976	68	17394	0.4396	0.864183	0.647252	ko00970	Genetic Information Processing	Translation	100341425;100349983;100350948;100354323;100356680	K01874+K03341+K01889+K01886+K01870
Renal cell carcinoma	14	1976	101	17394	0.4412	0.864183	1.22017	ko05211	Human Diseases	Cancers: Specific types	100008899;100009371;100009482;100339517;100340437;100340801;100341934;100344511;100347273;100348809;100353706;100357394;100357841;100358982	K05448+K13376+K08774+K07293+K08845+K04364+K05734+K05733+K09095+K04456+K04438+K02649+K13377
Lysine degradation	14	1976	101	17394	0.4412	0.864183	1.22017	ko00310	Metabolism	Amino acid metabolism	100338324;100338784;100338857;100340269;100343592;100344302;100347533;100347863;100350859;100355185;100356171;100359048;103351434;103352508	K20796+K20795+K00128+K18201+K11420+K00306+K14085+K19199+K11432+K18826+K00471+K00164+K11433
Hepatitis C	20	1976	148	17394	0.4424	0.864183	1.18954	ko05160	Human Diseases	Infectious diseases: Viral	100008806;100008808;100009139;100337888;100338492;100339093;100340437;100340787;100340801;100344511;100346106;100347707;100352594;100353706;100355124;100356401;100357341;100357841;100358771;103346327	K04361+K04357+K04354+K03171+K06088+K03237+K08845+K14216+K04364+K03158+K12646+K11217+K04456+K06087+K07209+K04734+K02649+K05410+K04382
Pentose phosphate pathway	6	1976	37	17394	0.4431	0.864183	1.42745	ko00030	Metabolism	Carbohydrate metabolism	100009055;100328765;100346884;100355404;100359179;108176793	K01623+K00036+K11529+K00948
NOD-like receptor signaling pathway	27	1976	281	17394	0.4482	0.868733	0.845804	ko04621	Organismal Systems	Immune system	100008875;100009505;100101593;100328700;100339678;100340787;100341372;100345423;100349135;100349718;100349971;100350218;100351833;100352122;100352138;100352594;100356401;100356594;100356912;100357341;100357518;100357637;100358246;100358771;103346213;103351333;108177335	K04570+K04958+K01363+K04725+K12793+K14216+K20858+K08727+K12654+K20864+K20865+K20917+K04612+K11217+K07209+K10165+K04734+K20909+K04403+K05410+K04960
Ribosome biogenesis in eukaryotes	10	1976	118	17394	0.4632	0.890809	0.745986	ko03008	Genetic Information Processing	Translation	100339092;100339272;100339936;100340288;100340646;100343424;100344594;100350560;100351589;100355194	K14553+K14284+K14285+K11131+K03538+K14538+K11130+K14537+K12618+K14552
Fluid shear stress and atherosclerosis	22	1976	234	17394	0.4663	0.890809	0.827598	ko05418	Human Diseases	Cardiovascular diseases	100008735;100008899;100008956;100009556;100343675;100343692;100344048;100346106;100346634;100349687;100350699;100350943;100351275;100351433;100352905;100353706;100354323;100355526;100356401;100357605;100357841;100358715	K06493+K05448+K06487+K01343+K08011+K05725+K04387+K03158+K12791+K02183+K13596+K13578+K06476+K04386+K04456+K16336+K07209+K06471+K02649+K04463
Intestinal immune network for IgA production	6	1976	77	17394	0.4681	0.890809	0.685919	ko04672	Organismal Systems	Immune system	100337936;100349106;100349667;100350656;100351032;100352672	K13072+K03160+K06752+K04466
Autoimmune thyroid disease	6	1976	80	17394	0.4723	0.89161	0.660197	ko05320	Human Diseases	Immune diseases	100345800;100349106;100349667;100350656;100352672;100356371	K10809+K03160+K06752+K06751
Aldosterone synthesis and secretion	16	1976	118	17394	0.4742	0.89161	1.19358	ko04925	Organismal Systems	Endocrine system	100008904;100009164;100009505;100340719;100343130;100343415;100343663;100346323;100346742;100349687;100349994;100350943;100357357;100357483;100358943;108177335	K04632+K04166+K04958+K04634+K09048+K08794+K12323+K08044+K02183+K04465+K08047+K09047+K19663+K04960
Propanoate metabolism	3	1976	47	17394	0.4806	0.898264	0.56187	ko00640	Metabolism	Carbohydrate metabolism	100337717;100351519;100357989	K01908+K00016+K13524
Vasopressin-regulated water reabsorption	7	1976	46	17394	0.4909	0.909492	1.33953	ko04962	Organismal Systems	Excretory system	100008904;100338905;100342867;100343130;100346323;100352555;100357483	K04632+K10415+K10428+K09048+K04228+K09047
Apoptosis - fly	7	1976	85	17394	0.4924	0.909492	0.724923	ko04214	Cellular Processes	Cell growth and death	100008806;100101591;100328700;100342580;100347529;100347778;100357564	K04361+K04397+K04725+K03386+K09428+K04727+K04412
IL-17 signaling pathway	12	1976	138	17394	0.4968	0.912035	0.765446	ko04657	Organismal Systems	Immune system	100337888;100338995;100339678;100343324;100349327;100350821;100356401;100356912;100357341;100358771;103347277;108177900	K03171+K21124+K12793+K13088+K21125+K05165+K07209+K05423+K04734+K05410+K13908
Bacterial invasion of epithelial cells	18	1976	134	17394	0.5001	0.912035	1.18244	ko05100	Human Diseases	Infectious diseases: Bacterial	100009172;100337998;100341047;100342405;100343241;100343692;100346868;100349969;100350676;100350837;100352081;100352103;100352391;100354317;100354471;100355060;100357394;100357841	K06484+K13736+K16939+K13708+K05691+K05725+K05760+K17449+K12366+K06106+K05747+K13744+K04438+K02649
Th17 cell differentiation	18	1976	136	17394	0.5046	0.912035	1.16505	ko04659	Organismal Systems	Immune system	100008617;100344335;100347169;100347492;100347752;100349667;100350656;100350917;100352594;100352672;100352905;100353824;100356164;100356401;100357341;100358993;100359054;100359137	K06453+K04388+K17895+K05060+K05055+K06752+K05065+K11217+K04386+K17332+K07203+K07209+K04734+K08367+K05872+K04500
Adrenergic signaling in cardiomyocytes	26	1976	201	17394	0.5082	0.912035	1.13865	ko04261	Organismal Systems	Circulatory system	100008904;100009139;100009164;100337757;100338084;100338772;100339066;100340719;100341610;100343130;100343246;100346323;100346742;100348394;100349687;100350075;100350943;100351327;100353304;100353706;100356734;100357357;100357483;100358825;100359066;103346327	K04632+K04354+K04166+K21290+K04141+K04869+K04630+K04634+K04859+K09048+K11584+K08044+K04351+K02183+K04868+K04860+K10351+K04456+K05850+K08047+K09047+K06269+K04382
Taste transduction	12	1976	88	17394	0.5083	0.912035	1.20036	ko04742	Organismal Systems	Sensory system	100328964;100340495;100344981;100346742;100346845;100346878;100347155;100347907;100356201;100356650;100358891;108177335	K04153+K08474+K04989+K08044+K04615+K13755+K04607+K04603+K04990+K04819+K04960
Glycosaminoglycan degradation	1	1976	26	17394	0.5171	0.915512	0.338563	ko00531	Metabolism	Glycan biosynthesis and metabolism	100356659	K01136
Asthma	4	1976	54	17394	0.5179	0.915512	0.652047	ko05310	Human Diseases	Immune diseases	100349106;100349667;100350656;100352672	K03160+K06752
Primary immunodeficiency	4	1976	56	17394	0.5198	0.915512	0.628759	ko05340	Human Diseases	Immune diseases	100340269;100346236;100349106;100354225	K08062+K01488+K03160+K07370
Homologous recombination	4	1976	57	17394	0.5219	0.915512	0.617729	ko03440	Genetic Information Processing	Replication and repair	100345123;100347469;100351948;100359097	K10901+K12173+K10869+K10877
Insect hormone biosynthesis	1	1976	6	17394	0.5292	0.917846	1.46711	ko00981	Metabolism	Metabolism of terpenoids and polyketides	100338784	K00128
Caffeine metabolism	1	1976	6	17394	0.5292	0.917846	1.46711	ko00232	Metabolism	Biosynthesis of other secondary metabolites	100349536	K00106
Renin-angiotensin system	4	1976	25	17394	0.532	0.917846	1.40842	ko04614	Organismal Systems	Endocrine system	100009164;100009251;100327258;100353022	K04166+K01389+K09708+K01257
Protein digestion and absorption	21	1976	159	17394	0.535	0.917978	1.16261	ko04974	Organismal Systems	Digestive system	100009251;100327258;100337883;100338437;100339326;100339458;100339605;100340417;100344997;100345384;100349163;100350085;100351943;100356317;100357883;100357900;100358522;100359321;103344988;103348937;103349793	K01389+K09708+K16630+K06237+K01345+K06238+K05849+K01278+K19721+K08132+K13867+K04897+K14206+K14211+K08131
Phenylalanine metabolism	4	1976	26	17394	0.5413	0.92374	1.35425	ko00360	Metabolism	Amino acid metabolism	100339935;100347363;100353463;100357007	K01593+K00457+K00276+K00274
Phototransduction - fly	5	1976	65	17394	0.5513	0.925799	0.677126	ko04745	Organismal Systems	Sensory system	100009505;100340719;100348063;100349687;100350943	K04958+K04634+K08834+K02183
Carbon metabolism	22	1976	172	17394	0.5523	0.925799	1.12592	ko01200	Metabolism	Global and overview maps	100009055;100328585;100328743;100328765;100338214;100340994;100343505;100343694;100344669;100346884;100351231;100352095;100352426;100352874;100355404;100355457;100357349;100359048;100359179;108176343;108176793;108177900	K01623+K00235+K00030+K00036+K00844+K00927+K00281+K00058+K11529+K01689+K00297+K00948+K00029+K00161+K00164+K00025
Leishmaniasis	15	1976	111	17394	0.5531	0.925799	1.18954	ko05140	Human Diseases	Infectious diseases: Parasitic	100008833;100009371;100338413;100338913;100340952;100343675;100349667;100350656;100352594;100352672;100357341;100358246;100358696;100358982;100359055	K13241+K13376+K06472+K06463+K04375+K08011+K06752+K11217+K04734+K04403+K06498+K13377
Wnt signaling pathway	17	1976	181	17394	0.5543	0.925799	0.826767	ko04310	Environmental Information Processing	Signal transduction	100009036;100337715;100337894;100338148;100339312;100340215;100340471;100340474;100340618;100342211;100347243;100349579;100352000;100353824;100354291;100355471;100358943	K10151+K04512+K04506+K04499+K04511+K04490+K04496+K04510+K00444+K03068+K17332+K19663
Signaling pathways regulating pluripotency of stem cells	23	1976	179	17394	0.5588	0.928377	1.13106	ko04550	Cellular Processes	Cellular community - eukaryotes	100009068;100009417;100144342;100303762;100338305;100338685;100340801;100347492;100347605;100348465;100349579;100350699;100351275;100352594;100352814;100353706;100354323;100357061;100357111;100357841;100359137;103351891;108177048	K18497+K05093+K05087+K05058+K15613+K08553+K04364+K05060+K18487+K08036+K00444+K13596+K13578+K11217+K18498+K04456+K13568+K02649+K04500+K18491+K17846
Notch signaling pathway	9	1976	65	17394	0.562	0.928779	1.21883	ko04330	Environmental Information Processing	Signal transduction	100101613;100339551;100340618;100343671;100345650;100346517;100353341;100354708;100357457	K06059+K06052+K04496+K04522+K06061+K06053+K06058+K05948
Insulin resistance	16	1976	122	17394	0.5717	0.93105	1.15444	ko04931	Human Diseases	Endocrine and metabolic diseases	100339517;100340287;100340477;100343130;100346106;100349219;100350311;100353706;100354315;100354727;100356164;100356401;100357341;100357483;100357841;100358825	K07293+K08748+K17962+K09048+K03158+K07202+K08765+K04456+K07199+K09667+K07203+K07209+K04734+K09047+K02649+K06269
mRNA surveillance pathway	16	1976	123	17394	0.5739	0.93105	1.14506	ko03015	Genetic Information Processing	Translation	100009139;100339272;100339791;100339936;100342324;100342333;100342991;100343246;100349536;100352625;100353636;100355660;100355820;100356494;100358825;103346327	K04354+K14284+K14409+K14285+K14404+K14407+K14411+K11584+K13126+K14376+K03267+K11124+K06269+K04382
Cytosolic DNA-sensing pathway	9	1976	68	17394	0.5755	0.93105	1.16505	ko04623	Organismal Systems	Immune system	100339680;100342049;100347707;100348473;100349135;100356401;100356981;100357341;100358771	K17834+K03018+K12646+K03021+K12654+K07209+K03027+K04734+K05410
Valine, leucine and isoleucine degradation	6	1976	73	17394	0.5762	0.93105	0.723504	ko00280	Metabolism	Amino acid metabolism	100338784;100344302;100345675;100356813;100357989;100359248	K00128+K14085+K00157+K01027+K13524+K01969
Glycosylphosphatidylinositol (GPI)-anchor biosynthesis	2	1976	34	17394	0.5782	0.93105	0.517802	ko00563	Metabolism	Glycan biosynthesis and metabolism	100351916;103351771	K01127+K03857
Glucagon signaling pathway	17	1976	129	17394	0.5817	0.931907	1.16004	ko04922	Organismal Systems	Endocrine system	100008904;100009137;100009505;100190898;100340719;100343130;100346323;100349219;100349687;100350311;100350943;100351519;100353706;100354315;100357349;100357483;108177335	K04632+K07190+K04958+K04634+K09048+K07202+K02183+K08765+K00016+K04456+K07199+K00161+K09047+K04960
T cell receptor signaling pathway	17	1976	133	17394	0.5895	0.939609	1.12515	ko04660	Organismal Systems	Immune system	100008617;100338867;100339465;100339741;100340801;100341627;100341934;100347273;100351032;100353706;100353755;100353824;100356401;100357341;100357841;100358703;100359054	K06453+K19862+K07361+K05703+K04364+K05730+K05734+K05733+K04466+K04456+K17332+K07209+K04734+K02649+K07365+K05872
N-Glycan biosynthesis	7	1976	81	17394	0.5976	0.947709	0.760721	ko00510	Metabolism	Glycan biosynthesis and metabolism	100009182;100338127;100345726;100350084;100353188;100357562;100358440	K01230+K03849+K07966+K00778+K07441
Thyroid hormone signaling pathway	14	1976	148	17394	0.6023	0.950363	0.832681	ko04919	Organismal Systems	Endocrine system	100008735;100008956;100303763;100339660;100340139;100344504;100350850;100351261;100352032;100353706;100356164;100357013;100357841;100358943	K06493+K06487+K08362+K15162+K05859+K05860+K08550+K05857+K04456+K07203+K15170+K02649+K19663
Amoebiasis	19	1976	149	17394	0.6084	0.955188	1.12248	ko05146	Human Diseases	Infectious diseases: Parasitic	100008833;100008904;100009076;100009371;100338437;100340719;100341378;100343692;100344048;100346323;100346886;100348365;100350531;100352905;100357841;100357900;100358522;100358943;100358982	K13241+K04632+K03997+K13376+K06237+K04634+K05699+K05725+K04387+K06240+K04636+K13963+K04386+K02649+K19663+K13377
Proximal tubule bicarbonate reclamation	5	1976	37	17394	0.6132	0.957934	1.18954	ko04964	Organismal Systems	Excretory system	100008727;100008839;103351543;108176343;108177900	K13575+K09864+K18245+K00025
Drug metabolism - other enzymes	8	1976	91	17394	0.6171	0.959255	0.773858	ko00983	Metabolism	Xenobiotics biodegradation and metabolism	100126071;100340480;100349536;100351488;100353365;100357217;100359019;108178122	K00760+K01464+K00106+K03927+K00699+K00088+K00857
RNA polymerase	3	1976	41	17394	0.6203	0.959479	0.644095	ko03020	Genetic Information Processing	Transcription	100342049;100348473;100356981	K03018+K03021+K03027
Breast cancer	21	1976	165	17394	0.6255	0.960781	1.12033	ko05224	Human Diseases	Cancers: Specific types	100008806;100008808;100009068;100144342;100339551;100340215;100340437;100340471;100340801;100343850;100344511;100346379;100349579;100350676;100351261;100352000;100353706;100356164;100357665;100357841;100358876	K04361+K04357+K18497+K05087+K06052+K04490+K08845+K04364+K04358+K09389+K00444+K17449+K08550+K03068+K04456+K07203+K02649
Inflammatory mediator regulation of TRP channels	17	1976	175	17394	0.6316	0.960781	0.855113	ko04750	Organismal Systems	Sensory system	100008904;100009198;100009505;100340139;100340719;100341033;100346323;100346742;100349687;100350943;100351107;100352905;100357357;100357841;100358825;100358943;108177335	K04632+K03915+K04958+K05859+K04634+K16342+K08044+K02183+K04983+K04386+K08047+K02649+K06269+K19663+K04960
Hepatitis B	18	1976	183	17394	0.6397	0.960781	0.865833	ko05161	Human Diseases	Infectious diseases: Viral	100009371;100101580;100340801;100340952;100343130;100343560;100346379;100347707;100352594;100353706;100353824;100356401;100357341;100357483;100357841;100358771;100358943;100358982	K13376+K04400+K04364+K04375+K09048+K12647+K09389+K12646+K11217+K04456+K17332+K07209+K04734+K09047+K02649+K05410+K19663+K13377
Fc epsilon RI signaling pathway	13	1976	102	17394	0.6436	0.960781	1.1219	ko04664	Organismal Systems	Immune system	100009413;100339465;100339741;100340056;100340139;100340801;100341033;100341627;100342163;100345556;100353706;100354225;100357841	K20735+K07361+K05703+K05854+K05859+K04364+K16342+K05730+K05855+K04456+K07370+K02649
Long-term potentiation	13	1976	103	17394	0.6463	0.960781	1.11101	ko04720	Organismal Systems	Nervous system	100009505;100337889;100340437;100340719;100344511;100348217;100349687;100350943;100356201;100357153;100358825;100358943;108177335	K04958+K05209+K08845+K04634+K05197+K02183+K04603+K05198+K06269+K19663+K04960
p53 signaling pathway	10	1976	108	17394	0.6475	0.960781	0.815058	ko04115	Cellular Processes	Cell growth and death	100009036;100337894;100337926;100342862;100346548;100348897;100350430;100355793;100356442;100357688	K10151+K04506+K10138+K16857+K19748+K10135+K10137
Antigen processing and presentation	10	1976	108	17394	0.6475	0.960781	0.815058	ko04612	Organismal Systems	Immune system	100101593;100338067;100340269;100346565;100349396;100349667;100350656;100352672;100355709;100356371	K01363+K08066+K08062+K01369+K08056+K06752+K08059+K06751
Apoptosis	24	1976	193	17394	0.6518	0.960781	1.09463	ko04210	Cellular Processes	Cell growth and death	100008875;100009092;100009505;100101580;100101591;100101593;100328700;100337888;100338433;100339093;100343574;100346106;100347778;100348952;100351032;100351352;100353706;100356401;100357341;100357346;100357567;100357841;108175441;108177335	K04570+K03853+K04958+K04400+K04397+K01363+K04725+K03171+K07374+K03237+K12641+K03158+K04727+K02162+K04466+K02512+K04456+K07209+K04734+K08852+K02649+K02374+K04960
Shigellosis	14	1976	109	17394	0.653	0.960781	1.13061	ko05131	Human Diseases	Infectious diseases: Bacterial	100009172;100338867;100342405;100345423;100352081;100352103;100354169;100354317;100354471;100356401;100356594;100357341;100357394;100357518	K06484+K06619+K13708+K08727+K12366+K06106+K05740+K05747+K07209+K10165+K04734+K04438
Aldosterone-regulated sodium reabsorption	4	1976	51	17394	0.6548	0.960781	0.690402	ko04960	Organismal Systems	Excretory system	100353099;100357841;100358449;100358943	K13305+K02649+K08555+K19663
Glyoxylate and dicarboxylate metabolism	4	1976	51	17394	0.6548	0.960781	0.690402	ko00630	Metabolism	Carbohydrate metabolism	100343694;100346884;108176343;108177900	K00281+K11529+K00025
Basal transcription factors	7	1976	52	17394	0.6644	0.966691	1.18497	ko03022	Genetic Information Processing	Transcription	100340448;100348935;100350084;100359036;100534011;103346612;103351964	K03121+K03125+K03139+K03122+K03138+K03132
AGE-RAGE signaling pathway in diabetic complications	16	1976	125	17394	0.6742	0.966691	1.12674	ko04933	Human Diseases	Endocrine and metabolic diseases	100008899;100009164;100009371;100338090;100338437;100340139;100344335;100344504;100352032;100353706;100354169;100357841;100357900;100358522;100358982;100359137	K05448+K04166+K13376+K05449+K06237+K05859+K04388+K05860+K05857+K04456+K05740+K02649+K13377+K04500
Ubiquinone and other terpenoid-quinone biosynthesis	2	1976	14	17394	0.675	0.966691	1.25752	ko00130	Metabolism	Metabolism of cofactors and vitamins	100346161;100347363	K00591+K00457
Glycosaminoglycan biosynthesis - keratan sulfate	2	1976	14	17394	0.675	0.966691	1.25752	ko00533	Metabolism	Glycan biosynthesis and metabolism	100339631;100345726	K00780+K07966
ABC transporters	7	1976	55	17394	0.6771	0.966691	1.12033	ko02010	Environmental Information Processing	Membrane transport	100008914;100345841;100346799;100352755;100354359;100356765;100357595	K05658+K05665+K05660+K05643+K05659+K05641+K05657
MAPK signaling pathway - fly	16	1976	128	17394	0.6786	0.966691	1.10033	ko04013	Environmental Information Processing	Signal transduction	100008806;100337894;100338867;100339162;100339182;100339517;100340801;100345610;100346665;100347511;100350104;100350287;100351011;100351275;103346327;103349938	K04361+K04506+K04352+K08840+K17536+K07293+K04364+K13411+K20234+K06689+K20225+K18529+K13578+K04382
Porphyrin and chlorophyll metabolism	5	1976	62	17394	0.6837	0.966691	0.70989	ko00860	Metabolism	Metabolism of cofactors and vitamins	100353365;100356141;100356833;103348216;108178122	K00699+K01698+K02257+K19054
Taurine and hypotaurine metabolism	2	1976	15	17394	0.6899	0.966691	1.17368	ko00430	Metabolism	Metabolism of other amino acids	100344727;100355864	K01580
Fanconi anemia pathway	6	1976	68	17394	0.7008	0.966691	0.776703	ko03460	Genetic Information Processing	Replication and repair	100344788;100345123;100346581;100354945;100355997;100357310	K10890+K10901+K10891+K15361+K10858+K10898
Citrate cycle (TCA cycle)	6	1976	69	17394	0.7015	0.966691	0.765446	ko00020	Metabolism	Carbohydrate metabolism	100328585;100328743;100357349;100359048;108176343;108177900	K00235+K00030+K00161+K00164+K00025
Longevity regulating pathway - multiple species	9	1976	71	17394	0.711	0.966691	1.11583	ko04213	Organismal Systems	Aging	100144342;100346742;100353706;100354315;100356164;100357357;100357841;103346743;103351932	K05087+K08044+K04456+K07199+K07203+K08047+K02649+K07204+K17446
Vibrio cholerae infection	9	1976	72	17394	0.7139	0.966691	1.10033	ko05110	Human Diseases	Infectious diseases: Bacterial	100008904;100125982;100340139;100346323;100348723;100349396;100350157;100350237;100354167	K04632+K02154+K05859+K02147+K09582+K02146+K02150
Sulfur relay system	1	1976	18	17394	0.7142	0.966691	0.489035	ko04122	Genetic Information Processing	Folding, sorting and degradation	100337730	K14168
Arginine biosynthesis	1	1976	20	17394	0.7169	0.966691	0.440132	ko00220	Metabolism	Amino acid metabolism	100008833	K13241
Pantothenate and CoA biosynthesis	1	1976	20	17394	0.7169	0.966691	0.440132	ko00770	Metabolism	Metabolism of cofactors and vitamins	100340480	K01464
Synaptic vesicle cycle	9	1976	73	17394	0.7172	0.966691	1.08526	ko04721	Organismal Systems	Nervous system	100125982;100339044;100348723;100350072;100350157;100350237;100352093;100353882;100354167	K02154+K12302+K02147+K15290+K02146+K15293+K15296+K02150
VEGF signaling pathway	9	1976	73	17394	0.7172	0.966691	1.08526	ko04370	Environmental Information Processing	Signal transduction	100008899;100340139;100341033;100343692;100346868;100353706;100353824;100357841;100358943	K05448+K05859+K16342+K05725+K05760+K04456+K17332+K02649+K19663
Ovarian steroidogenesis	7	1976	76	17394	0.7177	0.966691	0.810769	ko04913	Organismal Systems	Endocrine system	100008904;100144342;100341033;100346323;100346742;100357357;103351030	K04632+K05087+K16342+K08044+K08047+K04119
Prolactin signaling pathway	7	1976	79	17394	0.7197	0.966691	0.77998	ko04917	Organismal Systems	Endocrine system	100009036;100340801;100350676;100351261;100353407;100353706;100357841	K10151+K04364+K17449+K08550+K04698+K04456+K02649
2-Oxocarboxylic acid metabolism	1	1976	21	17394	0.7204	0.966691	0.419173	ko01210	Metabolism	Global and overview maps	100328743	K00030
Fatty acid biosynthesis	3	1976	21	17394	0.7306	0.976206	1.25752	ko00061	Metabolism	Lipid metabolism	100342485;100354398;100354503	K01897+K00665
Pathogenic Escherichia coli infection	11	1976	86	17394	0.7353	0.978323	1.12592	ko05130	Human Diseases	Infectious diseases: Bacterial	100338433;100338492;100338867;100339741;100341581;100346634;100352103;100353755;100354471;100357567;100358703	K07374+K06088+K19862+K06619+K05703+K07375+K12791+K06106+K05747+K07365
Glycerolipid metabolism	11	1976	90	17394	0.7428	0.979121	1.07588	ko00561	Metabolism	Lipid metabolism	100338784;100339763;100344302;100345378;100346262;100346884;100355585;100356065;100356320;100356666;100358699	K00128+K14075+K14085+K00901+K15728+K11529+K01080+K00629+K00864
Staphylococcus aureus infection	12	1976	96	17394	0.749	0.979121	1.10033	ko05150	Human Diseases	Infectious diseases: Bacterial	100338413;100338913;100349536;100349667;100350656;100352672;100352978;100355553;100356927;100358696;100359055;103352022	K06472+K12560+K06463+K04279+K06752+K04010+K01332+K05718+K06498+K03994
Thyroid hormone synthesis	12	1976	98	17394	0.7523	0.979121	1.07787	ko04918	Organismal Systems	Endocrine system	100008904;100009505;100340719;100343130;100345800;100346323;100346742;100349396;100357357;100357483;100358943;108177335	K04632+K04958+K04634+K09048+K10809+K08044+K09582+K08047+K09047+K19663+K04960
Chemokine signaling pathway	27	1976	225	17394	0.7534	0.979121	1.05632	ko04062	Organismal Systems	Immune system	100337936;100338333;100339066;100340056;100340801;100341627;100342557;100343675;100343692;100345030;100346186;100346742;100346868;100347328;100350676;100352081;100352954;100353706;100354471;100356401;100357341;100357357;100357394;100357841;103350153;108176185;108178552	K13072+K05731+K04630+K05854+K04364+K05730+K08891+K08011+K05725+K04237+K05508+K08044+K05760+K04179+K17449+K12366+K07826+K04456+K05747+K07209+K04734+K08047+K04438+K02649+K04347+K04549
Pertussis	10	1976	105	17394	0.7566	0.979121	0.838346	ko05133	Human Diseases	Infectious diseases: Bacterial	100008833;100009172;100101591;100339066;100345423;100349687;100350943;100355553;103350990;103352022	K13241+K06484+K04397+K04630+K08727+K02183+K01332+K04002+K03994
Insulin secretion	13	1976	105	17394	0.7596	0.979121	1.08985	ko04911	Organismal Systems	Endocrine system	100008904;100340719;100342622;100343130;100346323;100346635;100346742;100348394;100357357;100357483;100358943;103346203;108177335	K04632+K04634+K04941+K09048+K04944+K08044+K04351+K08047+K09047+K19663+K05274+K04960
Protein export	2	1976	27	17394	0.7634	0.979121	0.652047	ko03060	Genetic Information Processing	Folding, sorting and degradation	100343250;100355342	K12948+K12947
Steroid biosynthesis	2	1976	27	17394	0.7634	0.979121	0.652047	ko00100	Metabolism	Lipid metabolism	100351296;100354153	K07748+K00222
Other glycan degradation	2	1976	29	17394	0.7653	0.979121	0.607078	ko00511	Metabolism	Glycan biosynthesis and metabolism	100346772;100348919	K12311+K01192
PPAR signaling pathway	14	1976	115	17394	0.7702	0.979121	1.07162	ko03320	Organismal Systems	Endocrine system	100008892;100301536;100340287;100342485;100344295;100350311;100350659;100350774;100352712;100353195;100353319;100354503;100355122;100358699	K08530+K07296+K08748+K01897+K06086+K08765+K08762+K08770+K10226+K00864
Maturity onset diabetes of the young	4	1976	29	17394	0.7702	0.979121	1.21416	ko04950	Human Diseases	Endocrine and metabolic diseases	100008896;100344807;100348465;100355480	K08027+K19521+K08036+K08034
Folate biosynthesis	4	1976	30	17394	0.7737	0.979604	1.17368	ko00790	Metabolism	Metabolism of cofactors and vitamins	100338344;103349370;108176343;108177900	K15376+K01737+K01495
Terpenoid backbone biosynthesis	4	1976	31	17394	0.7778	0.98084	1.13582	ko00900	Metabolism	Metabolism of terpenoids and polyketides	100340365;100344543;100345598;100347188	K00869+K06013+K13273+K05955
Mannose type O-glycan biosynthesis	4	1976	33	17394	0.7873	0.988849	1.06699	ko00515	Metabolism	Glycan biosynthesis and metabolism	100337768;100345726;100346008;100357534	K21031+K07966+K09668+K09666
Glycosphingolipid biosynthesis - lacto and neolacto series	3	1976	37	17394	0.7941	0.991479	0.713727	ko00601	Metabolism	Glycan biosynthesis and metabolism	100345726;100351155;100352940	K07966+K03371+K03766
Antifolate resistance	3	1976	39	17394	0.7966	0.991479	0.677126	ko01523	Human Diseases	Drug resistance: Antineoplastic	100345841;100352874;100356401	K05665+K00297+K07209
Endocytosis	44	1976	374	17394	0.8064	0.991479	1.0356	ko04144	Cellular Processes	Transport and catabolism	100008806;100008808;100009328;100009371;100009417;100144342;100337726;100338084;100338605;100339661;100339935;100340681;100342213;100343352;100343954;100344135;100344335;100344519;100345030;100345191;100345562;100345952;100346056;100346238;100346507;100348106;100348948;100350994;100351738;100352582;100353099;100353378;100353775;100353778;100354359;100354393;100354471;100356371;100357314;100357864…	K04361+K04357+K05085+K13376+K05093+K05087+K12182+K04141+K12471+K01115+K12491+K12494+K12474+K05096+K15053+K12476+K04388+K18468+K04237+K12477+K18441+K10365+K17848+K19476+K11247+K12487+K17917+K19475+K04705+K12495+K13305+K07891+K12482+K13712+K05747+K06751+K06503+K12470+K13377+K04500
Biosynthesis of unsaturated fatty acids	5	1976	41	17394	0.8072	0.991479	1.07349	ko01040	Metabolism	Lipid metabolism	100342638;100352022;100352712;100358451;103346023	K10244+K10703+K10226+K10203+K10258
Choline metabolism in cancer	20	1976	168	17394	0.8087	0.991479	1.04793	ko05231	Human Diseases	Cancers: Overview	100008806;100008808;100338850;100339661;100340388;100340801;100341033;100342872;100345378;100350272;100350665;100353601;100353706;100354471;100355585;100356065;100356164;100356666;100357841;100358943	K04361+K04357+K07205+K01115+K18695+K04364+K16342+K05089+K00901+K05450+K15282+K06083+K04456+K05747+K01080+K07203+K02649+K19663
alpha-Linolenic acid metabolism	4	1976	44	17394	0.8146	0.991479	0.800239	ko00592	Metabolism	Lipid metabolism	100341033;100343664;100343759;100352712	K16342+K01047+K16817+K10226
Prion diseases	4	1976	47	17394	0.8159	0.991479	0.74916	ko05020	Human Diseases	Neurodegenerative diseases	100009076;100339741;100340952;103352022	K03997+K05703+K04375+K03994
Graft-versus-host disease	4	1976	48	17394	0.8171	0.991479	0.733553	ko05332	Human Diseases	Immune diseases	100349667;100350656;100352672;100356371	K06752+K06751
Ubiquitin mediated proteolysis	20	1976	193	17394	0.8196	0.991479	0.91219	ko04120	Genetic Information Processing	Folding, sorting and degradation	100328700;100337894;100338238;100339096;100344222;100344755;100346142;100347511;100348202;100350643;100350823;100351102;100353099;100354604;100356207;100356214;100356820;100357839;100357961;100358886	K04725+K04506+K10698+K10573+K05630+K10594+K10264+K06689+K10687+K10576+K10260+K10609+K13305+K10447+K10597+K10584+K16063+K10684+K04556
Neurotrophin signaling pathway	24	1976	202	17394	0.8248	0.991479	1.04586	ko04722	Organismal Systems	Nervous system	100338527;100338867;100339272;100339517;100340139;100340801;100342914;100343671;100347185;100349687;100350676;100350943;100352548;100353706;100355903;100356150;100356401;100357341;100357394;100357841;100358126;100358715;100359054;103345503	K12465+K06619+K07293+K05859+K04364+K12464+K04522+K02183+K17449+K04360+K04456+K07209+K04734+K04438+K02649+K04463+K05872+K04731
Ascorbate and aldarate metabolism	5	1976	53	17394	0.8302	0.991479	0.830437	ko00053	Metabolism	Carbohydrate metabolism	100338784;100338877;100344302;100353365;108178122	K00128+K00469+K14085+K00699
Hedgehog signaling pathway	5	1976	54	17394	0.8303	0.991479	0.815058	ko04340	Environmental Information Processing	Signal transduction	100009036;100345361;100347510;100353535;100355047	K10151+K06229+K20020+K11101+K06230
Pentose and glucuronate interconversions	5	1976	56	17394	0.8314	0.991479	0.785949	ko00040	Metabolism	Carbohydrate metabolism	100337768;100338061;100353365;100354505;108178122	K21031+K00078+K00699+K14756
Carbohydrate digestion and absorption	7	1976	56	17394	0.8336	0.991479	1.10033	ko04973	Organismal Systems	Digestive system	100338214;100340994;100351231;100352095;100353706;100357841;100357958	K00844+K04456+K02649+K08171
Fatty acid degradation	6	1976	64	17394	0.8429	0.99266	0.825247	ko00071	Metabolism	Lipid metabolism	100338784;100342485;100344302;100350311;100350659;100354503	K00128+K01897+K14085+K08765+K13239
Basal cell carcinoma	6	1976	64	17394	0.8429	0.99266	0.825247	ko05217	Human Diseases	Cancers: Specific types	100340215;100340471;100345361;100349579;100353535;100355047	K04490+K06229+K00444+K11101+K06230
Sphingolipid metabolism	8	1976	65	17394	0.8454	0.99266	1.0834	ko00600	Metabolism	Lipid metabolism	100338209;100339302;100342774;100344726;100352973;100355781;100356065;100357833	K12348+K00654+K04712+K04710+K12352+K01080+K04717
Tuberculosis	30	1976	279	17394	0.8498	0.99266	0.94652	ko05152	Human Diseases	Infectious diseases: Bacterial	100008833;100009371;100101580;100125982;100337748;100337888;100338067;100338413;100338913;100340269;100342163;100345556;100346106;100349667;100349687;100350157;100350237;100350586;100350656;100350943;100352594;100352672;100353706;100355768;100356594;100357518;100358696;100358982;100359055;103345503	K13241+K13376+K04400+K02154+K00914+K03171+K08066+K06472+K12560+K06463+K08062+K05855+K03158+K06752+K02183+K02146+K14958+K11217+K04456+K06560+K10165+K06498+K13377+K04731
Cytokine-cytokine receptor interaction	33	1976	280	17394	0.8504	0.99266	1.03745	ko04060	Environmental Information Processing	Signaling molecules and interaction	100008806;100008808;100008899;100009371;100303762;100337936;100338090;100340021;100340235;100342872;100343352;100344048;100344335;100346106;100346186;100347328;100347492;100347752;100348914;100349106;100349872;100350699;100350821;100350917;100351275;100351924;100352108;100352905;100354323;100356265;100356912;100358982;103351855	K04361+K04357+K05448+K13376+K05058+K13072+K05449+K05480+K05155+K05089+K05096+K04387+K04388+K03158+K05508+K04179+K05060+K05055+K05146+K03160+K05141+K13596+K05165+K05065+K13578+K05062+K05145+K04386+K05421+K05423+K13377
Fatty acid metabolism	9	1976	77	17394	0.8588	0.995994	1.02888	ko01212	Metabolism	Global and overview maps	100342485;100342638;100350311;100352022;100352712;100354398;100354503;100358451;103346023	K01897+K10244+K08765+K10703+K10226+K00665+K10203+K10258
HTLV-I infection	37	1976	318	17394	0.8596	0.995994	1.02421	ko05166	Human Diseases	Infectious diseases: Viral	100008875;100009036;100009371;100328700;100337764;100338531;100338733;100340952;100342872;100344048;100344335;100345558;100346106;100346379;100346742;100347536;100348546;100349106;100349579;100349667;100349688;100350656;100351032;100351874;100352594;100352672;100352905;100353706;100353824;100356371;100356401;100356927;100357341;100357357;100357841;100358982;100359137	K04570+K10151+K13376+K04725+K05863+K16334+K15305+K04375+K05089+K04387+K04388+K02324+K03158+K09389+K08044+K15304+K03160+K00444+K06752+K06637+K04466+K04685+K11217+K04386+K04456+K17332+K06751+K07209+K05718+K04734+K08047+K02649+K13377+K04500
RIG-I-like receptor signaling pathway	10	1976	86	17394	0.8663	1	1.02356	ko04622	Organismal Systems	Immune system	100101580;100337888;100343560;100346051;100347707;100349135;100356401;100356442;100357341;100358771	K04400+K03171+K12647+K12655+K12646+K12654+K07209+K12649+K04734+K05410
Bile secretion	11	1976	94	17394	0.8717	1	1.0301	ko04976	Organismal Systems	Digestive system	100008727;100008839;100008904;100008914;100340287;100346323;100346742;100347641;100354359;100357357;103351543	K13575+K09864+K04632+K05658+K08748+K08044+K13857+K05659+K08047+K18245
Peroxisome	12	1976	118	17394	0.8841	1	0.895183	ko04146	Cellular Processes	Transport and catabolism	100008833;100340365;100341444;100342485;100343592;100345598;100349536;100349576;100350659;100354503;100355709;103349477	K13241+K00869+K12261+K01897+K00306+K13273+K00106+K08726+K13239+K13338
Th1 and Th2 cell differentiation	14	1976	118	17394	0.8849	1	1.04438	ko04658	Organismal Systems	Immune system	100008617;100339551;100345650;100346517;100347169;100349667;100350656;100352594;100352672;100353824;100354708;100356401;100357341;100359054	K06453+K06052+K06061+K06053+K17895+K06752+K11217+K17332+K07209+K04734+K05872
Gastric acid secretion	14	1976	120	17394	0.8861	1	1.02697	ko04971	Organismal Systems	Digestive system	100008904;100009505;100339066;100340719;100345695;100346323;100346742;100349687;100350943;100356395;100357357;100358943;103351543;108177335	K04632+K04958+K04630+K04634+K00907+K08044+K02183+K04218+K08047+K19663+K18245+K04960
Melanogenesis	13	1976	127	17394	0.8882	1	0.901057	ko04916	Organismal Systems	Endocrine system	100008904;100339066;100340215;100340471;100340719;100343130;100346323;100346742;100349579;100349687;100350943;100357357;100358943	K04632+K04630+K04490+K04634+K09048+K08044+K00444+K02183+K08047+K19663
Viral myocarditis	13	1976	127	17394	0.8882	1	0.901057	ko05416	Human Diseases	Cardiovascular diseases	100338867;100339741;100348227;100348328;100349106;100349537;100349667;100350656;100351233;100351667;100352672;100356371;100356927	K06619+K05703+K10366+K08887+K03160+K12563+K06752+K06751+K05718
Measles	18	1976	171	17394	0.9037	1	0.926593	ko05162	Human Diseases	Infectious diseases: Viral	100009036;100338413;100339093;100339741;100340787;100341032;100343560;100343973;100345886;100346665;100347707;100351513;100352594;100353706;100357341;100357841;100358771;103351873	K10151+K12560+K03237+K05703+K14216+K05763+K12647+K07900+K14752+K12646+K06536+K11217+K04456+K04734+K02649+K05410
Jak-STAT signaling pathway	20	1976	171	17394	0.9042	1	1.02955	ko04630	Environmental Information Processing	Signal transduction	100008875;100009036;100303762;100339517;100340801;100345675;100347492;100347752;100350917;100351738;100351924;100352594;100353407;100353706;100356164;100356912;100357263;100357839;100357841;103348427	K04570+K10151+K05058+K07293+K04364+K00157+K05060+K05055+K05065+K04705+K05062+K11217+K04698+K04456+K07203+K05423+K14365+K16063+K02649+K05447
mTOR signaling pathway	22	1976	189	17394	0.9088	1	1.02464	ko04150	Environmental Information Processing	Signal transduction	100144342;100338092;100338850;100340801;100341887;100346106;100347536;100348723;100349294;100349579;100352000;100353118;100353706;100354167;100354421;100356164;100356401;100357841;100358943;103346743;103350744;103350800	K05087+K20410+K07205+K04364+K08270+K03158+K20399+K02147+K14004+K00444+K03068+K08269+K04456+K02150+K03258+K07203+K07209+K02649+K19663+K07204+K04370+K17532
Epstein-Barr virus infection	30	1976	261	17394	0.9223	1	1.0118	ko05169	Human Diseases	Infectious diseases: Viral	100337888;100339644;100340056;100340139;100340569;100342049;100342163;100342557;100342648;100345556;100346517;100347707;100348473;100349106;100351032;100352594;100352733;100353706;100354276;100356371;100356401;100356927;100356981;100357341;100357841;100357954;100358246;100358771;100358981;100359054	K03171+K01510+K05854+K05859+K15979+K03018+K05855+K08891+K13784+K06053+K12646+K03021+K03160+K04466+K11217+K09543+K04456+K16198+K06751+K07209+K05718+K03027+K04734+K02649+K06477+K04403+K05410+K11406+K05872
Viral carcinogenesis	29	1976	264	17394	0.9228	1	0.966956	ko05203	Human Diseases	Cancers: Overview	100009036;100337841;100337888;100338733;100340056;100340569;100340801;100341378;100342163;100343130;100345556;100346517;100346868;100347328;100347492;100350157;100350237;100351874;100352038;100352253;100352594;100354276;100356371;100357341;100357483;100357841;100358981;100534011;103348899	K10151+K05768+K03171+K15305+K05854+K15979+K04364+K05699+K05855+K09048+K06053+K05760+K04179+K05060+K02146+K04685+K11405+K11418+K11217+K16198+K06751+K04734+K09047+K02649+K11406+K03122+K15413
Selenocompound metabolism	2	1976	22	17394	1	1	0.800239	ko00450	Metabolism	Metabolism of other amino acids	100341425;100349983	K01874+K03341
Primary bile acid biosynthesis	2	1976	25	17394	1	1	0.704211	ko00120	Metabolism	Lipid metabolism	100340287;100343291	K08748+K07430
Endocrine and other factor-regulated calcium reabsorption	7	1976	67	17394	1	1	0.919678	ko04961	Organismal Systems	Excretory system	100008904;100340719;100346323;100351261;100354505;100358943;103349698	K04632+K04634+K08550+K14756+K19663+K14757
Toxoplasmosis	18	1976	165	17394	1	1	0.960287	ko05145	Human Diseases	Infectious diseases: Parasitic	100008833;100008875;100009371;100328700;100337757;100339066;100346106;100346886;100349106;100349667;100350656;100352594;100352672;100353706;100356401;100357341;100358246;100358982	K13241+K04570+K13376+K04725+K21290+K04630+K03158+K06240+K03160+K06752+K11217+K04456+K07209+K04734+K04403+K13377
Phototransduction	5	1976	47	17394	1	1	0.93645	ko04744	Organismal Systems	Sensory system	100342363;100343841;100349687;100350943;100359123	K08718+K08328+K02183+K04952
Riboflavin metabolism	1	1976	11	17394	1	1	0.800239	ko00740	Metabolism	Metabolism of cofactors and vitamins	100352644	K14410
Glycosphingolipid biosynthesis - globo and isoglobo series	2	1976	17	17394	1	1	1.0356	ko00603	Metabolism	Glycan biosynthesis and metabolism	100339631;100351155	K00780+K03371
Base excision repair	5	1976	48	17394	1	1	0.916941	ko03410	Genetic Information Processing	Replication and repair	100339935;100345558;100347536;100352193;100352573	K10802+K02324+K10800
GnRH signaling pathway	14	1976	131	17394	1	1	0.940739	ko04912	Organismal Systems	Endocrine system	100008806;100008904;100009505;100339661;100340719;100340801;100340952;100341033;100346323;100346742;100349687;100350943;100357357;108177335	K04361+K04632+K04958+K01115+K04634+K04364+K04375+K16342+K08044+K02183+K08047+K04960
Alcoholism	26	1976	230	17394	1	1	0.99508	ko05034	Human Diseases	Substance dependence	100008904;100328923;100337889;100339066;100339935;100340437;100340801;100341339;100343130;100344511;100346323;100347279;100349687;100350676;100350943;100352038;100352253;100352548;100352954;100357007;100357483;100358825;100358981;103350153;108176185;108178552	K04632+K11253+K05209+K04630+K01593+K08845+K04364+K15840+K09048+K02183+K17449+K11405+K11418+K04360+K07826+K00274+K09047+K06269+K11406+K04347+K04549
Ether lipid metabolism	7	1976	70	17394	1	1	0.880263	ko00565	Metabolism	Lipid metabolism	100339661;100341001;100341033;100343664;100343759;100354004;100356065	K01115+K13510+K16342+K01047+K16817+K08743+K01080
Rheumatoid arthritis	14	1976	125	17394	1	1	0.985895	ko05323	Human Diseases	Immune diseases	100008899;100009371;100125982;100343352;100348723;100349667;100350157;100350237;100350656;100352672;100354167;100356927;100358982;103351855	K05448+K13376+K02154+K05096+K02147+K06752+K02146+K02150+K05718+K13377
Type I diabetes mellitus	7	1976	68	17394	1	1	0.906153	ko04940	Human Diseases	Endocrine and metabolic diseases	100343425;100344727;100349667;100350656;100352672;100355864;100356371	K01294+K01580+K06752+K06751
Pancreatic secretion	17	1976	157	17394	1	1	0.953151	ko04972	Organismal Systems	Digestive system	100008727;100008904;100009505;100339326;100339763;100340719;100343664;100346323;100346742;100349163;100354976;100356734;100357357;100358943;100359066;103351543;108177335	K13575+K04632+K04958+K01345+K14075+K04634+K01047+K08044+K05853+K05850+K08047+K19663+K18245+K04960
Natural killer cell mediated cytotoxicity	18	1976	160	17394	1	1	0.990296	ko04650	Organismal Systems	Immune system	100008617;100338913;100339465;100339517;100339741;100340139;100340437;100340801;100341627;100342163;100344511;100345556;100346862;100350676;100353824;100356927;100357841;100358943	K06453+K06463+K07361+K07293+K05703+K05859+K08845+K04364+K05730+K05855+K06741+K17449+K17332+K05718+K02649+K19663
Cysteine and methionine metabolism	8	1976	76	17394	1	1	0.926593	ko00270	Metabolism	Amino acid metabolism	100338328;100340020;100341854;100342383;100351519;100354098;108176343;108177900	K01251+K00802+K11204+K00016+K00772+K00025
Tryptophan metabolism	6	1976	57	17394	1	1	0.926593	ko00380	Metabolism	Amino acid metabolism	100338784;100339935;100344302;100345675;100357007;100359048	K00128+K01593+K14085+K00157+K00274+K00164
Pyruvate metabolism	9	1976	85	17394	1	1	0.932043	ko00620	Metabolism	Carbohydrate metabolism	100338318;100338784;100344302;100347971;100351519;100355457;100357349;108176343;108177900	K01067+K00128+K14085+K01069+K00016+K00029+K00161+K00025
Thyroid cancer	3	1976	31	17394	1	1	0.851868	ko05216	Human Diseases	Cancers: Specific types	100008892;100340215;100340471	K08530+K04490
Tyrosine metabolism	5	1976	50	17394	1	1	0.880263	ko00350	Metabolism	Amino acid metabolism	100339935;100345675;100347363;100353463;100357007	K01593+K00157+K00457+K00276+K00274
Biosynthesis of amino acids	10	1976	90	17394	1	1	0.97807	ko01230	Metabolism	Global and overview maps	100009055;100328743;100337875;100343505;100344302;100344669;100352426;100355404;100359179;108176793	K01623+K00030+K01620+K00927+K14085+K00058+K01689+K00948
Mismatch repair	2	1976	24	17394	1	1	0.733553	ko03430	Genetic Information Processing	Replication and repair	100355997;100356127	K10858+K08737
Fatty acid elongation	4	1976	35	17394	1	1	1.00602	ko00062	Metabolism	Lipid metabolism	100342638;100352022;100358451;103346023	K10244+K10703+K10203+K10258
Thiamine metabolism	2	1976	18	17394	1	1	0.97807	ko00730	Metabolism	Metabolism of cofactors and vitamins	100338188;100354649	K00939
Alanine, aspartate and glutamate metabolism	5	1976	43	17394	1	1	1.02356	ko00250	Metabolism	Amino acid metabolism	100344727;100351836;100355471;100355864;100357989	K01580+K00139+K01939+K13524
Non-homologous end-joining	1	1976	14	17394	1	1	0.628759	ko03450	Genetic Information Processing	Replication and repair	100355796	K10886
Amyotrophic lateral sclerosis (ALS)	9	1976	81	17394	1	1	0.97807	ko05014	Human Diseases	Neurodegenerative diseases	100008875;100337889;100345931;100346106;100348217;100349872;100350155;100354501;100357153	K04570+K05209+K04575+K03158+K05197+K05141+K07607+K04569+K05198
One carbon pool by folate	2	1976	23	17394	1	1	0.765446	ko00670	Metabolism	Metabolism of cofactors and vitamins	100343064;100352874	K13402+K00297
TGF-beta signaling pathway	15	1976	131	17394	1	1	1.00793	ko04350	Environmental Information Processing	Signal transduction	100009361;100009371;100342431;100342862;100344335;100350430;100350699;100351275;100351874;100354323;100357061;100358982;100359137;103346327;103348937	K04686+K13376+K19559+K16857+K04388+K13596+K13578+K04685+K13568+K13377+K04500+K04382+K04657
Inflammatory bowel disease (IBD)	9	1976	81	17394	1	1	0.97807	ko05321	Human Diseases	Immune diseases	100009371;100349667;100350656;100350917;100352672;100356594;100357518;100358982;100359137	K13376+K06752+K05065+K10165+K13377+K04500
Vitamin B6 metabolism	1	1976	9	17394	1	1	0.97807	ko00750	Metabolism	Metabolism of cofactors and vitamins	100345675	K00157
